# Supplementary material for: A serendipity-biased Deepwalk for collaborators recommendation
Source: PeerJ Comput Sci. 2019 Mar 4;5:e178. doi: 10.7717/peerj-cs.178 (PMC7924530; doi:10.7717/peerj-cs.178)
Supplement: Data S2 [file peerj-cs-05-178-s002.csv]

2185518	Jing_Liao,Jinhui_Yu,Long_Jia	2010	Procedural Modeling of Water Caustics and Foamy Water for Cartoon Animation.	db/conf/pg/pg2010.html#LiaoYJ10
2185521	Bailin_Yang,Xun_Wang,Frederick_W._B._Li	2010	Salient Region of Textured 3D Model.	db/conf/pg/pg2010.html#YangWL10
2185528	Viet_Nam_Nghiem,Jianfei_Cai,Jianmin_Zheng	2010	Rate-Distortion Optimized Progressive 3D Reconstruction from Multi-view Images.	db/conf/pg/pg2010.html#NghiemCZ10
2185536	nez,jar	2010	Space-Optimized Texture Atlases for 3D Scenes with Per-polygon Textures.	db/conf/pg/pg2010.html#MartinezA10
2185665	Mikio_Shinya,Michio_Shiraishi,Yoshinori_Dobashi,Kei_Iwasaki,Tomoyuki_Nishita	2010	A Simplified Plane-Parallel Scattering Model and Its Application to Hair Rendering.	db/conf/pg/pg2010.html#ShinyaSDIN10
2185682	Xingyong_Lv,Wenbin_Chen,I-Fan_Shen	2010	Real-Time Dehazing for Image and Video.	db/conf/pg/pg2010.html#LvCS10
2185719	Chi-Kang_Kao,Bin_Shyan_Jong,Tsong-Wuu_Lin	2010	Representing Progressive Dynamic 3D Meshes and Applications.	db/conf/pg/pg2010.html#KaoJL10
2185723	Chong_Zhao,Hanqiu_Sun,Kaihuai_Qin	2010	Computing Efficient Matrix-valued Wavelets for Meshes.	db/conf/pg/pg2010.html#ZhaoSQ10
2185742	Vladimir_Alves_dos_Passos,Marcelo_Walter,Mario_Costa_Sousa	2010	Sample-Based Synthesis of Illustrative Patterns.	db/conf/pg/pg2010.html#PassosWS10
2185780	Rhushabh_Goradia,Sriram_Kashyap,Parag_Chaudhuri,Sharat_Chandran	2010	GPU-Based Ray Tracing of Splats.	db/conf/pg/pg2010.html#GoradiaKCC10
2185794	Shota_Kanamori,Kazuya_Fujiwara,Takahiro_Yoshinobu,Bisser_Raytchev,Toru_Tamaki,Kazufumi_Kaneda	2010	Physically Based Rendering of Rainbows under Various Atmospheric Conditions.	db/conf/pg/pg2010.html#KanamoriFYRTK10
2185804	Timothy_Condon,Bruce_Walter,Kavita_Bala,Donald_P._Greenberg	2010	Prefiltered Cross-Section Occluders.	db/conf/pg/pg2010.html#CondonWBG10
2185807	Noriaki_Shinoyama,Nelson_Max	2010	Fast Height-Field Rendering under Image-Based Lighting.	db/conf/pg/pg2010.html#ShinoyamaM10
2185828	nder,Tamy_Boubekeur	2010	Synthesizing Subdivision Meshes Using Real Time Tessellation.	db/conf/pg/pg2010.html#HollanderB10
2185838	Soonhyun_Kim,Min-Ho_Kyung,Joo-Haeng_Lee	2010	Thread-Based BRDF Rendering on GPU.	db/conf/pg/pg2010.html#KimKL10
2185855	Prashant_Goswami,Yanci_Zhang,Renato_Pajarola,Enrico_Gobbetti	2010	High Quality Interactive Rendering of Massive Point Models Using Multi-way kd-Trees.	db/conf/pg/pg2010.html#GoswamiZPG10
2644828	Belinda_Lange,Sebastian_Koenig,Eric_McConnell,Chien-Yen_Chang,Rick_Juang,Evan_A._Suma,Mark_T._Bolas,Albert_A._Rizzo	2012	Interactive game-based rehabilitation using the Microsoft Kinect.	db/conf/vr/vr2012.html#LangeKMCJSBR12
2644830	Anca_Stratulat,Vincent_Roussarie,Jean-Louis_Vercher,Christophe_Bourdin	2011	Improving the realism in motion-based driving simulators by adapting tilt-translation technique to human perception.	db/conf/vr/vr2011.html#StratulatRVB11
2644831	Marc_Erich_Latoschik,Henrik_Tramberend	2011	Simulator X: A scalable and concurrent architecture for intelligent realtime interactive systems.	db/conf/vr/vr2011.html#LatoschikT11
2644834	Rolf_Nordahl,Stefania_Serafin,Luca_Turchet	2010	Sound synthesis and evaluation of interactive footsteps for virtual reality applications.	db/conf/vr/vr2010.html#NordahlST10
2644835	William_E._Marsh,Marisa_Putnam,Jonathan_W._Kelly,Veronica_J._Dark,James_H._Oliver	2012	The cognitive implications of semi-natural virtual locomotion.	db/conf/vr/vr2012.html#MarshPKDO12
2644836	Subhashini_Ganapathy,Glen_J._Anderson,Igor_Kozintsev	2011	MAR shopping assistant usage: Delay, error, and utility.	db/conf/vr/vr2011.html#GanapathyAK11
2644842	Jan-Phillip_Tiesel,Christoph_W._Borst,Kaushik_Das,Emad_Habib	2010	Single-pass 3D lens rendering and spatiotemporal "Time Warp" example.	db/conf/vr/vr2010.html#TieselBDH10
2644843	Tobias_Blum,Valerie_Kleeberger,Christoph_Bichlmeier,Nassir_Navab	2012	mirracle: Augmented Reality in-situ visualization of human anatomy using a magic mirror.	db/conf/vr/vr2012.html#BlumKBN12a
2644849	Pedro_B._Pascoal,Alfredo_Ferreira,Joaquim_A._Jorge	2012	Im-O-Ret: Immersive object retrieval.	db/conf/vr/vr2012.html#PascoalFJ12
2644860	Kazuyuki_Fujita,Yuichi_Itoh,Hiroyuki_Ohsaki,Naoaki_Ono,Keiichiro_Kagawa,Kazuki_Takashima,Sho_Tsugawa,Kosuke_Nakajima,Yusuke_Hayashi,Fumio_Kishino	2012	Ambient Suite: Room-shaped information environment for interpersonal communication.	db/conf/vr/vr2012.html#FujitaIOOKTTNHK12
2644863	Haruka_Matsukura,Akira_Ohno,Hiroshi_Ishida	2010	On the effect of airflow on odor presentation.	db/conf/vr/vr2010.html#MatsukuraOI10
2644874	Tobias_Blum,Valerie_Kleeberger,Christoph_Bichlmeier,Nassir_Navab	2012	mirracle: An augmented reality magic mirror system for anatomy education.	db/conf/vr/vr2012.html#BlumKBN12
2644880	Christian_T._Neth,Jan_L._Souman,David_Engel,Uwe_Kloos,lthoff,Betty_J._Mohler	2011	Velocity-dependent dynamic curvature gain for redirected walking.	db/conf/vr/vr2011.html#NethSEKBM11
2644897	Salvar_Sigurdarson,Andrew_P._Milne,Daniel_Feuereissen,Bernhard_E._Riecke	2012	Can physical motions prevent disorientation in naturalistic VR?	db/conf/vr/vr2012.html#SigurdarsonMFR12
2644908	James_J._Blascovich	2012	Capstone presentation: Isn't all reality really virtual?	db/conf/vr/vr2012.html#Blascovich12
2644917	Mike_Oren,Patrick_Carlson,Stephen_B._Gilbert,Judy_M._Vance	2012	Puzzle assembly training: Real world vs. virtual environment.	db/conf/vr/vr2012.html#OrenCGV12
2644930	o,o_Paulo_Silva_do_Monte_Lima,Veronica_Teichrieb,Eduardo_S._Albuquerque,Judith_Kelner	2011	Altered reality: Augmenting and diminishing reality in real time.	db/conf/vr/vr2011.html#LeaoLTAK11
2644938	Tobias_Rick,Anette_von_Kapri,Torsten_Kuhlen	2011	A virtual reality system for the simulation and manipulation of wireless communication networks.	db/conf/vr/vr2011.html#RickKK11
2644939	Magnus_Axholt,Martin_A._Skoglund,Stephen_D._O'Connell,Matthew_D._Cooper,Stephen_R._Ellis,Anders_Ynnerman	2011	Parameter estimation variance of the single point active alignment method in optical see-through head mounted display calibration.	db/conf/vr/vr2011.html#AxholtSOCEY11
2644941	Sangyoon_Lee,Hong_Hua	2010	Effects of viewing conditions and rotation methods in a collaborative tabletop AR environment.	db/conf/vr/vr2010.html#LeeH10
2644950	Daniel_Wagner,Alessandro_Mulloni,Tobias_Langlotz,Dieter_Schmalstieg	2010	Real-time panoramic mapping and tracking on mobile phones.	db/conf/vr/vr2010.html#WagnerMLS10
2644963	Arinobu_Niijima,Takefumi_Ogawa	2012	Influence analysis of visual stimuli on localization of tactile stimuli in augmented reality.	db/conf/vr/vr2012.html#NiijimaO12
2644965	Rolf_Nordahl,Stefania_Serafin,Niels_C._Nilsson,Luca_Turchet	2012	Enhancing realism in virtual environments by simulating the audio-haptic sensation of walking on ground surfaces.	db/conf/vr/vr2012.html#NordahlSNT12
2644968	Kaori_Kikuchi,Taiki_Wada,Ryosuke_Ichikari,Asako_Kimura,Fumihisa_Shibata,Hideyuki_Tamura	2012	Relighting with free-form polarized reflectometry in mixed reality space.	db/conf/vr/vr2012.html#KikuchiWIKST12
2644972	Rui_Hu,Kenneth_E._Barner,Karl_V._Steiner	2011	On accelerating a volume-based haptic feedback algorithm.	db/conf/vr/vr2011.html#HuBS11
2644989	Inna_Tsirlin,Eve_Dupierrix,Sylvie_Chokron,Theophile_Ohlmann,Sabine_Coquillart	2010	Multimodal virtual reality application for the study of unilateral spatial neglect.	db/conf/vr/vr2010.html#TsirlinDCOC10
2644994	Yon_Visell,Alvin_Law,Jessica_Ip,Severin_Smith,Jeremy_R._Cooperstock	2010	Interaction capture in immersive virtual environments via an intelligent floor surface.	db/conf/vr/vr2010.html#VisellLISC10
2644996	Gabriel_Cirio,Maud_Marchal,lien_Le_Gentil,cuyer	2011	"Tap, squeeze and stir" the virtual world: Touching the different states of matter through 6DoF haptic interaction.	db/conf/vr/vr2011.html#CirioMGL11
2645002	Matthias_Haringer,Steffi_Beckhaus	2010	Effect based scene manipulation for multimodal VR systems.	db/conf/vr/vr2010.html#HaringerB10
2645009	Rasmus_Stenholt,Claus_B._Madsen	2012	Shape perception in 3-D scatterplots using constant visual angle glyphs.	db/conf/vr/vr2012.html#StenholtM12
2645012	Richard_Ranky,Mark_Sivak,Jeffrey_A._Lewis,Venkata_Gade,Judith_E._Deutsch,Constantinos_Mavroidis	2010	VRACK - virtual reality augmented cycling kit: Design and validation.	db/conf/vr/vr2010.html#RankySLGDM10
2645019	Zhiqiang_Luo,Weiting_Yang,Zhong-Qiang_Ding,Lili_Liu,I-Ming_Chen,Song_Huat_Yeo,Keck_Voon_Ling,Henry_Been-Lirn_Duh	2011	"Left Arm Up!" Interactive Yoga training in virtual environment.	db/conf/vr/vr2011.html#LuoYDLCYLD11
2645025	Evan_A._Suma,Seth_Clark,David_M._Krum,Samantha_L._Finkelstein,Mark_T._Bolas,Zachary_Wartell	2011	Leveraging change blindness for redirection in virtual environments.	db/conf/vr/vr2011.html#SumaCKFBW11
2645029	Christopher_Coffin,Sehwan_Kim,llerer	2010	Evaluation of tracking robustness in real time panorama acquisition.	db/conf/vr/vr2010.html#CoffinKH10
2645031	Cuiting_Guo,Jennifer_T._T._Ji,Richard_H._Y._So	2011	Could OKAN be an objective indicator of the susceptibility to visually induced motion sickness?	db/conf/vr/vr2011.html#GuoJS11
2645042	Jens_Grubert,Johannes_Tuemle,diger_Mecke,Michael_Schenk	2010	Comparative User Study of two See-through Calibration Methods.	db/conf/vr/vr2010.html#GrubertTMS10
2645048	Momoyo_Nagase,Daisuke_Iwai,Kosuke_Sato	2010	Dynamic control of multiple focal-plane projections for eliminating defocus and occlusion.	db/conf/vr/vr2010.html#NagaseIS10
2645049	Sandra_Poeschl,Nicola_Doering	2012	Virtual training for Fear of Public Speaking - Design of an audience for immersive virtual environments.	db/conf/vr/vr2012.html#PoeschlD12
2645059	Andrew_Maimone,Henry_Fuchs	2012	Reducing interference between multiple structured light depth sensors using motion.	db/conf/vr/vr2012.html#MaimoneF12
2645062	Catherine_Stocker,Ben_Sunshine-Hill,John_Drake,n_Perera,Joseph_T._Kider_Jr.,Norman_I._Badler	2011	CRAM it! A comparison of virtual, live-action and written training systems for preparing personnel to work in hazardous environments.	db/conf/vr/vr2011.html#StockerSDPKB11
2645069	Haruka_Matsukura,Tomohiko_Nihei,Hiroshi_Ishida	2011	Multi-sensorial field display: Presenting spatial distribution of airflow and odor.	db/conf/vr/vr2011.html#MatsukuraNI11
2645073	Mark_A._Livingston,Jay_Sebastian,Zhuming_Ai,Jonathan_W._Decker	2012	Performance measurements for the Microsoft Kinect skeleton.	db/conf/vr/vr2012.html#LivingstonSAD12
2645084	Huaiyu_Liu,Mic_Bowman,Robert_Adams,Dan_Lake,Jerry_Talton,Sean_Koehl,Robert_Noradki	2012	Navigating large data sets in virtual worlds.	db/conf/vr/vr2012.html#LiuBALTKN12
2645093	Tobias_Rick,Anette_von_Kapri,Torsten_Kuhlen	2010	GPU implementation of 3D object selection by conic volume techniques in virtual environments.	db/conf/vr/vr2010.html#RickKK10
2645106	Behzad_Sajadi,Aditi_Majumder	2010	Auto-calibration of cylindrical multi-projector systems.	db/conf/vr/vr2010.html#SajadiM10
2645108	Juan_Diego_Toro,Pablo_Figueroa	2011	Scalable content for urban applications.	db/conf/vr/vr2011.html#ToroF11
2645109	Lam_Nguyen,Francois_Koenig	2012	Augmented reality for forward-looking synthetic aperture radar.	db/conf/vr/vr2012.html#NguyenK12
2645112	Hideaki_Uchiyama,Hideo_Saito	2011	Random dot markers.	db/conf/vr/vr2011.html#UchiyamaS11a
2645125	Anton_Agana,Megha_Davalath,Ann_McNamara,Frederic_I._Parke	2010	The effect of tiled display on performance in multi-screen immersive virtual environments.	db/conf/vr/vr2010.html#AganaDMP10
2645127	Hyunjung_Shim,Seungkyu_Lee	2012	Automatic color realism enhancement for virtual reality.	db/conf/vr/vr2012.html#ShimL12
2645129	Joon_Hao_Chuah,Andrew_Robb,Casey_White,Adam_Wendling,Samsun_(Sem)_Lampotang,Regis_Kopper,Benjamin_Lok	2012	Increasing agent physicality to raise social presence and elicit realistic behavior.	db/conf/vr/vr2012.html#ChuahRWWLKL12
2645131	Yuji_Uema,Naoya_Koizumi,Shian_Wei_Chang,Kouta_Minamizawa,Maki_Sugimoto,Masahiko_Inami	2012	Optical camouflage III: Auto-stereoscopic and multiple-view display system using retro-reflective projection technology.	db/conf/vr/vr2012.html#UemaKCMSI12
2645154	Andrei_Sherstyuk,Arindam_Dey,Christian_Sandor	2012	Head-turning approach to eye-tracking in immersive virtual environments.	db/conf/vr/vr2012.html#SherstyukDS12
2645155	Nobuyoshi_Hashimoto,Hideo_Kato,Kyohei_Matsui	2010	Evaluation of training effect of tooth scaling simulator by measurement of operation force.	db/conf/vr/vr2010.html#HashimotoKM10
2645158	Michael_Hoffman,Paul_Varcholik,Joseph_J._LaViola_Jr.	2010	Breaking the status quo: Improving 3D gesture recognition with spatially convenient input devices.	db/conf/vr/vr2010.html#HoffmanVL10
2645176	Tansel_Halic,Suvranu_De	2010	Lightweight bleeding and smoke effect for surgical simulators.	db/conf/vr/vr2010.html#HalicD10
2645183	cklein,Christian_Geiger,Volker_Paelke	2010	Mixed reality in the loop - design process for interactive mechatronical systems.	db/conf/vr/vr2010.html#StockleinGP10
2645193	Shinya_Nishizaka,Takuji_Narumi,Tomohiro_Tanikawa,Michitaka_Hirose	2011	Detection of divided planar object for augmented reality applications.	db/conf/vr/vr2011.html#NishizakaNTH11
2645211	Stephen_D._Peterson,Magnus_Axholt,Matthew_D._Cooper,Stephen_R._Ellis	2010	Detection thresholds for label motion in visually cluttered displays.	db/conf/vr/vr2010.html#PetersonACE10
2645212	Amela_Sadagic	2012	Validation of virtual humanoid intelligent agents in virtual reality systems.	db/conf/vr/vr2012.html#Sadagic12
2645217	J._Galen_Buckwalter,Albert_A._Rizzo,Bruce_John,Brad_Newman,Josh_Williams,Thomas_D._Parsons	2012	STRIVE: Stress Resilience in Virtual Environments.	db/conf/vr/vr2012.html#BuckwalterRJNWP12
2645226	Amelia_Nybakke,Ramya_Ramakrishnan,Victoria_Interrante	2012	Are motorized wheelchairs an effective method of locomotion in virtual environments?	db/conf/vr/vr2012.html#NybakkeRI12
2645245	Rafael_Alves_Roberto,Veronica_Teichrieb	2012	ARBlocks: A projective augmented reality platform for educational activities.	db/conf/vr/vr2012.html#RobertoT12
2645246	Wee_Teck_Fong	2011	Pilot study on the spatial and temporal accuracies of hitting a high-speed virtual ball in tennis simulation.	db/conf/vr/vr2011.html#Teck11
2645251	Raghavi_Sakpal,Dale-Marie_Wilson	2011	Virtual game show host - Dr. Chestr.	db/conf/vr/vr2011.html#SakpalW11
2645261	Mohammed_Elfarargy,Magdy_Nagi,Noha_Adly	2011	VEGI: Virtual Environment GUI Immersion system.	db/conf/vr/vr2011.html#ElfarargyNA11
2645264	Maura_Mengoni,Barbara_Colaiocco,Margherita_Peruzzini,Michele_Germani	2011	Design of a tactile display to support materials perception in virtual environments.	db/conf/vr/vr2011.html#MengoniCPG11
2645266	Thies_Pfeiffer	2012	Using virtual reality technology in linguistic research.	db/conf/vr/vr2012.html#Pfeiffer12
2645272	Anette_von_Kapri,Tobias_Rick,Steven_Feiner	2011	Comparing steering-based travel techniques for search tasks in a CAVE.	db/conf/vr/vr2011.html#KapriRF11
2645279	Thommen_Korah,Jason_Wither,Yun-Ta_Tsai,Ronald_Azuma	2011	Mobile Augmented Reality at the Hollywood Walk of Fame.	db/conf/vr/vr2011.html#KorahWTA11
2645290	H._Lally_Singh,Denis_Gracanin	2012	An approach to Distributed Virtual Environment performance modeling: Addressing system complexity and user behavior.	db/conf/vr/vr2012.html#SinghG12
2645291	Maribeth_Back,Timothy_Childs,Anthony_Dunnigan,Jonathan_Foote,Sagar_Gattepally,Bee_Liew,Jun_Shingu,Jim_Vaughan	2010	The virtual factory: Exploring 3D worlds as industrial collaboration and control environments.	db/conf/vr/vr2010.html#BackCDFGLSV10
2645293	Tomohiro_Mashita,Kentaro_Shimatani,Mayu_Iwata,Hiroki_Miyamoto,Daijiro_Komaki,Takahiro_Hara,Kiyoshi_Kiyokawa,Haruo_Takemura,Shojiro_Nishio	2012	Human activity recognition for a content search system considering situations of smartphone users.	db/conf/vr/vr2012.html#MashitaSIMKHKTN12
2645300	ric_Roulland,Stefania_Castellani,Pascal_Valobra,Victor_Ciriza,Jacki_O'Neill,Ye_Deng	2011	Mixed reality for supporting office devices troubleshooting.	db/conf/vr/vr2011.html#RoullandCVCOD11
2645302	Evan_A._Suma,Gerd_Bruder,Frank_Steinicke,David_M._Krum,Mark_T._Bolas	2012	A taxonomy for deploying redirection techniques in immersive virtual environments.	db/conf/vr/vr2012.html#SumaBSKB12
2645308	Ji-Sun_Kim,Denis_Gracanin,Francis_K._H._Quek	2012	Sensor-fusion walking-in-place interaction technique using mobile devices.	db/conf/vr/vr2012.html#KimGQ12
2645311	Dennis_R._Miaw,Ramesh_Raskar	2010	Second Skin: Motion capture with actuated feedback for motor learning.	db/conf/vr/vr2010.html#MiawR10
2645317	Florian_Beier	2012	The integration of a neurosurgical microscope as an interface to a medical training simulator.	db/conf/vr/vr2012.html#Beier12
2645324	Mikel_Sagardia,Bernhard_Weber,Thomas_Hulin,Gerd_Hirzinger,Carsten_Preusche	2012	Evaluation of visual and force feedback in virtual assembly verifications.	db/conf/vr/vr2012.html#SagardiaWHHP12
2645325	Lane_Phillips,Brian_Ries,Michael_Kaeding,Victoria_Interrante	2010	Avatar self-embodiment enhances distance perception accuracy in non-photorealistic immersive virtual environments.	db/conf/vr/vr2010.html#PhillipsRKI10
2645338	Yusuke_Doyama,Atsushi_Kodama,Tomohiro_Tanikawa,Kazuyoshi_Tagawa,Koichi_Hirota,Michitaka_Hirose	2010	CAGRA: Optimal parameter setting and rendering method for occlusion-capable automultiscopic three-dimensional display.	db/conf/vr/vr2010.html#DoyamaKTTHH10
2645340	Tetsuya_Kikukawa,Yoshifumi_Kitamura,Tsubasa_Ohno,Satoshi_Sakurai,Tokuo_Yamaguchi,Fumio_Kishino,Yutaka_Kunita,Megumi_Isogai,Hideaki_Kimata,Norihiko_Matsuura	2010	An image-based system for sharing a 3D object by transmitting to remote locations.	db/conf/vr/vr2010.html#KikukawaKOSYKKIKM10
2645344	Gurjot_Singh,J._Edward_Swan_II,J._Adam_Jones,Stephen_R._Ellis	2011	Depth judgment tasks and environments in near-field augmented reality.	db/conf/vr/vr2011.html#SinghSJE11
2645352	Kazuhisa_Yanaka,Masahiko_Yoda,Terumichi_Iizuka	2012	Floating integral photography using Fresnel mirror.	db/conf/vr/vr2012.html#YanakaYI12
2645357	Kan_Chen,Henry_Johan	2010	Real-time continuum grass.	db/conf/vr/vr2010.html#ChenJ10
2645361	Shin'ichi_Onimaru,Michiteru_Kitazaki	2010	Visual and tactile information to improve drivers' performance.	db/conf/vr/vr2010.html#OnimaruK10
2645376	o,o_Paulo_Silva_do_Monte_Lima,Veronica_Teichrieb,Eduardo_S._Albuquerque,Judith_Kelner	2011	Demo - Altered reality: Augmenting and diminishing reality in real time.	db/conf/vr/vr2011.html#LeaoLTAK11a
2645382	Christian_Andres_Diaz_Leon,Steven_Eliuk,mez	2010	Simulating soft tissues using a GPU approach of the mass-spring model.	db/conf/vr/vr2010.html#LeonEG10
2645402	Tabitha_C._Peck,Henry_Fuchs,Mary_C._Whitton	2011	An evaluation of navigational ability comparing Redirected Free Exploration with Distractors to Walking-in-Place and joystick locomotio interfaces.	db/conf/vr/vr2011.html#PeckFW11
2645405	Jeremy_D._Wendt,Mary_C._Whitton,David_Adalsteinsson,Frederick_P._Brooks_Jr.	2012	Reliable forward walking parameters from head-track data alone.	db/conf/vr/vr2012.html#WendtWAB12
2645406	Adrian_Steinemann,Sebastian_Tschudi,Andreas_Kunz	2011	Full body haptic display for low-cost racing car driving simulators.	db/conf/vr/vr2011.html#SteinemannTK11
2645429	Hiroyuki_Iizuka,Davide_Marocco,Hideyuki_Ando,Taro_Maeda	2012	Turn-taking supports humanlikeness and communication in perceptual crossing experiments - Toward developing human-like communicable interface devices.	db/conf/vr/vr2012.html#IizukaMAM12
2645435	Nate_Hagbi,l_Grasset,Oriel_Bergig,Mark_Billinghurst,Jihad_El-Sana	2010	In-Place Sketching for content authoring in Augmented Reality games.	db/conf/vr/vr2010.html#HagbiGBBE10
2645436	Kaloian_Petkov,Charilaos_Papadopoulos,Min_Zhang,Arie_E._Kaufman,Xianfeng_Gu	2011	Conformal visualization for partially-immersive platforms.	db/conf/vr/vr2011.html#PetkovPZKG11
2645445	Charilaos_Papadopoulos,Daniel_Sugarman,Arie_E._Kaufman	2012	NuNav3D: A touch-less, body-driven interface for 3D navigation.	db/conf/vr/vr2012.html#PapadopoulosSK12
2645455	Jae_Yeol_Lee,Minseok_Kim,Dong_Woo_Seo,Chil-Woo_Lee,Jae_Sung_Kim,Sang_Min_Lee	2011	Dual interactions between multi-display and smartphone for collaborative design and sharing.	db/conf/vr/vr2011.html#LeeKSLKL11
2645466	Pierre_Martin,Patrick_Bourdot	2011	Designing a reconfigurable multimodal and collaborative supervisor for Virtual Environment.	db/conf/vr/vr2011.html#MartinB11
2645471	Manuel_Veit,Antonio_Capobianco,Dominique_Bechmann	2011	An experimental analysis of the impact of Touch Screen Interaction techniques for 3-D positioning tasks.	db/conf/vr/vr2011.html#VeitCB11
2645472	Dane_M._Coffey,Fedor_Korsakov,Marcus_Ewert,Haleh_Hagh-Shenas,Lauren_Thorson,Daniel_F._Keefe	2012	A user study to understand motion visualization in virtual reality.	db/conf/vr/vr2012.html#CoffeyKEHTK12
2645477	Shunsuke_Yoshida	2012	Parameterization of sharable display area to reproduce appropriate glasses-free tabletop 3-D images.	db/conf/vr/vr2012.html#Yoshida12
2645478	Ye_Yuan,Anthony_Steed	2010	Is the rubber hand illusion induced by immersive virtual reality?	db/conf/vr/vr2010.html#YuanS10
2645479	Tony_Doat,Etienne_Parizot,zien	2011	A carom billiard to understand special relativity.	db/conf/vr/vr2011.html#DoatPV11
2645484	Samuel_Audet,Masatoshi_Okutomi,Masayuki_Tanaka_0001	2012	Augmenting moving planar surfaces interactively with video projection and a color camera.	db/conf/vr/vr2012.html#AudetOT12
2645492	Roberto_C._Cavalcante_Vieira,Creto_Augusto_Vidal,Joaquim_B._Cavalcante_Neto	2010	Simulation of genetic inheritance in the generation of virtual characters.	db/conf/vr/vr2010.html#VieiraVN10
2645493	Hussein_M._Ahmed,Denis_Gracanin,Peter_J._Radics	2010	Context sensitive interaction interoperability for distributed virtual environments.	db/conf/vr/vr2010.html#AhmedGR10
2645497	Julien_Pilet,Hideo_Saito	2010	Virtually augmenting hundreds of real pictures: An approach based on learning, retrieval, and tracking.	db/conf/vr/vr2010.html#PiletS10
2645513	Rasmus_Stenholt,Claus_B._Madsen	2011	Shaping 3-D boxes: A full 9 degree-of-freedom docking experiment.	db/conf/vr/vr2011.html#StenholtM11
2645518	Abdeldjallil_Naceri,Ryad_Chellali	2012	The effect of isolated disparity on depth perception in real and virtual environments.	db/conf/vr/vr2012.html#NaceriC12
2645522	Hiroki_Omosako,Asako_Kimura,Fumihisa_Shibata,Hideyuki_Tamura	2012	Shape-COG Illusion: Psychophysical influence on center-of-gravity perception by mixed-reality visual stimulation.	db/conf/vr/vr2012.html#OmosakoKST12
2645523	Quan-Zen_Ang,Ben_Horan,Zoran_Najdovski,Saeid_Nahavandi	2011	Grasping virtual objects with multi-point haptics.	db/conf/vr/vr2011.html#AngHNN11
2645530	David_M._Krum,Evan_A._Suma,Mark_T._Bolas	2012	Virtual reality to go: A USC ICT Mixed Reality Lab demonstration.	db/conf/vr/vr2012.html#KrumSB12
2645535	Yusuke_Hayashi,Yuichi_Itoh,Kazuki_Takashima,Kazuyuki_Fujita,Kosuke_Nakajima,Ikuo_Daibo,Takao_Onoye	2012	Cup-le: A cup-shaped device for conversational experiment.	db/conf/vr/vr2012.html#HayashiITFNDO12
2645538	Heikki_Laaki,Karel_Kaurila,Karl_Ots,Vik_Nuckchady,Petros_Belimpasakis	2010	Augmenting virtual worlds with real-life data from mobile devices.	db/conf/vr/vr2010.html#LaakiKONB10
2645543	hlich,Ipke_Wachsmuth	2012	Acoustically enriched virtual worlds with minimum effort.	db/conf/vr/vr2012.html#FrohlichW12
2645544	Ross_T._Smith,Michael_R._Marner,Bruce_H._Thomas	2011	An adaptive color marker for Spatial Augmented Reality environments and visual feedback.	db/conf/vr/vr2011.html#SmithMT11
2645546	Ajay_Surendernath,Geetika_Sharma,Ralph_Schroeder,Basant_Kumar_Pandey	2012	Mixing real and virtual conferencing: Lessons learned.	db/conf/vr/vr2012.html#SurendernathSSP12
2645549	Jafar_Al-Gharaibeh,Clinton_L._Jeffery	2010	Portable non-player character tutors with quest activities.	db/conf/vr/vr2010.html#Al-GharaibehJ10
2645550	Yossiri_Ariyakul,Takamichi_Nakamoto	2011	Olfactory display using a miniaturized pump and a SAW atomizer for presenting low-volatile scents.	db/conf/vr/vr2011.html#AriyakulN11
2645558	Martin_Fischbach,Dennis_Wiebusch,Anke_Giebler-Schubert,Marc_Erich_Latoschik,Stephan_Rehfeld,Henrik_Tramberend	2011	SiXton's curse - Simulator X demonstration.	db/conf/vr/vr2011.html#FischbachWGLRT11
2645568	Wenxi_Liu,Rynson_W._H._Lau,Dinesh_Manocha	2012	Crowd simulation using Discrete Choice Model.	db/conf/vr/vr2012.html#LiuLM12
2645588	Hidenori_Hamaguchi,Masataka_Niwa,Hiroyuki_Iizuka,Hideyuki_Ando,Taro_Maeda	2012	Pseudo-attraction force display using vibrating motors - Design of asymmetric oscillation for generating an illusion of being pulled.	db/conf/vr/vr2012.html#HamaguchiNIAM12
2645589	Robert_J._Teather,Daniel_Natapov,Michael_Jenkin	2010	Evaluating haptic feedback in virtual environments using ISO 9241-9.	db/conf/vr/vr2010.html#TeatherNJ10
2645590	Haruka_Matsukura,Tatsuhiro_Yoneda,Hiroshi_Ishida	2012	Smelling screen: Technique to present a virtual odor source at an arbitrary position on a screen.	db/conf/vr/vr2012.html#MatsukuraYI12
2645592	J._Adam_Jones,J._Edward_Swan_II,Gurjot_Singh,Stephen_R._Ellis	2011	Peripheral visual information and its effect on the perception of egocentric depth in virtual and augmented environments.	db/conf/vr/vr2011.html#JonesSSE11
2645596	Tomohiro_Mashita,Daijiro_Komaki,Mayu_Iwata,Kentaro_Shimatani,Hiroki_Miyamoto,Takahiro_Hara,Kiyoshi_Kiyokawa,Haruo_Takemura,Shojiro_Nishio	2012	A content search system for mobile devices based on user context recognition.	db/conf/vr/vr2012.html#MashitaKISMHKTN12
2645612	Yannick_Dennemont,Guillaume_Bouyer,Samir_Otmane,Malik_Mallem	2012	3D Interaction assistance through context-awareness.	db/conf/vr/vr2012.html#DennemontBOM12
2645623	Srivishnu_Satyavolu,Gerd_Bruder,Pete_Willemsen,Frank_Steinicke	2012	Analysis of IR-based virtual reality tracking using multiple Kinects.	db/conf/vr/vr2012.html#SatyavoluBWS12
2645633	Roopkanwal_Samra,David_Wang,Mehrdad_Hosseini_Zadeh	2010	Design and evaluation of a haptic tactile actuator to simulate rough textures.	db/conf/vr/vr2010.html#SamraWZ10
2645645	Isaac_Cho,Wenwen_Dou,Zachary_Wartell,William_Ribarsky,Xiaoyu_Wang	2012	Evaluating depth perception of volumetric data in semi-immersive VR.	db/conf/vr/vr2012.html#ChoDWRW12
2645647	Shaimaa_Y._Lazem,Denis_Gracanin	2010	An experimental analysis of social traps: A second life analog.	db/conf/vr/vr2010.html#LazemG10
2645668	Frank_Steinicke,Gerd_Bruder,Klaus_H._Hinrichs,Pete_Willemsen	2010	Change blindness phenomena for stereoscopic projection systems.	db/conf/vr/vr2010.html#SteinickeBHW10
2645669	Lane_Phillips,Victoria_Interrante	2011	A little unreality in a realistic replica environment degrades distance estimation accuracy.	db/conf/vr/vr2011.html#PhillipsI11
2645670	Giuseppe_Marino,Paolo_Simone_Gasparello,Davide_Vercelli,Franco_Tecchia,Massimo_Bergamasco	2010	Network streaming of dynamic 3D content with on-line compression of frame data.	db/conf/vr/vr2010.html#MarinoGVTB10
2645683	Amy_Sadek,David_M._Krum,Mark_T._Bolas	2010	Simulating hearing loss in virtual training.	db/conf/vr/vr2010.html#SadekKB10
2645704	Reinhold_Scherer,ll,Brendan_Z._Allison,ller-Putz	2012	New input modalities for modern game design and virtual embodiment.	db/conf/vr/vr2012.html#SchererPAM12
2645707	Mathias_Moehring,Bernd_Froehlich_0001	2010	Enabling functional validation of virtual cars through Natural Interaction metaphors.	db/conf/vr/vr2010.html#MoehringF10
2645714	Andrea_Nickel,Hugh_Kinsey,Heidi_Haack,Mykel_Pendergrass,Tiffany_Barnes	2012	Interval training with Astrojumper.	db/conf/vr/vr2012.html#NickelKHPB12
2645725	Tabitha_C._Peck,Henry_Fuchs,Mary_C._Whitton	2010	Improved Redirection with Distractors: A large-scale-real-walking locomotion interface and its effect on navigation in virtual environments.	db/conf/vr/vr2010.html#PeckFW10
2645729	Taeyoung_Uhm,Hanhoon_Park,Dongkyun_Seo,Jong-Il_Park	2010	Human-of-interest tracking by integrating two heterogeneous vision sensors.	db/conf/vr/vr2010.html#UhmPSP10
2645749	Jeremy_D._Wendt,Mary_C._Whitton,Frederick_P._Brooks_Jr.	2010	GUD WIP: Gait-Understanding-Driven Walking-In-Place.	db/conf/vr/vr2010.html#WendtWB10
2645751	Remi_Tache,Hunfuko_Asanka_Abeykoon,Kasun_Karunanayaka,Prabhash_Kumarasinghe,Gerhard_Roth,Owen_Noel_Newton_Fernando,Adrian_David_Cheok	2012	Command Center: Authoring tool to supervise augmented reality session.	db/conf/vr/vr2012.html#TacheAKKRFC12
2645759	Nadia_Magnenat-Thalmann,Pascal_Volino,Bart_Kevelham,Mustafa_Kasap,Qui_Tran,Marlene_Arevalo-Poizat,Ghana_Priya,Nedjma_Cadi-Yazli	2011	An interactive virtual try on.	db/conf/vr/vr2011.html#Magnenat-ThalmannVKKTAPC11
2645770	Takuji_Narumi,Shinya_Nishizaka,Takashi_Kajinami,Tomohiro_Tanikawa,Michitaka_Hirose	2011	MetaCookie+.	db/conf/vr/vr2011.html#NarumiNKTH11
2645772	Prince_Gupta,Niels_da_Vitoria_Lobo,Joseph_J._LaViola_Jr.	2010	Markerless tracking using Polar Correlation of camera optical flow.	db/conf/vr/vr2010.html#GuptaLL10
2645775	Mingsong_Dou,Ying_Shi,Jan-Michael_Frahm,Henry_Fuchs,Bill_Mauchly,Mod_Marathe	2012	Room-sized informal telepresence system.	db/conf/vr/vr2012.html#DouSFFMM12
2645778	Sho_Tsugawa,Hiroyuki_Ohsaki,Yuichi_Itoh,Naoaki_Ono,Keiichiro_Kagawa,Kazuki_Takashima,Makoto_Imase	2012	Toward large-scale and dynamic social network analysis with heterogeneous sensors in ambient environment.	db/conf/vr/vr2012.html#TsugawaOIOKTI12
2645780	Thies_Pfeiffer	2012	3D Attention Volumes for usability studies in virtual reality.	db/conf/vr/vr2012.html#Pfeiffer12b
2645794	William_R._Sherman	2012	VR 2012 tutorial proposal title: An in-depth introduction to virtual reality programming.	db/conf/vr/vr2012.html#Sherman12
2645803	Nikhil_Shetty,Aashish_Chaudhary,Daniel_S._Coming,William_R._Sherman,Patrick_O'Leary,Eric_T._Whiting,Simon_Su	2011	Immersive ParaView: A community-based, immersive, universal scientific visualization application.	db/conf/vr/vr2011.html#ShettyCCSOWS11
2645827	Saulo_A._Pessoa,Guilherme_de_S._Moura,o_Paulo_Silva_do_Monte_Lima,Veronica_Teichrieb,Judith_Kelner	2010	Photorealistic rendering for Augmented Reality: A global illumination and BRDF solution.	db/conf/vr/vr2010.html#PessoaMLTK10
2645828	Qiong_Wang,Hui_Chen,Wen_Wu,Hai-yang_Jin,Pheng-Ann_Heng	2012	A virtual surgical simulator for mandibular angle reduction based on patient specific data.	db/conf/vr/vr2012.html#WangCWJH12
2645858	Diana_Araque,Ricardo_Diaz,Byron_Perez-Gutierrez,Alvaro_Joffre_Uribe	2011	Augmented reality motion-based robotics off-line programming.	db/conf/vr/vr2011.html#AraqueDPU11
2645864	Jan_Jacobs,Bernd_Froehlich_0001	2011	A soft hand model for physically-based manipulation of virtual objects.	db/conf/vr/vr2011.html#JacobsF11
2645876	Julien-Charles_Levesque,Denis_Laurendeau,Marielle_Mokhtari	2011	Bimanual gestural interface for virtual environments.	db/conf/vr/vr2011.html#LevesqueLM11
2645896	David_J._Zielinski,Ryan_P._McMahan,Rachael_B._Brady	2011	Shadow walking: An unencumbered locomotion technique for systems with under-floor projection.	db/conf/vr/vr2011.html#ZielinskiMB11
2645903	Jonas_Nilsson,dblom,Jonas_Fredriksson,Adeel_Zafar,Fahim_Ahmed	2010	Performance evaluation method for mobile computer vision systems using augmented reality.	db/conf/vr/vr2010.html#NilssonOFZA10
2645905	David_J._Kasik	2012	Banquet presentation: What's next?: The third wave in computer graphics and interactive techniques.	db/conf/vr/vr2012.html#Kasik12
2645931	Sho_Kamuro,Kouta_Minamizawa,Susumu_Tachi	2011	3D Haptic modeling system using ungrounded pen-shaped kinesthetic display.	db/conf/vr/vr2011.html#KamuroMT11
2645936	Michitaka_Hirose,Benjamin_Lok,Aditi_Majumder,Dieter_Schmalstieg	2011	Message from the program chairs.	db/conf/vr/vr2011.html#HiroseLMS11
2645937	Yin_Yang,Xiaohu_Guo	2012	Physics-based multi-domain subspace deformation with component mode synthesis.	db/conf/vr/vr2012.html#YangG12
2645940	Caroline_Essert-Villard,Antonio_Capobianco	2010	Comparative study of the performances of several haptic modalities for a 3D menu.	db/conf/vr/vr2010.html#Essert-VillardC10
2645941	Marientina_Gotsis,Amanda_Tasse,Maximilian_Swider,Vangelis_Lympouridis,Irina_C._Poulos,Alasdair_G._Thin,David_Turpin,Diane_Tucker,Maryalice_Jordan-Marsh	2012	Mixed reality game prototypes for upper body exercise and rehabilitation.	db/conf/vr/vr2012.html#GotsisTSLPTTTJ12
2645952	Hironori_Shigeta,Junya_Nakase,Yuta_Tsunematsu,Kiyoshi_Kiyokawa,Masahide_Hatanaka,Kazufumi_Hosoda,Masashi_Okada,Yasunori_Ishihara,Fukuhito_Ooshita,Hirotsugu_Kakugawa,Satoshi_Kurihara,Koichi_Moriyama	2012	Implementation of a smart office system in an ambient environment.	db/conf/vr/vr2012.html#ShigetaNTKHHOIOKKM12
2645953	Yuichi_Hirano,Asako_Kimura,Fumihisa_Shibata,Hideyuki_Tamura	2011	Psychophysical influence of mixed-reality visual stimulation on sense of hardness.	db/conf/vr/vr2011.html#HiranoKST11
2645954	David_J._Murphy,Markus_Kahari,Ville-Veiko_Mattila	2010	An augmented reality view on mirror world content, with Image Space.	db/conf/vr/vr2010.html#MurphyKM10
2645955	Nguyen-Thong_Dang,Vincent_Perrot,Daniel_Mestre	2011	Effects of sensory feedback while interacting with graphical menus in virtual environments.	db/conf/vr/vr2011.html#DangPM11
2645957	J._Logan_Olson,David_M._Krum,Evan_A._Suma,Mark_T._Bolas	2011	A design for a smartphone-based head mounted display.	db/conf/vr/vr2011.html#OlsonKSB11
2645963	Rongkai_Guo,John_Quarles	2012	Exercise-based interaction techniques for a virtual reality car racing game.	db/conf/vr/vr2012.html#GuoQ12
2645972	Eric_Hodgson,Eric_R._Bachmann,David_Waller,Andrew_Bair,Andrew_Oberlin	2012	Virtual reality in the wild: A self-contained and wearable simulation system.	db/conf/vr/vr2012.html#HodgsonBWBO12
2645978	Perry_Hoberman,David_M._Krum,Evan_A._Suma,Mark_T._Bolas	2012	Immersive training games for smartphone-based head mounted displays.	db/conf/vr/vr2012.html#HobermanKSB12
2645980	Johannes_Hummel,Robin_Wolff,Andreas_Gerndt,Torsten_Kuhlen	2012	Comparing three interaction methods for manipulating thin deformable virtual objects.	db/conf/vr/vr2012.html#HummelWGK12
2645982	Gurjot_Singh,J._Edward_Swan_II,J._Adam_Jones,Stephen_R._Ellis	2012	Depth judgments by reaching and matching in near-field augmented reality.	db/conf/vr/vr2012.html#SinghSJE12
2646001	Nathan_Burba,Mark_T._Bolas,David_M._Krum,Evan_A._Suma	2012	Unobtrusive measurement of subtle nonverbal behaviors with the Microsoft Kinect.	db/conf/vr/vr2012.html#BurbaBKS12
2646011	Ehsan_Azimi,Jayfus_Doswell,Peter_Kazanzides	2012	Augmented reality goggles with an integrated tracking system for navigation in neurosurgery.	db/conf/vr/vr2012.html#AzimiDK12
2646018	Evan_A._Suma,Seth_Clark,Samantha_L._Finkelstein,Zachary_Wartell	2010	Exploiting change blindness to expand walkable space in a virtual environment.	db/conf/vr/vr2010.html#SumaCFW10
2646038	Jaewon_Ha,Jinki_Jung,ByungOk_Han,Kyusung_Cho,Hyun_Seung_Yang	2011	Mobile Augmented Reality using scalable recognition and tracking.	db/conf/vr/vr2011.html#HaJHCY11
2646041	Ji-Sun_Kim,Denis_Gracanin	2012	An approach to comparative studies in CAVE using a virtual black wall.	db/conf/vr/vr2012.html#KimG12
2646043	lez-Franco,rez-Marcos,Bernhard_Spanlang,Mel_Slater	2010	The contribution of real-time mirror reflections of motor actions on virtual body ownership in an immersive virtual environment.	db/conf/vr/vr2010.html#Gonzalez-FrancoPSS10
2646044	Eduardo_R._Corral-Soto,Ron_Tal,Larry_Wang,Ravi_Persad,Luo_Chao,Chan_Solomon,Bob_Hou,Gunho_Sohn,James_H._Elder	2012	3DTown: The automatic urban awareness project.	db/conf/vr/vr2012.html#Corral-SotoTWPCSHSE12
2646046	Richard_Skarbez,Aaron_Kotranza,Frederick_P._Brooks_Jr.,Benjamin_Lok,Mary_C._Whitton	2011	An initial exploration of conversational errors as a novel method for evaluating virtual human experiences.	db/conf/vr/vr2011.html#SkarbezKBLW11
2646047	Rynson_W._H._Lau,Kenneth_Lee	2010	On error bound estimation for motion prediction.	db/conf/vr/vr2010.html#LauL10
2646048	Georg_Hackenberg,Rod_McCall,Wolfgang_Broll	2011	Lightweight palm and finger tracking for real-time 3D gesture control.	db/conf/vr/vr2011.html#HackenbergMB11
2646050	Eric_D._Ragan,Curtis_Wilkes,Yong_Cao,Doug_A._Bowman	2012	The effects of virtual character animation on spatial judgments.	db/conf/vr/vr2012.html#RaganWCB12
2646051	Aiko_Nambu,Takuji_Narumi,Kunihiro_Nishimura,Tomohiro_Tanikawa,Michitaka_Hirose	2010	Visual-olfactory display using olfactory sensory map.	db/conf/vr/vr2010.html#NambuNNTH10
2646059	Junya_Nakase,Koichi_Moriyama,Kiyoshi_Kiyokawa,Masayuki_Numao,Mayumi_Oyama,Satoshi_Kurihara	2012	Adaptive interactive device control by using reinforcement learning in ambient information environment.	db/conf/vr/vr2012.html#NakaseMKNOK12
2646065	Gerd_Bruder,Frank_Steinicke,Phil_Wieland	2011	Self-motion illusions in immersive virtual reality environments.	db/conf/vr/vr2011.html#BruderSW11
2646068	Masaaki_Miyaura,Takuji_Narumi,Kunihiro_Nishimura,Tomohiro_Tanikawa,Michitaka_Hirose	2011	Olfactory feedback system to improve the concentration level based on biological information.	db/conf/vr/vr2011.html#MiyauraNNTH11
2646075	Jian_Gu,Nai_Li,Henry_Been-Lirn_Duh	2011	A remote mobile collaborative AR system for learning in physics.	db/conf/vr/vr2011.html#GuLD11
2646078	Tony_Regia-Corte,Maud_Marchal,cuyer	2010	Can you stand on virtual grounds? A study on postural affordances in virtual reality.	db/conf/vr/vr2010.html#Regia-CorteML10
2646082	Johanna_Bertram,Johannes_Moskaliuk,Ulrike_Cress	2011	Acquiring knowledge-in-use in virtual training environments: A theory driven design process.	db/conf/vr/vr2011.html#BertramMC11
2646089	Malte_Willert,Stephan_Ohl,Oliver_G._Staadt	2012	General bandwidth reduction approaches for immersive LHRD videoconferencing.	db/conf/vr/vr2012.html#WillertOS12
2646091	Kosuke_Nakajima,Yuichi_Itoh,Takayuki_Tsukitani,Kazuyuki_Fujita,Kazuki_Takashima,Yoshifumi_Kitamura,Fumio_Kishino	2012	FuSA	db/conf/vr/vr2012.html#NakajimaITFTKK12
2646110	Yasuyuki_Yanagida,Tatsuya_Tanakamaru,Hiroki_Nagayanagi,Yuki_Nomura,Toshimasa_Aritake	2012	Flat-shaped, front-face-drive scent projector.	db/conf/vr/vr2012.html#YanagidaTNNA12
2646117	Tuomas_Kantonen,Charles_Woodward,Neil_Katz	2010	Mixed reality in virtual world teleconferencing.	db/conf/vr/vr2010.html#KantonenWK10
2646118	Peter_Lincoln,Greg_Welch,Henry_Fuchs	2011	Continual surface-based multi-projector blending for moving objects.	db/conf/vr/vr2011.html#LincolnWF11
2646122	Joseph_L._Gabbard,J._Edward_Swan_II,Stephen_R._Ellis	2012	VR 2012 tutorial: Quantitative and qualitative methods for human-subject experiments in Virtual and Augmented Reality.	db/conf/vr/vr2012.html#GabbardSE12
2646127	Takumi_Yoshida,Yuki_Hirobe,Hideaki_Nii,Naoki_Kawakami,Susumu_Tachi	2010	Twinkle: Interacting with physical surfaces using handheld projector.	db/conf/vr/vr2010.html#YoshidaHNKT10
2646130	Christoph_Oberhofer,Jens_Grubert,Gerhard_Reitmayr	2012	Natural feature tracking in JavaScript.	db/conf/vr/vr2012.html#OberhoferGR12
2646131	Leonard_D._Brown,Hong_Hua	2010	An evaluation of physical affordances in augmented virtual environments: Dataset grounding and Magic Lens.	db/conf/vr/vr2010.html#BrownH10
2646148	Ali_Choumane,ry_Casiez,Laurent_Grisoni	2010	Buttonless clicking: Intuitive select and pick-release through gesture analysis.	db/conf/vr/vr2010.html#ChoumaneCG10
2646150	Joseph_L._Gabbard,J._Edward_Swan_II,Jason_Zedlitz,Woodrow_W._Winchester_III	2010	More than meets the eye: An engineering study to empirically examine the blending of real and virtual color spaces.	db/conf/vr/vr2010.html#GabbardSZW10
2646153	Lei_Liu,Robert_van_Liere	2011	Modeling object pursuit for 3D interactive tasks in virtual reality.	db/conf/vr/vr2011.html#LiuL11
2646161	Thierry_Hoinville,Abdeldjallil_Naceri,s_Ortiz,Emmanuel_Bernier,Ryad_Chellali	2011	Performances of experienced and novice sportball players in heading virtual spinning soccer balls.	db/conf/vr/vr2011.html#HoinvilleNOBC11
2646169	Evan_A._Suma,Belinda_Lange,Albert_A._Rizzo,David_M._Krum,Mark_T._Bolas	2011	FAAST: The Flexible Action and Articulated Skeleton Toolkit.	db/conf/vr/vr2011.html#SumaLRKB11
2646179	Howard_Look	2010	Keynote address.	db/conf/vr/vr2010.html#Look10
2646181	Kwanguk_Kim,M._Zachary_Rosenthal,David_J._Zielinski,Rachel_Brady	2012	Comparison of desktop, head mounted display, and six wall fully immersive systems using a stressful task.	db/conf/vr/vr2012.html#KimRZB12
2646188	Severi_Uusitalo,Peter_Eskolin,Yu_You,Petros_Belimpasakis	2010	An extensible mirror world from user-generated content.	db/conf/vr/vr2010.html#UusitaloEYB10
2646191	Zhigeng_Pan,Yang_Li,Mingmin_Zhang,Chao_Sun,Kangde_Guo,Xing_Tang,Steven_Zhiying_Zhou	2010	A real-time multi-cue hand tracking algorithm based on computer vision.	db/conf/vr/vr2010.html#PanLZSGTZ10
2646192	Tobias_Duckworth,David_J._Roberts	2011	Accelerated polyhedral visual hulls using OpenCL.	db/conf/vr/vr2011.html#DuckworthR11
2646196	Daniel_Knoblauch,Pau_Moreno_Font,Falko_Kuester	2010	VirtualizeMe: Real-time avatar creation for Tele-Immersion environments.	db/conf/vr/vr2010.html#KnoblauchFK10
2646199	Alvin_J._Law,Daniel_G._Aliaga	2012	Spatial augmented reality for environmentally-lit real-world objects.	db/conf/vr/vr2012.html#LawA12
2646203	Luciano_P._Soares,Joaquim_A._Jorge,Miguel_Salles_Dias,Alberto_Raposo,jo,Leonel_Valbom,Filipe_Gaspar	2012	Title of tutorial: Designing immersive VR systems: From bits to bolts.	db/conf/vr/vr2012.html#SoaresJSJDRAVG12
2646220	Fraser_Anderson,Michelle_Annett,Walter_F._Bischof,Pierre_Boulanger	2010	Virtual equine assisted therapy.	db/conf/vr/vr2010.html#AndersonABB10
2646235	Thies_Pfeiffer	2012	Towards a linguistically motivated model for selection in virtual reality.	db/conf/vr/vr2012.html#Pfeiffer12a
2646239	Samantha_L._Finkelstein,Andrea_Nickel,Tiffany_Barnes,Evan_A._Suma	2010	Astrojumper: Designing a virtual reality exergame to motivate children with autism to exercise.	db/conf/vr/vr2010.html#FinkelsteinNBS10
2646243	Shinya_Nishizaka,Takuji_Narumi,Tomohiro_Tanikawa,Michitaka_Hirose	2011	Detection of divided planar object for augmented reality applications.	db/conf/vr/vr2011.html#NishizakaNTH11a
2646251	Hideaki_Uchiyama,Hideo_Saito	2011	Random dot markers.	db/conf/vr/vr2011.html#UchiyamaS11
2646257	Karim_Hammoudi,Fadi_Dornaika,Bahman_Soheilian,Bruno_Vallet,Nicolas_Paparoditis	2012	Generating occlusion-free textures for virtual 3D model of urban facades by fusing image and laser street data.	db/conf/vr/vr2012.html#HammoudiDSVP12
2646264	Mohamad_Nadim_Adi,David_J._Roberts	2010	Can you help me concentrate room?	db/conf/vr/vr2010.html#AdiR10
2646272	Cha_Lee,Scott_Bonebrake,llerer,Doug_A._Bowman	2010	The role of latency in the validity of AR simulation.	db/conf/vr/vr2010.html#LeeBHB10
2646295	Wei_Guan,Suya_You,Ulrich_Neumann	2011	Recognition-driven 3D navigation in large-scale virtual environments.	db/conf/vr/vr2011.html#GuanYN11
2646296	rn_von_Siemens	2011	Dinner talk: Werner von Siemens and the electrical telegraph.	db/conf/vr/vr2011.html#Siemens11
2646300	quin	2012	Keynote presentation: Taking the "virtual" out of virtual reality.	db/conf/vr/vr2012.html#Sequin12
2646302	Kyle_Johnsen,Brent_Rossen,Diane_Beck,Benjamin_Lok,D._Scott_Lind	2010	Show some respect! The impact of technological factors on the treatment of virtual humans in conversational training systems.	db/conf/vr/vr2010.html#JohnsenRBLL10
2646306	Marielle_Mokhtari,Eric_Boivin,Denis_Laurendeau,Sylvain_Comtois,Denis_Ouellet,Julien-Charles_Levesque,Etienne_Ouellet	2011	IMAGE - Complex situation understanding: An immersive concept development.	db/conf/vr/vr2011.html#MokhtariBLCOLO11
2646314	Christian_Sandor,Arindam_Dey,Andrew_Cunningham,Sebastien_Barbier,Ulrich_Eck,Donald_Urquhart,Michael_R._Marner,Graeme_Jarvis,Sang_Rhee	2010	Egocentric space-distorting visualizations for rapid environment exploration in mobile mixed reality.	db/conf/vr/vr2010.html#SandorDCBEUMJR10
2646315	Taragay_Oskiper,Han-Pang_Chiu,Zhiwei_Zhu,Supun_Samarasekera,Rakesh_Kumar_0001	2011	Stable vision-aided navigation for large-area augmented reality.	db/conf/vr/vr2011.html#OskiperCZSK11
2646319	Dieter_Schmalstieg,llerer	2012	Trends in mobile Augmented Reality.	db/conf/vr/vr2012.html#SchmalstiegH12
2646326	Ziying_Tang,Guodong_Rong,Xiaohu_Guo,B._Prabhakaran	2010	Streaming 3D shape deformations in collaborative virtual environment.	db/conf/vr/vr2010.html#TangRGP10
2646329	Liang_Li,Woong_Choi,Yuichiro_Hara,Kazuyuki_Izuno,Keiji_Yano,Kozaburo_Hachimura	2012	Vibration reproduction for a virtual Yamahoko Parade system.	db/conf/vr/vr2012.html#LiCHIYH12
2646331	Bernhard_E._Riecke,Daniel_Feuereissen,John_J._Rieser,Timothy_P._McNamara	2012	Self-motion illusions (vection) in VR - Are they good for anything?	db/conf/vr/vr2012.html#RieckeFRM12
2646336	Ryohei_Nakatsu,Robert_W._Lindeman	2011	Messages: Message from the general chairs.	db/conf/vr/vr2011.html#NakatsuL11
2646339	Monica_Bordegoni,Francesco_Ferrise,Joseba_Lizaranzu	2011	The use of interactive Virtual Prototypes for products specification in the concept design phase.	db/conf/vr/vr2011.html#BordegoniFL11
2646343	Cha_Lee,Steffen_Gauglitz,llerer,Doug_A._Bowman	2012	Examining the equivalence of simulated and real AR on a visual following and identification task.	db/conf/vr/vr2012.html#LeeGHB12
2646345	Eric_D._Ragan,Karl_Huber,Bireswar_Laha,Doug_A._Bowman	2012	The effects of navigational control and environmental detail on learning in 3D virtual environments.	db/conf/vr/vr2012.html#RaganHLB12
2646346	Dustin_B._Chertoff,Brian_Goldiez,Joseph_J._LaViola_Jr.	2010	Virtual Experience Test: A virtual environment evaluation questionnaire.	db/conf/vr/vr2010.html#ChertoffGL10
2646349	Byron_Perez-Gutierrez,Diana_Marcela_Martinez,Oscar_Ernesto_Rojas	2010	Endoscopic endonasal haptic surgery simulator prototype: A rigid endoscope model.	db/conf/vr/vr2010.html#Perez-GutierrezMR10
2646358	Takuji_Narumi,Takashi_Kajinami,Shinya_Nishizaka,Tomohiro_Tanikawa,Michitaka_Hirose	2011	Pseudo-gustatory display system based on cross-modal integration of vision, olfaction and gustation.	db/conf/vr/vr2011.html#NarumiKNTH11
2646362	Fangyang_Shen,Yue_Shen,Yue_Qi	2011	AR aided implant templating for unilateral fracture reduction and internal fixation surgery.	db/conf/vr/vr2011.html#ShenSQ11
2646369	Zhimin_Ren,Hengchin_Yeh,Ming_C._Lin	2010	Synthesizing contact sounds between textured models.	db/conf/vr/vr2010.html#RenYL10
2646387	Norihiro_Hagita	2012	Ambient intelligence for network robot systems.	db/conf/vr/vr2012.html#Hagita12
2646392	Kiyoshi_Kiyokawa,Masahide_Hatanaka,Kazufumi_Hosoda,Masashi_Okada,Hironori_Shigeta,Yasunori_Ishihara,Fukuhito_Ooshita,Hirotsugu_Kakugawa,Satoshi_Kurihara,Koichi_Moriyama	2012	Owens Luis - A context-aware multi-modal smart office chair in an ambient environment.	db/conf/vr/vr2012.html#KiyokawaHHOSIOKKM12
2646396	me_Grosjean,me_Simonin,Eric_Galin,rillou	2011	3D Arrow: A virtual pointer for immersive sculpting.	db/conf/vr/vr2011.html#GrosjeanSGM11
2646401	Evangelos_Sismanidis	2012	Real-time simulation of blood vessels and connective tissue for microvascular anastomosis training.	db/conf/vr/vr2012.html#Sismanidis12
2646406	Farahnaz_Ahmed,Joseph_D._Cohen,Katherine_S._Binder,Claude_L._Fennema	2010	Influence of tactile feedback and presence on egocentric distance perception in virtual environments.	db/conf/vr/vr2010.html#AhmedCBF10
2646410	Maria_Kozhevnikov	2011	Keynote address: Bringing 3D immersive virtual reality technologies to visual-spatial cognition research.	db/conf/vr/vr2011.html#Kozhevnikov11
3039005	Fiona_M._Rivera,Phil_L._Watten,Patrick_Holroyd,Felix_Beacher,Katerina_Mania,Hugo_D._Critchley	2010	Real-time compositing framework for interactive stereo fMRI displays.	db/conf/siggraph/siggraph2010posters.html#RiveraWHBMC10
3039030	Charith_Lasantha_Fernando,Jan_Rod,David_Siren_Eisner,Mauricio_Cordero	2012	Ikimo: open entry-level robotics platform.	db/conf/siggraph/siggraph2012posters.html#FernandoREC12
3039031	Dung_A._Nguyen,Zhaoyang_Wang	2010	High speed 3D shape and motion capturing system.	db/conf/siggraph/siggraph2010posters.html#NguyenW10
3039033	gia_Duro,Penousal_Machado,Artur_Rebelo	2012	Graphic narratives: generative book covers.	db/conf/siggraph/siggraph2012posters.html#DuroMR12
3039047	Arlene_Ducao,Tiffany_Tseng,Anette_von_Kapri	2012	Transparent: brain computer interface and social architecture.	db/conf/siggraph/siggraph2012posters.html#DucaoTK12
3039049	Ha_Byeongwon	2012	Diligent typist.	db/conf/siggraph/siggraph2012asiaart.html#Byeongwon12
3039073	Olivier_Ly,Pierre-Yves_Oudeyer	2010	Acroban the humanoid: playful and compliant physical child-robot interaction.	db/conf/siggraph/siggraph2010et.html#LyO10
3039084	Sophia_Sobers	2010	Reactive architecture.	db/conf/siggraph/siggraph2010posters.html#Sobers10
3039103	Mark_Colbert,Jean-Yves_Bouguet,Jeff_Beis,Spudde_Childs,Daniel_Filip,Luc_Vincent,Jongwoo_Lim,Scott_Satkin	2012	Building indoor multi-panorama experiences at scale.	db/conf/siggraph/siggraph2012talks.html#ColbertBBCFVLS12
3039106	Kyoji_Matsushima,Masaki_Nakamura,Sumio_Nakahara,Ichiroh_Kanaya	2010	Computational holography: the real 3-D by fast wave-field rendering in ultra high resolution.	db/conf/siggraph/siggraph2010posters.html#MatsusimaNNK10
3039115	Mayuko_Kanazawa,Masataka_Imura,Ichiroh_Kanaya	2011	Sweet Home.	db/conf/siggraph/siggraph2011asiaart.html#KanazawaIK11
3039129	Kei_Nakatsuma,Hiroyuki_Shinoda,Yasutoshi_Makino,Katsunari_Sato,Takashi_Maeno	2011	Touch interface on back of the hand.	db/conf/siggraph/siggraph2011et.html#NakatsumaSMSM11a
3039130	Cyril_Delalandre,Pascal_Gautron,Jean-Eudes_Marvie,ois	2010	Single scattering in heterogenous participating media.	db/conf/siggraph/siggraph2010talks.html#DelalandreGMF10
3039145	William_Baxter,Nelson_Siu-Hang_Chu,Naga_K._Govindaraju	2010	Project Gustav: immersive digital painting.	db/conf/siggraph/siggraph2010talks.html#BaxterCG10
3039153	Olusola_Olumide_Aina,Jian-Jun_Zhang	2010	Automatic muscle generation for physically-based facial animation.	db/conf/siggraph/siggraph2010posters.html#AinaZ10
3039157	Mike_Roberts,Mario_Costa_Sousa,Joseph_Ross_Mitchell	2010	A work-efficient GPU algorithm for level set segmentation.	db/conf/siggraph/siggraph2010posters.html#RobertsSM10
3039160	Dane_M._Coffey,Daniel_F._Keefe	2010	Shadow WIM: a multi-touch, dynamic world-in-miniature interface for exploring biomedical data.	db/conf/siggraph/siggraph2010posters.html#CoffeyK10
3039163	Semi_Kim,Hwanik_Jo,Junghwan_Sung,Byongsue_Kang,Jaeyoung_Kim,Hyohoun_No,Minjoo_Lee	2011	Pendulum.	db/conf/siggraph/siggraph2011asiaart.html#KimJSKKNL11
3039175	Dinesh_K._Pai,Kees_van_den_Doel,Timothy_Edmunds,Benjamin_Gilles,David_I._W._Levin,Shinjiro_Sueda,Qi_Wei,Sang_Hoon_Yeo	2010	Sensorimotor physiology: modeling, imaging, and neural control.	db/conf/siggraph/siggraph2010talks.html#PaiDEGLSWY10
3039194	Jeong-ho_Ahn,Jong-Chul_Yoon,In-Kwon_Lee	2010	Depth-based Anisotropic Kuwahara Filtering.	db/conf/siggraph/siggraph2010posters.html#AhnYL10
3039197	Daniel_Heckenberg,Damien_Gray,Bryan_Smith,Jonathan_Wills,Chris_Bone	2011	Quill: birds of a feather tool.	db/conf/siggraph/siggraph2011talks.html#HeckenbergGSWB11
3039237	Amy_Martin,Wendy_Ju	2010	Bloom: an interactive, organic visualization of starred emails.	db/conf/siggraph/siggraph2010posters.html#MartinJ10
3039243	Toshiki_Sato,Yasushi_Matoba,Hideki_Koike	2011	InteractiveTop: an entertainment system that enhances the experience of playing with tops.	db/conf/siggraph/siggraph2011et.html#SatoMK11
3039246	Damien_Fagnou,James_Leaning	2010	Furtility: dynamic grooming for	db/conf/siggraph/siggraph2010talks.html#FagnouL10
3039254	Shu-Wei_Chang	2010	Flyman.	db/conf/siggraph/siggraph2010festival.html#Chang10
3039280	Jodie_Schell	2010	HP Hands Fergie.	db/conf/siggraph/siggraph2010festival.html#Schell10a
3039283	Amir_Ghahary,Mark_Nazemi,Diane_Gromala	2011	Mount Qaf: A Multimedia Performance Installation Infusing Electronic Art and The Sonic and Visual A.	db/conf/siggraph/siggraph2011asiaart.html#GhaharyNG11
3039291	Claudio_Pedica,lmsson	2012	Lifelike interactive characters with behavior trees for social territorial intelligence.	db/conf/siggraph/siggraph2012posters.html#PedicaV12
3039298	Javier_Hernandez,Mohammed_E._Hoque,Rosalind_W._Picard	2012	Mood Meter: large-scale and long-term smile monitoring system.	db/conf/siggraph/siggraph2012et.html#HernandezHP12
3039299	Jacquelyn_Martino,Paul_Matchen,Harold_Ossher,Rachel_K._E._Bellamy,Calvin_Swart	2012	SketchGraph: gestural data input for mobile tablet devices.	db/conf/siggraph/siggraph2012posters.html#MartinoMOBS12
3039300	Toshiya_Hachisuka,Wojciech_Jarosz,Henrik_Wann_Jensen	2010	An error estimation framework for photon density estimation.	db/conf/siggraph/siggraph2010talks.html#HachisukaJJ10
3039308	Daniele_Federico,Damien_Fagnou,Tom_Reed	2010	Warping the space around an animated object.	db/conf/siggraph/siggraph2010posters.html#FedericoFR10
3039326	Kelly_Ward,Maryann_Simmons,Andy_Milne,Hidetaka_Yosumi,Xinmin_Zhao	2010	Simulating Rapunzel's hair in Disney's	db/conf/siggraph/siggraph2010talks.html#WardSMYZ10
3039346	Annabel_Sebag	2010	Pandore.	db/conf/siggraph/siggraph2010festival.html#Sebag10d
3039356	Takeshi_Miura,Kazutaka_Mitobe,Takaaki_Kaiga,Takashi_Yukawa,Toshiyuki_Taniguchi,Hideo_Tamamoto,Noboru_Yoshimura	2010	Multi-level segmentation of dance motion by piecewise regression.	db/conf/siggraph/siggraph2010posters.html#MiuraMKYTTY10
3039363	Yusuke_Matsui,Toshihiko_Yamasaki,Kiyoharu_Aizawa	2011	Interactive Manga retargeting.	db/conf/siggraph/siggraph2011posters.html#MatsuiYA11
3039366	Naoya_Iwamoto,Ryusuke_Sagawa,Shoji_Kunitomo,Shigeo_Morishima	2011	Estimating fluid simulation parameters from videos.	db/conf/siggraph/siggraph2011posters.html#IwamotoSKM11
3039368	Frank_Nielsen	2012	Perspective dragging: quick area selection in photos.	db/conf/siggraph/siggraph2012asiaposters.html#Nielsen12
3039384	Yasushi_Matoba,Toshiki_Sato,Nobuhiro_Takahashi,Hideki_Koike	2012	ClaytricSurface: an interactive surface with dynamic softness control capability.	db/conf/siggraph/siggraph2012et.html#MatobaSTK12
3039386	Aydin_Arpa,Gordon_Wetzstein,Douglas_Lanman,Ramesh_Raskar	2012	Computational cellphone microscopy.	db/conf/siggraph/siggraph2012posters.html#ArpaWLR12
3039392	Thomas_Brown	2010	Ovulation.	db/conf/siggraph/siggraph2010festival.html#Brown10
3039400	Greg_Smith,Mark_McLaughlin,Andy_Lin,Evan_Goldberg,Frank_Hanner	2012	dRig: an artist-friendly, object-oriented approach to rig building.	db/conf/siggraph/siggraph2012talks.html#SmithMLGH12
3039403	Colin_P._Bellmore,Roxanne_L._Canosa	2012	Improving registration using active shape models and depth.	db/conf/siggraph/siggraph2012posters.html#BellmoreC12
3039406	Kevin_Brown	2010	God of War III.	db/conf/siggraph/siggraph2010festival.html#Brown10a
3039418	Keina_Konno,Yasuaki_Kakehi	2012	living floccus: floating volumetric pixels using fog rings with stroboscopic effect.	db/conf/siggraph/siggraph2012posters.html#KonnoK12
3039430	Koki_Nagano,Takeru_Utsugi,Mika_Hirano,Takeo_Hamada,Akihiko_Shirai,Masayuki_Nakajima	2010	A new "multiplex content" displaying system compatible with current 3D projection technology.	db/conf/siggraph/siggraph2010posters.html#NaganoUHHSN10
3039431	Tiffany_Inglis,Craig_S._Kaplan	2012	Pixelating vector line art.	db/conf/siggraph/siggraph2012posters.html#InglisK12
3039450	Takashi_Ikegami,Mizuki_Oka,Norihiro_Maruyama,Yu_Watanabe,Akihiko_Matsumoto	2012	Sensing the sound web.	db/conf/siggraph/siggraph2012asiaart.html#IkegamiOMWM12
3039460	Amanda_Powell	2010	Goldfish Crackers: In the Dark.	db/conf/siggraph/siggraph2010festival.html#Powell10c
3039462	Joe_Istead,Roy_Eagleson,Sandrine_de_Ribaupierre	2012	Using motion capture to manipulate and edit meshes.	db/conf/siggraph/siggraph2012posters.html#IsteadER12
3039466	Kai_Uwe_Barthel,ller_0001,David_Backstein,Dirk_Neumann_0002,Klaus_Jung	2010	Image retrieval using collaborative filtering and visual navigation.	db/conf/siggraph/siggraph2010posters.html#BarthelMBNJ10
3039467	Oliver_Wang,James_Davis	2011	Gradient domain HDR compositing.	db/conf/siggraph/siggraph2011posters.html#WangD11
3039489	Gray	2010	Nuit Blanche.	db/conf/siggraph/siggraph2010festival.html#Gray10a
3039498	Maryann_Simmons,Kelly_Ward,Hidetaka_Yosumi,Hubert_Leo,Xinmin_Zhao	2011	Directing hair motion on	db/conf/siggraph/siggraph2011talks.html#SimmonsWYLZ11
3039521	Ã©	2010	Cours Toujours.	db/conf/siggraph/siggraph2010festival.html#Barre10
3039527	Hayato_Ohya,Shigeo_Morishima	2012	Automatic music video generating system by remixing existing contents in video hosting service based on hidden Markov model.	db/conf/siggraph/siggraph2012posters.html#OhyaM12
3039536	Chris_Rowland,Pat_Imrie	2011	MoCCA: motion capture cloth analysis.	db/conf/siggraph/siggraph2011posters.html#RowlandI11
3039545	Jodie_Schell	2010	IBM Data Energy.	db/conf/siggraph/siggraph2010festival.html#Schell10c
3039548	Daniel_Tauber	2010	Digital writing ductus: a visual representation of individual writing styles.	db/conf/siggraph/siggraph2010posters.html#Tauber10
3039550	Lars_Jensvold	2010	Team Fortress 2: Meet the Spy.	db/conf/siggraph/siggraph2010festival.html#Jensvold10a
3039587	Andrew_Jones,Graham_Fyffe,Xueming_Yu,Alex_Ma,Jay_Busch,Mark_T._Bolas,Paul_E._Debevec	2010	Head-mounted photometric stereo for performance capture.	db/conf/siggraph/siggraph2010et.html#JonesFYMBBD10a
3039588	Christopher_D._Kulla	2011	Decoupled ray-marching of heterogeneous participating media.	db/conf/siggraph/siggraph2011talks.html#Kulla11
3039590	Nafees_Bin_Zafar,David_Stephens,rten_Larsson,Ryo_Sakaguchi,Michael_Clive,Ramprasad_Sampath,Ken_Museth,Dennis_Blakey,Brian_Gazdik,Robby_Thomas	2010	Destroying LA for "2012".	db/conf/siggraph/siggraph2010talks.html#ZafarSLSCSMBGT10
3039604	Marcelo_Cicconet,Luiz_Velho,Paulo_Cezar_Pinto_Carvalho,G._Cabral	2010	Guitar-leading band.	db/conf/siggraph/siggraph2010posters.html#CicconetVCC10
3039605	lvaro_Cassinelli,Alexis_Zerroug,Yoshihiro_Watanabe,Masatoshi_Ishikawa,Ã¤	2010	Camera-less Smart Laser Projector.	db/conf/siggraph/siggraph2010et.html#CassinelliZWIA10
3039614	Hwan-Soo_Yoo,Seong-Whan_Kim	2010	None	db/conf/siggraph/siggraph2010posters.html#YooK10
3039622	Ming-Zher_Poh,Daniel_McDuff,Rosalind_W._Picard	2011	A medical mirror for non-contact health monitoring.	db/conf/siggraph/siggraph2011et.html#PohMP11
3039642	Ola_Olsson,Markus_Billeter,Ulf_Assarsson	2012	Tiled and clustered forward shading: supporting transparency and MSAA.	db/conf/siggraph/siggraph2012talks.html#OlssonBA12
3039658	Masaru_Tsuchida,Toru_Takahashi_0003,Koichi_Ito,Takahito_Kawanishi,Junji_Yamato,Takafumi_Aoki	2010	A stereo one-shot multi-band camera system for accurate color reproduction.	db/conf/siggraph/siggraph2010posters.html#TsuchidaTIKYA10
3039666	Lasse_Staal,Toshiya_Hachisuka	2012	Randomized coherent sampling for reducing perceptual rendering error.	db/conf/siggraph/siggraph2012posters.html#StaalH12
3039671	Ayumi_Kato,Masahiko_Watanabe,Yusuke_Fukazawa,Tomomasa_Sato,Taketoshi_Mori	2012	World eco-tope.	db/conf/siggraph/siggraph2012posters.html#KatoWFSM12
3039681	Gray	2010	Making of Nuit Blanche.	db/conf/siggraph/siggraph2010festival.html#Gray10
3039737	Yoichi_Ochiai,Keisuke_Toyoshima	2012	Stop-motion cameras in the network: connected multi-cameras for the collaboration work in stop-motion.	db/conf/siggraph/siggraph2012posters.html#OchiaiT12
3039746	Sho_Kamuro,Yuta_Takeuchi,Kouta_Minamizawa,Susumu_Tachi	2012	Haptic editor.	db/conf/siggraph/siggraph2012posters.html#KamuroTMT12
3039756	Kei_Utsugi,Takeshi_Naemura,Takafumi_Koike,Michio_Oikawa	2011	Multiperspective rendering for anime-like exaggeration of joint models.	db/conf/siggraph/siggraph2011talks.html#UtsugiNKO11
3039758	Xinling_Chen,Michael_McCool,Asanobu_Kitamoto	2011	Embroidery modeling and rendering in real time.	db/conf/siggraph/siggraph2011posters.html#ChenMK11
3039766	Robert_B._Trempe_Jr.	2010	24X7@PHL: Codify.	db/conf/siggraph/siggraph2010posters.html#Trempe10
3039767	Jiawen_Chen,Shahram_Izadi,Andrew_W._Fitzgibbon	2012	tre: animating the world with the human body.	db/conf/siggraph/siggraph2012talks.html#ChenIF12
3039788	Jason_Sewall,David_Wilkie,Ming_C._Lin,Pradeep_Dubey	2011	Interactive hybrid simulation of large-scale traffic.	db/conf/siggraph/siggraph2011talks.html#SewallWLD11
3039810	Andrew_Jones,Graham_Fyffe,Xueming_Yu,Alex_Ma,Jay_Busch,Mark_T._Bolas,Paul_E._Debevec	2010	Head-mounted photometric stereo for performance capture.	db/conf/siggraph/siggraph2010talks.html#JonesFYMBBD10
3039824	Cyrus_A._Wilson,Oleg_Alexander,Borom_Tunwattanapong,Pieter_Peers,Abhijeet_Ghosh,Jay_Busch,Arno_Hartholt,Paul_E._Debevec	2011	Facial cartography: interactive high-resolution scan correspondence.	db/conf/siggraph/siggraph2011talks.html#WilsonATPGBHD11
3039826	Jean-Eudes_Marvie,Pascal_Gautron,l_Sourimant	2011	Triple depth culling.	db/conf/siggraph/siggraph2011talks.html#MarvieGS11
3039827	Amit_Chourasia	2010	GlyphSea.	db/conf/siggraph/siggraph2010festival.html#Chourasia10
3039849	Jody_Ghani	2010	Tele-Vision.	db/conf/siggraph/siggraph2010festival.html#Ghani10a
3039860	Emil_Polyak	2012	Virtual impersonation using interactive glove puppets.	db/conf/siggraph/siggraph2012asiaposters.html#Polyak12
3039874	nard,Ares_Lagae,Peter_Vangorp,Sylvain_Lefebvre,George_Drettakis,lle_Thollot	2010	NPR Gabor noise for coherent stylization.	db/conf/siggraph/siggraph2010talks.html#BenardLVLDT10
3039904	Jaeyoung_Kim,Semi_Kim,Byongsue_Kang,Taeyoun_Kim,Kunju_La,Hwanik_Jo,Bonhwa_Choi,Jungah_Im,Junghwan_Sung	2012	Stream: dynamic digital-mirror with energy flow.	db/conf/siggraph/siggraph2012asiaposters.html#KimKKKLJCIS12
3039908	Craig_Reynolds	2010	Using interactive evolution to discover camouflage patterns.	db/conf/siggraph/siggraph2010posters.html#Reynolds10
3039935	Takahiro_Kamatani,Toshiaki_Uchiyama,Kenji_Suzuki	2010	beacon 2+: networked socio-musical interaction.	db/conf/siggraph/siggraph2010et.html#KamataniUS10
3039962	Yoichi_Ochiai,Hiromu_Takai	2011	The cyclone display: rotation, reflection, flicker and recognition combined to the pixels.	db/conf/siggraph/siggraph2011et.html#OchiaiT11a
3040016	Kian-Peng_Ong	2012	Coronado.	db/conf/siggraph/siggraph2012asiaart.html#Ong12
3040070	Yuta_Kawate,Makoto_Okabe,Rikio_Onai,Hiromi_Hirano,Masahiro_Sanjo	2012	Video retrieval based on user-specified deformation.	db/conf/siggraph/siggraph2012posters.html#KawateOOHS12
3040084	Simon_Green	2010	Real-Time Particle-Based Liquid Simulation on the GPU.	db/conf/siggraph/siggraph2010festival.html#Green10
3040085	Andrzej_Zarzycki	2011	Form-making with special effect tools.	db/conf/siggraph/siggraph2011talks.html#Zarzycki11a
3040117	Andrzej_Zarzycki	2011	Designing with constraints parametric BIM.	db/conf/siggraph/siggraph2011talks.html#Zarzycki11
3040165	Shuhei_Nomura,Atsushi_Ishida,Emi_Ishigo,Takuya_Okamoto,Yoshiki_Mizushima,Noriko_Nagata	2011	Lace curtain: modeling and rendering of woven cloth using microfacet BSDF: production of a catalog of curtain animations.	db/conf/siggraph/siggraph2011posters.html#NomuraIIOMN11
3040169	Mary_Huang	2010	TYPEFACE.	db/conf/siggraph/siggraph2010posters.html#Huang10
3040211	Shun_Nagao,Takeshi_Naemura	2012	SAION: selective audio image reproduction system using multiple hyper directional loudspeakers.	db/conf/siggraph/siggraph2012posters.html#NagaoN12
3040217	Yanan_Li,Shuzhi_Sam_Ge,Keng_Peng_Tee	2012	Adaptive impedance control for natural human-robot collaboration.	db/conf/siggraph/siggraph2012wasa.html#LiGT12
3040220	Nobuhiko_Mukai,Noburo_Kagatsume,Masashi_Nakagawa	2012	Rupture simulation of a bubble with MPS.	db/conf/siggraph/siggraph2012posters.html#MukaiKN12
3040222	Dmitry_Resnyansky	2011	Orange.	db/conf/siggraph/siggraph2011asiaart.html#Resnyansky11
3040261	Daihei_Shibata	2010	The Light of Life.	db/conf/siggraph/siggraph2010festival.html#Shibata10
3040283	Lei_Ma,Shuangjiu_Xiao,Xubo_Yang	2010	Multi-interfaces based refractive rendering.	db/conf/siggraph/siggraph2010posters.html#MaXY10
3040287	Takuya_Iwata,Hiroaki_Sawano,Terumasa_Ikeda,Takaaki_Hishida	2012	A songwriting support system with a card.	db/conf/siggraph/siggraph2012asiaposters.html#IwataSIH12
3040290	Per_H._Christensen,George_Harker,Jonathan_Shade,Brenden_Schubert,Dana_Batali	2012	Multiresolution radiosity caching for global illumination in movies.	db/conf/siggraph/siggraph2012talks.html#ChristensenHSSB12
3040314	Tomoko_Hashida,Yasuaki_Kakehi,Takeshi_Naemura	2010	Photochromic canvas drawing with patterned light.	db/conf/siggraph/siggraph2010posters.html#HashidaKN10
3040325	Takashi_Sakamoto,Kazuya_Kodama,Takayuki_Hamamoto	2012	Effective global prediction for dense light-field compression by using synthesized multi-focus images.	db/conf/siggraph/siggraph2012posters.html#SakamotoKH12
3040331	Lanny_S._Smoot,Quinn_Smithwick,Daniel_Reetz	2011	A volumetric display based on a rim-driven varifocal beamsplitter and LED backlit LCD.	db/conf/siggraph/siggraph2011et.html#SmootSR11
3040369	Madhuri_Koushik,Eun_Jung_Lee,Laura_Pieroni,Emily_Sun,Chun-Wei_Yeh	2010	iPad mini-games connected to an educational social networking website.	db/conf/siggraph/siggraph2010posters.html#KoushikLPSY10
3040387	Chun-Te_Wu,Wei-Hao_Huang,Chih-Hao_Liu,Wei-Jia_Huang,Kai-Che_Liu,Ludovic_J._Angot	2010	A real-time video 2D-to-3D with the bilateral grid.	db/conf/siggraph/siggraph2010posters.html#WuHLHLA10
3040394	Tomoya_Kimpara	2010	Suiren.	db/conf/siggraph/siggraph2010festival.html#Kimpara10
3040406	Zhongxiang_Zheng,Suguru_Saito	2011	Screen space anisotropic blurred soft shadows.	db/conf/siggraph/siggraph2011posters.html#ZhengS11
3040417	Patrick_Paczkowski,Julie_Dorsey,Holly_E._Rushmeier	2011	Using statistical topic models to organize and visualize large-scale architectural image databases.	db/conf/siggraph/siggraph2011posters.html#PaczkowskiDR11
3040432	mi_Brun	2011	The Galloping Horse.	db/conf/siggraph/siggraph2011asiaart.html#Brun11
3040447	Rubaiat_Habib_Kazi,Takeo_Igarashi,Shengdong_Zhao,Richard_C._Davis,Kenshi_Takayama	2012	Vignette: a style preserving sketching tool for pen-and-ink illustration with texture synthesis.	db/conf/siggraph/siggraph2012posters.html#KaziIZDT12
3040482	Fong_Wah_Hui	2011	Granular Graph.	db/conf/siggraph/siggraph2011asiaart.html#Hui11
3040496	Ryan_Schmidt,Karan_Singh	2010	meshmixer: an interface for rapid mesh composition.	db/conf/siggraph/siggraph2010talks.html#SchmidtS10
3040499	Cem_Sina_Cetin	2010	Musophobia.	db/conf/siggraph/siggraph2010posters.html#Cetin10
3040503	Koen_Vroeijenstijn,Ronald_D._Henderson	2011	Simulating massive dust in	db/conf/siggraph/siggraph2011talks.html#VroeijenstijnH11
3040528	Hirofumi_Suda,Kentaro_Yamanaka,Shigeo_Morishima	2010	A skinning technique considering the shape of human skeletons.	db/conf/siggraph/siggraph2010posters.html#SudaYM10
3040532	Hyunkyung_(Haru)_Ji,Graham_Wakefield	2011	Time of Doubles.	db/conf/siggraph/siggraph2011asiaart.html#JiW11
3040599	Kiyoshi_Hoshino,Motomasa_Tomida,Takanobu_Tanimoto	2010	Gesture-world technology: 3D hand pose estimation system for unspecified users using a compact high-speed camera.	db/conf/siggraph/siggraph2010et.html#HoshinoTT10
3040606	Amanda_Powell	2010	Dante's Inferno: Hell Awaits.	db/conf/siggraph/siggraph2010festival.html#Powell10b
3040615	Mohamed_Yousef,Khaled_F._Hussien	2011	ParXII: optimized, data-parallel exemplar-based image inpainting.	db/conf/siggraph/siggraph2011posters.html#YousefH11
3040619	Kazunari_Tomizawa,Akiko_Yoshida,Kohzoh_Nakamura,Yasuhiro_Yoshida	2010	QuintPixel: multi-primary color display systems.	db/conf/siggraph/siggraph2010et.html#TomizawaYNY10
3040626	Kenes_Beketayev,Gunther_H._Weber,Dmitriy_Morozov,Aidos_Abzhanov,Bernd_Hamann	2012	Geometry-preserving topological landscapes.	db/conf/siggraph/siggraph2012wasa.html#BeketayevWMAH12
3040646	Karen_Collins,Peter_J._Taillon,Bill_Kapralos,J.-M._Trivi	2011	A framework for distributed audio smartphone games.	db/conf/siggraph/siggraph2011posters.html#CollinsTKT11
3040664	Nitin_Singhal,Jin_Woo_Yoo,Ho_Yeol_Choi,In_Kyu_Park	2011	Design and optimization of image processing algorithms on mobile GPU.	db/conf/siggraph/siggraph2011posters.html#SinghalYCP11
3040723	Ayumi_Kato,Masahiko_Watanabe,Yusuke_Fukazawa,Tomomasa_Sato,Taketoshi_Mori	2012	World eco-tope.	db/conf/siggraph/siggraph2012asiaart.html#KatoWFSM12a
3040731	Luis_A._Leiva,Enrique_Vidal	2011	Revisiting the k-means algorithm for fast trajectory segmentation.	db/conf/siggraph/siggraph2011posters.html#LeivaV11
3040739	Kai_Berger,Ilya_Reshetouski,Marcus_A._Magnor,Ivo_Ihrke	2011	Refractive index dependent bidirectional scattering distribution functions.	db/conf/siggraph/siggraph2011posters.html#BergerRMI11
3040746	Mahdi_MohammadBagher,Jan_Kautz,Nicolas_Holzschuch,Cyril_Soler	2010	Screen-space Percentage-Closer Soft Shadows.	db/conf/siggraph/siggraph2010posters.html#MohammadBagherKHS10
3040747	Philippe_Rouger	2010	Caveman.	db/conf/siggraph/siggraph2010festival.html#Rouger10
3040761	Kunihiro_Nishimura,Yasuhiro_Suzuki,Michitaka_Hirose	2010	Touch Light Through the Leaves: a tactile display for light and shadow.	db/conf/siggraph/siggraph2010et.html#NishimuraSH10
3040767	Yuki_Hirobe,Shinobu_Kuroki,Katsunari_Sato,Takumi_Yoshida,Kouta_Minamizawa,Susumu_Tachi	2010	Colorful Touch Palette.	db/conf/siggraph/siggraph2010posters.html#HirobeKSYMT10
3040779	Ari_Silvennoinen,Teppo_Soininen,ki,Olli_Tervo	2011	Occlusion culling in Alan Wake.	db/conf/siggraph/siggraph2011talks.html#SilvennoinenSMT11
3040809	Stavros_Papastavrou,Demetris_Hadjiachilleos,Georgios_Stylianou	2010	Blind-folded recognition of bank notes on the mobile phone.	db/conf/siggraph/siggraph2010posters.html#PapastavrouHS10
3040810	Tsutomu_Miyajima	2010	Pissenlit.	db/conf/siggraph/siggraph2010festival.html#Miyajima10
3040847	Hong_Yuan,Derek_Nowrouzezahrai,Peter-Pike_J._Sloan	2010	Irradiance rigs.	db/conf/siggraph/siggraph2010talks.html#YuanNS10
3040858	o,Ahmed_Kirmani,Franco_N._C._Wong,Vivek_K._Goyal	2012	CoDAC: compressive depth acquisition using a single time-resolved sensor.	db/conf/siggraph/siggraph2012posters.html#ColacoKWG12
3040861	Hiroaki_Ukaji,Takahiro_Kosaka,Tomohito_Hattori,Hiroyuki_Kubo,Shigeo_Morishima	2012	Acquiring shell textures from a single image for realistic fur rendering.	db/conf/siggraph/siggraph2012posters.html#UkajiKHKM12
3040863	Cem_Yuksel,Sarah_Tariq	2010	Advanced techniques in real-time hair rendering and simulation.	db/conf/siggraph/siggraph2010courses.html#YukselT10
3040867	Takaharu_Kanai,Yuya_Kikukawa,Tatsuhiko_Suzuki,Tetsuaki_Baba,Kumiko_Kushiyama	2011	PocoPoco: a tangible device that allows users to play dynamic tactile interaction.	db/conf/siggraph/siggraph2011et.html#KanaiKSBK11a
3040873	Enya_Shen,Jiazhi_Xia,Zhi-Quan_Cheng,Ralph_R._Martin,Yunhai_Wang,Sikun_Li	2012	Model-based multi-component volume data labeling and rendering.	db/conf/siggraph/siggraph2012asiaposters.html#ShenXCMWL12
3040878	Svetlana_Akim,Andrew_Jones,Xueming_Yu,Jay_Busch,Graham_Fyffe,Paul_Graham,Paul_E._Debevec	2012	A cell phone based platform for facial performance capture.	db/conf/siggraph/siggraph2012posters.html#AkimJYBFGD12
3040883	a,Rodrigo_S._Tomasso	2010	n VFX Extended Shot.	db/conf/siggraph/siggraph2010festival.html#GarciaT10
3040889	Tomohiro_Amemiya,Hiroaki_Gomi	2012	Active touch sensing of being-pulled illusion for pedestrian route navigation.	db/conf/siggraph/siggraph2012posters.html#AmemiyaG12
3040893	Ken_Museth	2011	DB+Grid: a novel dynamic blocked grid for sparse high-resolution volumes and level sets.	db/conf/siggraph/siggraph2011talks.html#Museth11
3040904	Gemma_Smith	2010	Weetabix: Steeplechase.	db/conf/siggraph/siggraph2010festival.html#Smith10
3040907	Ku-Jin_Kim,Jung-Eun_Lee,Nakhoon_Baek	2010	Voronoi diagram computation for protein molecules using graphics hardware.	db/conf/siggraph/siggraph2010posters.html#KimLB10
3040930	Kazuhisa_Yanaka	2012	Use of periodic shift and color combinations to enhance illusory motion.	db/conf/siggraph/siggraph2012posters.html#Yanaka12
3040932	Matthew_Hirsch,Shahram_Izadi,Henry_Holtzman,Ramesh_Raskar	2012	8D display: a relightable glasses-free 3D display.	db/conf/siggraph/siggraph2012posters.html#HirschIHR12
3040955	Everett_Lawson,Jason_Boggess,Siddharth_Khullar,Alex_Olwal,Gordon_Wetzstein,Ramesh_Raskar	2012	Computational retinal imaging via binocular coupling and indirect illumination.	db/conf/siggraph/siggraph2012talks.html#LawsonBKOWR12a
3040957	Daisuke_Akatsuka	2012	Weburette.	db/conf/siggraph/siggraph2012asiaart.html#Akatsuka12
3040964	Yoichi_Ochiai,Alexis_Oyama,Keisuke_Toyoshima	2012	A colloidal display: membrane screen that combines transparency, BRDF and 3D volume.	db/conf/siggraph/siggraph2012posters.html#OchiaiOT12
3040969	Sungmin_Cho,Yunsil_Heo,Hyunwoo_Bang	2012	Turn: a virtual pottery by real spinning wheel.	db/conf/siggraph/siggraph2012posters.html#ChoHB12
3040987	Shiho_Hirayama,Yasuaki_Kakehi	2010	Shaboned display: an interactive substantial display using soap bubbles.	db/conf/siggraph/siggraph2010et.html#HirayamaK10a
3041012	Alexander_Reshetov,Alexei_Soupikov,Thomas_Raoux	2012	Efficient post-processing antialiasing on integrated GPUs.	db/conf/siggraph/siggraph2012asiaposters.html#ReshetovSR12
3041014	Annabel_Sebag	2010	The Lighthouse Keeper.	db/conf/siggraph/siggraph2010festival.html#Sebag10b
3041041	Serdar_Kocdemir,Veysi_Isler	2012	Efficient visibility masking for crowd rendering with shadows.	db/conf/siggraph/siggraph2012asiaposters.html#KocdemirI12
3041044	Kunihiro_Nishimura,Jun'ichi_Nakano,Tomohiro_Tanikawa,Michitaka_Hirose	2010	Visualization of multiple people's lifelog: collecting "Ant's-eye view" to generate "Bird's-eye view".	db/conf/siggraph/siggraph2010posters.html#NishimuraNTH10
3041050	Xuan_Dong,Yi_Pang,Jiangtao_Wen	2010	Fast efficient algorithm for enhancement of low lighting video.	db/conf/siggraph/siggraph2010posters.html#DongPW10
3041053	Frans_van_Hoesel	2011	Tiled directional flow.	db/conf/siggraph/siggraph2011posters.html#Hoesel11
3041099	Tiffany_Inglis,Craig_S._Kaplan	2011	Rendering Op Art lines.	db/conf/siggraph/siggraph2011posters.html#InglisK11
3041123	Ronan_Bel,t_Vimont	2011	Developing the interactive dynamic natural world of "From Dust".	db/conf/siggraph/siggraph2011talks.html#BelV11
3041134	Benjamin_P._DeLillo	2010	WebGLU development library for WebGL.	db/conf/siggraph/siggraph2010posters.html#DeLillo10
3041147	Rong_Luo	2010	Puppet Show.	db/conf/siggraph/siggraph2010festival.html#Luo10
3041149	Shi-Yu,Qing_Xing,Ergun_Akleman,Jianer_Chen,Jonathan_L._Gross	2011	Pattern mapping with quad-pattern-coverable quad-meshes.	db/conf/siggraph/siggraph2011talks.html#Shi-YuXACG11
3041160	Lesley_Northam,Paul_Asente,Craig_S._Kaplan	2012	Consistent stylization of stereoscopic 3D images.	db/conf/siggraph/siggraph2012posters.html#NorthamAK12
3041167	Emilie_Clavel	2010	Get Out.	db/conf/siggraph/siggraph2010festival.html#Clavel10
3041176	Will_Vale	2011	Practical occlusion culling in KILLZONE 3.	db/conf/siggraph/siggraph2011talks.html#Vale11
3041208	Akiko_Sato	2012	Micro sized art "the weight of life".	db/conf/siggraph/siggraph2012posters.html#Sato12
3041210	Sheng-Jie_Luo,Chun-Yu_Tsai,Hsiao-Ching_You,Hsun-Pei_Wang,Wei-Chao_Chen,Bing-Yu_Chen	2012	Previewing video content with dynamic and interactable collage.	db/conf/siggraph/siggraph2012asiaposters.html#LuoTYWCC12
3041211	Mai_El-Shehaly,Denis_Gracanin,Hicham_G._Elmongui	2012	Use of CUDA streams for block-based MPEG motion estimation on the GPU.	db/conf/siggraph/siggraph2012posters.html#El-ShehalyGE12
3041229	Yohei_Yamashita,Tatsuya_Ishikawa,Hironori_Mitake,Yutaka_Takase,Fumihiro_Kato,Ikumi_Susa,Shoichi_Hasegawa,Makoto_Sato	2012	Stuffed toys alive!: cuddly robots from fantasy world.	db/conf/siggraph/siggraph2012posters.html#YamashitaIMTKSHS12
3041231	Ian_Stavness,John_E._Lloyd,Sidney_Fels,Yohan_Payan	2010	Dynamic hard-soft tissue models for orofacial biomechanics.	db/conf/siggraph/siggraph2010talks.html#StavnessLFP10
3041235	Tanasai_Sucontphunt,Zhigang_Deng,Ulrich_Neumann	2010	3D human face identity transfer using deformation gradient.	db/conf/siggraph/siggraph2010posters.html#SucontphuntDN10
3041243	Kirill_Garanzha,Alexander_Bely,Simon_Premoze,Vladimir_A._Galaktionov	2011	Out-of-core GPU ray tracing of complex scenes.	db/conf/siggraph/siggraph2011talks.html#GaranzhaBPG11
3041246	Yuanwei_Chua,Keng_Peng_Tee,Rui_Yan	2012	Singularity robust inverse kinematics for a humanoid robot with minimum energy configuration and self-collision avoidance.	db/conf/siggraph/siggraph2012wasa.html#ChuaTY12
3041256	Youyou_Wang,Ergun_Akleman	2012	Turning photographs into abstract expressionist paintings.	db/conf/siggraph/siggraph2012posters.html#WangA12a
3041258	Yuki_Hashimoto,Daisuke_Kondo,Tomoko_Yonemura,Hiroyuki_Iizuka,Hideyuki_Ando,Taro_Maeda	2012	A video see-through face mounted display for view sharing.	db/conf/siggraph/siggraph2012posters.html#HashimotoKYIAM12
3041276	Kurt_Adams	2010	White Drawing.	db/conf/siggraph/siggraph2010festival.html#Adams10
3041282	Andor_Salga,Daniel_Hodgin,Anna_Sobiepanek,Scott_Downe,Mickael_Medel,Catherine_Leung	2011	.	db/conf/siggraph/siggraph2011talks.html#SalgaHSDML11
3041292	Nassim_Jibai,Cyril_Soler,Kartic_Subr,Nicolas_Holzschuch	2011	Multiscale feature-preserving smoothing of tomographic data.	db/conf/siggraph/siggraph2011posters.html#JibaiSSH11
3041298	Zhengchen_Zhang,Shuzhi_Sam_Ge,Keng_Peng_Tee	2012	Emotional sentence identification in a story.	db/conf/siggraph/siggraph2012wasa.html#ZhangGT12
3041299	Yufeng_Zhu,Pieter_Peers,Paul_E._Debevec,Abhijeet_Ghosh	2012	Estimating diffusion parameters from polarized spherical gradient illumination.	db/conf/siggraph/siggraph2012posters.html#ZhuPDG12
3041305	Francho_Melendez,Mashhuda_Glencross,Gregory_J._Ward,Roger_J._Hubbold	2011	High-resolution relightable buildings from photographs.	db/conf/siggraph/siggraph2011talks.html#MelendezGWH11
3041320	Chun-Wei_Liu,Tz-Huan_Huang,Ming-Hsu_Chang,Ken-Yi_Lee,Chia-Kai_Liang,Yung-Yu_Chuang	2011	Stereoscopic media editing based on 3D cinematography principles.	db/conf/siggraph/siggraph2011posters.html#LiuHCLLC11
3041324	Kosuke_Nakajima,Yuichi_Itoh,Ai_Yoshida,Kazuki_Takashima,Yoshifumi_Kitamura,Fumio_Kishino	2010	FuSA	db/conf/siggraph/siggraph2010et.html#NakajimaIYTKK10
3041339	Andreas_Vasilakis,Ioannis_Fudos	2011	Z-fighting aware depth peeling.	db/conf/siggraph/siggraph2011posters.html#VasilakisF11
3041369	Erik_Reinhard,Tania_Pouli,Douglas_W._Cunningham	2010	Image statistics: from data collection to applications in graphics.	db/conf/siggraph/siggraph2010courses.html#ReinhardPC10
3041387	Eisung_Sohn,Yoon-Chul_Choy	2012	Shape deformation using freeform deformation axis.	db/conf/siggraph/siggraph2012posters.html#SohnC12
3041397	re,gant,Nicolas_Dittlo,Mathieu_Courtois,Emmanuel_Orvain	2010	3D multitouch: when tactile tables meet immersive visualization technologies.	db/conf/siggraph/siggraph2010et.html#RiviereKDCO10a
3041401	Eunjung_Hwang	2011	Future Creatures.	db/conf/siggraph/siggraph2011asiaart.html#Hwang11
3041430	Huy_Hoang_Tran,Kenta_Kuwana,Hongen_Liao,Ken_Masamune,Takeyoshi_Dohi,Susumu_Nakajima	2011	An image restoration method for extracting features from three-dimensional auto-stereoscopic integral photography images.	db/conf/siggraph/siggraph2011posters.html#TranKLMDN11
3041460	Valentin_Heun,Anette_von_Kapri,Pattie_Maes	2012	Perifoveal display: combining foveal with peripheral vision in one visualization.	db/conf/siggraph/siggraph2012posters.html#HeunKM12
3041461	Jordan_W._Suchow,George_A._Alvarez	2011	Background motion silences awareness of foreground change.	db/conf/siggraph/siggraph2011posters.html#SuchowA11
3041474	Andrea_Arghinenti	2011	: a fast facial retargeting system for game characters.	db/conf/siggraph/siggraph2011talks.html#Arghinenti11
3041478	Ozgur_Gonen,Ergun_Akleman	2012	Sketching knots.	db/conf/siggraph/siggraph2012posters.html#GonenA12
3041496	Jaeyoung_Kim,Byongsue_Kang,Semi_Kim,Hwanik_Jo,Bonhwa_Choi,Junghwan_Sung	2012	Door: the evolution of messenger and analogue emotion.	db/conf/siggraph/siggraph2012posters.html#KimKKJCS12
3041498	rn_Loviscach	2010	The universe of fonts, charted by machine.	db/conf/siggraph/siggraph2010talks.html#Loviscach10
3041535	Fabian_Wanner,Niloy_J._Mitra,Jan_Kautz	2012	Shadow supported building reconstruction.	db/conf/siggraph/siggraph2012asiaposters.html#WannerMK12
3041565	Annabel_Sebag	2010	Le Ruban.	db/conf/siggraph/siggraph2010festival.html#Sebag10a
3041567	Timothy_D._Gifford,Zhenxiang_Zhang,Kerry_L._Marsh	2012	A dynamic system for controlling the head movement and gaze of virtual characters.	db/conf/siggraph/siggraph2012posters.html#GiffordZM12
3041577	Qing_Xing,Gabriel_Esquivel,Ergun_Akleman,Jianer_Chen,Jonathan_L._Gross	2011	Band decomposition of 2-manifold meshes for physical construction of large structures.	db/conf/siggraph/siggraph2011posters.html#XingEACG11
3041586	Thierry_J._Maldonado,Joan_Lasenby	2011	Simulation of breathing for medical applications.	db/conf/siggraph/siggraph2011posters.html#MaldonadoL11
3041587	Matt_Ritchie,Greg_Modern,Kenny_Mitchell	2010	Split second motion blur.	db/conf/siggraph/siggraph2010talks.html#RitchieMM10
3041598	Ivo_Zoltan_Frey,Ivo_Herzeg	2011	Spherical skinning with dual quaternions and QTangents.	db/conf/siggraph/siggraph2011talks.html#FreyH11
3041636	Zhengguo_Li,Susanto_Rahardja,Shiqian_Wu,Zijian_Zhu,Shoulie_Xie	2010	Robust movement detection based on a new similarity index for HDR imaging.	db/conf/siggraph/siggraph2010posters.html#LiRWZX10
3041659	Veronica_Sundstedt	2010	Gazing at games: using eye tracking to control virtual characters.	db/conf/siggraph/siggraph2010courses.html#Sundstedt10
3041660	Jimmy_Maidens,Philippe_Denis,Gianni_Aliotti	2011	Megamind: lighting metro city at night.	db/conf/siggraph/siggraph2011talks.html#MaidensDA11
3041690	Guy_Schofield,Tom_Schofield	2011	Burj Babil.	db/conf/siggraph/siggraph2011asiaart.html#SchofieldS11
3041714	Daniel_Leithinger,David_Lakatos,Anthony_DeVincenzi,Matthew_Blackshaw	2011	Recompose: direct and gestural interaction with an actuated surface.	db/conf/siggraph/siggraph2011et.html#LeithingerLDB11
3041721	Stephen_D._Bowline,Zoran_Kacic-Alesic	2011	Dynamic, penetration-free feathers in	db/conf/siggraph/siggraph2011talks.html#BowlineK11
3041729	Jiyoung_Woo,Huy_Kang_Kim	2012	Survey and research direction on online game security.	db/conf/siggraph/siggraph2012wasa.html#WooK12
3041731	Kyle_Bell	2010	The Mouse That Soared.	db/conf/siggraph/siggraph2010festival.html#Bell10
3041735	Tetsuya_Takahashi,Issei_Fujishiro	2012	Particle-based simulation of snow trampling taking sintering effect into account.	db/conf/siggraph/siggraph2012posters.html#TakahashiF12
3041741	Mori_Yukari	2012	Graffiti@Google.	db/conf/siggraph/siggraph2012asiaart.html#Yukari12
3041743	Ian_Bowman,Shantanu_H._Joshi,John_D._Van_Horn	2011	Visual navigation and classification of datasets in feature similarity space.	db/conf/siggraph/siggraph2011posters.html#BowmanJH11
3041753	Sebastien_Laban	2010	Meet Meline.	db/conf/siggraph/siggraph2010festival.html#Laban10
3041759	Ivan_Neulander	2010	Fast furry ray gathering.	db/conf/siggraph/siggraph2010talks.html#Neulander10
3041762	Kazuhide_Ueda,Issei_Fujishiro	2011	Visual simulation of bleeding on skin surface.	db/conf/siggraph/siggraph2011posters.html#UedaF11
3041766	Alexis_Angelidis,Josh_Anon,Gary_Bruins,Jon_Reisch,Esdras_Varagnolo	2011	Ocean mission on	db/conf/siggraph/siggraph2011talks.html#AngelidisABRV11
3041770	Nicoletta_Adamo-Villani,Kyle_Hayward,Jason_Lestina,Ronnie_B._Wilbur	2010	Effective animation of sign language with prosodic elements for annotation of digital educational content.	db/conf/siggraph/siggraph2010talks.html#Adamo-VillaniHLW10
3041774	Thomas_Auzinger,Ralf_Habel,Andreas_Musilek,Dieter_Hainz,Michael_Wimmer	2012	GeigerCam: measuring radioactivity with webcams.	db/conf/siggraph/siggraph2012posters.html#AuzingerHMHW12
3041785	Clemens_Birklbauer,Oliver_Bimber	2011	Light-field retargeting with focal stack seam carving.	db/conf/siggraph/siggraph2011posters.html#BirklbauerB11
3041818	Aaron_Hosier,Steven_J._Jones,Vishal_Singh	2011	The 3D bovine and porcine myology system.	db/conf/siggraph/siggraph2011posters.html#HosierJS11
3041820	Ergun_Akleman,Jianer_Chen,Yen-Lin_Chen,Qing_Xing	2010	Cyclic twill-woven objects.	db/conf/siggraph/siggraph2010talks.html#AklemanCCX10a
3041832	Stefan_Elsen	2010	WorldSeed.	db/conf/siggraph/siggraph2010posters.html#Elsen10
3041833	Chun-Yu_Tsai,Hung-Jung_Lin,Tzu-Hao_Kuo,Kai-Yin_Cheng,I-Chao_Shen,Bing-Yu_Chen,Rung-Huei_Liang	2010	MusicSpace: you "play" the music.	db/conf/siggraph/siggraph2010posters.html#TsaiLKCSCL10
3041848	Byongsue_Kang,Hyohoun_No,Junghwan_Sung,Jaeyoung_Kim,Hwanik_Jo,Semi_Kim,Minju_Lee	2011	The Door.	db/conf/siggraph/siggraph2011asiaart.html#KangNSKJKL11
3041858	Amanda_Powell	2010	Brink.	db/conf/siggraph/siggraph2010festival.html#Powell10a
3041870	Alex_Ferrier,Christina_Coffin	2011	Deferred shading techniques using frostbite in "Battlefield 3" and "Need for Speed the Run".	db/conf/siggraph/siggraph2011talks.html#FerrierC11
3041876	ki,Jari_Suominen	2011	Lilliput.	db/conf/siggraph/siggraph2011asiaart.html#NeittaanmakiS11
3041878	Yasuyuki_Tomita,Reiji_Tsuruno	2010	Motion texture animation of water surface.	db/conf/siggraph/siggraph2010posters.html#TomitaT10
3041889	Dietmar_Schabus,Michael_Pucher,Gregor_Hofer	2011	Simultaneous speech and animation synthesis.	db/conf/siggraph/siggraph2011posters.html#SchabusPH11
3041894	Masaru_Tsuchida,Takahito_Kawanishi,Kunio_Kashino,Junji_Yamato	2012	A stereo nine-band camera for accurate color and spectrum reproduction.	db/conf/siggraph/siggraph2012posters.html#TsuchidaKKY12
3041899	Yasushi_Matoba,Taro_Tokui,Ryo_Sato,Toshiki_Sato,Hideki_Koike	2012	SplashDisplay: volumetric projection using projectile beads.	db/conf/siggraph/siggraph2012et.html#MatobaTSSK12
3041905	Anusha_Indrajith_Withana,Rika_Matsui,Maki_Sugimoto,Kentaro_Harada,Masa_Inakage	2010	Narrative image composition using objective and subjective tagging.	db/conf/siggraph/siggraph2010posters.html#WithanaMSHI10
3041936	Tai-Wei_Kan,Chin-Hung_Teng	2010	A framework for multifunctional Augmented Reality based on 2D barcodes.	db/conf/siggraph/siggraph2010posters.html#KanT10
3041964	Patrick_Cozzi,Frank_Stoner	2010	GPU ray casting of virtual globes.	db/conf/siggraph/siggraph2010posters.html#CozziS10
3041977	Arthur_Niswar,Ee_Ping_Ong,Zhiyong_Huang	2012	Face replacement in video from a single image.	db/conf/siggraph/siggraph2012asiaposters.html#NiswarOH12
3041989	Yuka_Kubo,Hiroyuki_Shindo,Koichi_Hirota	2010	The Orikao Method: 3D scene reconstruction from Japanese beauty portraits.	db/conf/siggraph/siggraph2010posters.html#KuboSH10
3041992	s_Davidovic,Iliyan_Georgiev,Philipp_Slusallek	2012	Progressive Lightcuts for GPU.	db/conf/siggraph/siggraph2012talks.html#DavidovicGS12
3042006	Luke_Colson	2010	Nokia Focus Group.	db/conf/siggraph/siggraph2010festival.html#Colson10
3042015	rn_Loviscach	2011	Turning a graphics tablet into a transparent blackboard.	db/conf/siggraph/siggraph2011posters.html#Loviscach11
3042036	Blake_Foster,Rui_Wang	2011	Hierarchical upsampling for fast image-based depth estimation.	db/conf/siggraph/siggraph2011posters.html#FosterW11
3042037	DongSheng_Cai,S._Goto,T._Shinohara,Noriko_Nagata,Jun_Kurumisawa,Asako_Fukumoto	2010	Synesthetic color scheme in Fantasia.	db/conf/siggraph/siggraph2010talks.html#CaiGSNKF10
3042042	Yasuhiro_Yao,Harumi_Kawamura,Akira_Kojima	2012	Acquiring perceptually diffuse shading from general objects in actual scenes.	db/conf/siggraph/siggraph2012posters.html#YaoKK12
3042065	Yuki_Ban,Takuji_Narumi,Tomohiro_Tanikawa,Michitaka_Hirose	2012	Magic Pot: interactive metamorphosis of the perceived shape.	db/conf/siggraph/siggraph2012et.html#BanNTH12a
3042072	Daniel_Makoto_Tokunaga,a,Ricardo_Nakamura,tima_L._S._Nunes,Romero_Tori	2010	Non-photorealistic rendering in stereoscopic 3D visualization.	db/conf/siggraph/siggraph2010posters.html#TokunagaCNNT10
3042124	Krzysztof_Rost,Greg_Hart,Scott_Peterson	2011	"MegaMind": fire, smoke and data.	db/conf/siggraph/siggraph2011talks.html#RostHP11
3042127	Christian_Eisenacher,Chuck_Tappan,Brent_Burley,Daniel_Teece,Arthur_Shek	2010	Example-based texture synthesis on Disney's	db/conf/siggraph/siggraph2010talks.html#EisenacherTBTS10
3042143	Kazuhiko_Yamamoto,Toki_Takeda,Ryoichi_Ando,Syota_Kawano	2010	Darwin's Lake: sketch-based creature creation system enables users to collaborate with contents designers.	db/conf/siggraph/siggraph2010posters.html#YamamotoTAK10
3042150	Ji-Hye_An,Su-Jin_Lee	2010	How people tend to organize sensory information into unified wholes in haptic phone?: focusing on cross modality interaction.	db/conf/siggraph/siggraph2010posters.html#AnL10
3042156	Yoshihiro_Okada,Takayuki_Ogata,Hiroyuki_Matsuguma	2012	Component-based approach for prototyping of movie-based physical therapy games.	db/conf/siggraph/siggraph2012wasa.html#OkadaOM12
3042159	Mitch_Kopelman	2011	Tokyo race lighting for	db/conf/siggraph/siggraph2011talks.html#Kopelman11
3042162	David_Bartle,Samuel_Rossoff,David_Whittaker,Bruce_Gooch,Kim_Kerns,Jenny_MacSween	2010	Cognitive games as therapy for children with FAS.	db/conf/siggraph/siggraph2010posters.html#BartleRWGKM10
3042165	Mattias_Lagergren,ter,rn_Rydahl	2010	High-detailed fluid simulations on the GPU.	db/conf/siggraph/siggraph2010talks.html#LagergrenLR10
3042169	Takuji_Narumi,Takashi_Kajinami,Tomohiro_Tanikawa,Michitaka_Hirose	2010	Meta cookie.	db/conf/siggraph/siggraph2010posters.html#NarumiKTH10
3042179	Kevin_Carpentier	2011	Immersive Music Painter.	db/conf/siggraph/siggraph2011asiaart.html#Carpentier11
3042199	Yichen_Tang,Billy_Lam,Ian_Stavness,Sidney_Fels	2011	Kinect-based augmented reality projection with perspective correction.	db/conf/siggraph/siggraph2011posters.html#TangLSF11
3042225	Megha_Davalath,Mat_Sanford,Anton_Agana,Ann_McNamara,Frederic_I._Parke	2010	Evaluating performance in immersive displays.	db/conf/siggraph/siggraph2010posters.html#DavalathSAMP10
3042243	Dongsik_Jo,Yongwan_Kim,Ungyeon_Yang,Ki-Hong_Kim,Sangho_Shin	2012	Real-time graphical presentation from empirical data for virtual welding tasks.	db/conf/siggraph/siggraph2012asiaposters.html#JoKYKS12
3042244	Jaymin_Kessler,Paolo_Carabaich,Naoki_Kinoshita	2011	Fluid dynamics and lighting implementation in PixelJunk Shooter 2.	db/conf/siggraph/siggraph2011talks.html#KesslerCK11
3042252	Clemens_Birklbauer,Oliver_Bimber	2012	Light-field supported fast volume rendering.	db/conf/siggraph/siggraph2012posters.html#BirklbauerB12a
3042256	Annabel_Sebag	2010	Monstera Deliciosa.	db/conf/siggraph/siggraph2010festival.html#Sebag10c
3042283	Ã³,Henry_Larkin,Michael_Cohen	2010	Long-term memory retention and recall of collected personal memories.	db/conf/siggraph/siggraph2010posters.html#GyorbiroLC10
3042303	Wei_Li,Gianluca_Paladini,Leo_Grady,Timo_Kohlberger,Vivek_Kumar_Singh,Claus_Bahlmann	2012	Luggage visualization and virtual unpacking.	db/conf/siggraph/siggraph2012wasa.html#LiPGKSB12
3042305	Truong_Dien_Hoa,John-John_Cabibihan	2012	Cute and soft: baby steps in designing robots for children with autism.	db/conf/siggraph/siggraph2012wasa.html#HoaC12
3042312	Judith_Darmont	2011	Urban Spirits.	db/conf/siggraph/siggraph2011asiaart.html#Darmont11
3042314	Ian_N._Robinson,Kar-Han_Tan,Ramin_Samadani,W._Bruce_Culbertson,John_G._Apostolopoulos	2010	A laser-based system for through-the-screen collaboration.	db/conf/siggraph/siggraph2010talks.html#RobinsonTSCA10
3042379	Yan_Cui,Didier_Stricker	2011	3D shape scanning with a Kinect.	db/conf/siggraph/siggraph2011posters.html#CuiS11
3042380	Hai_Ting_Lin,Yu-Wing_Tai,Michael_S._Brown	2010	Motion regularization for matting motion blurred objects.	db/conf/siggraph/siggraph2010talks.html#LinTB10
3042383	Rui_Yi_Mui,Adam_Aw,Zac_Ong,Mithru_Vigneshwara,Jacky_Boen,Benjamin_Low,Andreas_Schlegel	2012	The river.	db/conf/siggraph/siggraph2012asiaart.html#MuiAOVBLS12
3042393	Ken_Byers	2012	Interactive 3-D grid.	db/conf/siggraph/siggraph2012asiaart.html#Byers12
3042394	Adam_Coffia	2010	UPS Gladiator.	db/conf/siggraph/siggraph2010festival.html#Coffia10a
3042397	Hidei_Kimura,Akira_Asano,Issei_Fujishiro,Ayaka_Nakatani,Hayato_Watanabe	2011	True 3D display.	db/conf/siggraph/siggraph2011et.html#KimuraAFNW11
3042404	Jan_Meseth,Shawn_Hempel,Andrea_Weidlich,Lynn_Fyffe,Graham_Fyffe,Craig_Miller,Paul_Carroll,Paul_E._Debevec	2012	Improved linear light source material reflectance scanning.	db/conf/siggraph/siggraph2012posters.html#MesethHWFFMCD12
3042411	Andrew_Routledge	2011	Increasing scene complexity: distributed vectorized view culling.	db/conf/siggraph/siggraph2011talks.html#Routledge11
3042437	Roberto_Gallea,Edoardo_Ardizzone,Roberto_Pirrone	2012	Physical simulation for real-time image/video retargeting.	db/conf/siggraph/siggraph2012posters.html#GalleaAP12
3042447	Yuki_Igarashi,Takeo_Igarashi,Jun_Mitani	2012	Interactive hexagonal mesh editing for beadwork design.	db/conf/siggraph/siggraph2012asiaposters.html#IgarashiIM12
3042454	Markus_Huber,Simon_Pabst,er	2011	Wet cloth simulation.	db/conf/siggraph/siggraph2011posters.html#HuberPS11
3042466	Eskil_Steenberg	2010	Making Love.	db/conf/siggraph/siggraph2010festival.html#Steenberg10
3042477	Gino_Acevedo,Sergei_Nevshupov,Jess_Cowely,Kevin_Norris	2010	An accurate method for acquiring high resolution skin displacement maps.	db/conf/siggraph/siggraph2010talks.html#AcevedoNCN10
3042478	Narae_Lee,Juwhan_Kim,Jungsoo_Lee,Myeongsoo_Shin,Woohun_Lee	2011	MoleBot: mole in a table.	db/conf/siggraph/siggraph2011et.html#LeeKLSL11
3042480	Mohammad_Obaid,Ramakrishnan_Mukundan,Mark_Billinghurst	2010	Generating and rendering expressive caricatures.	db/conf/siggraph/siggraph2010posters.html#ObaidMB10
3042514	Florian_Girardot	2010	Maestro Moustache.	db/conf/siggraph/siggraph2010festival.html#Girardot10
3042535	Thiti_Rungcharoenpaisal,Pizzanu_Kanongchaiyos	2012	A collision detection method for high resolution objects using tessellation unit on GPU.	db/conf/siggraph/siggraph2012posters.html#RungcharoenpaisalK12
3042551	Meredith_McLendon,Ann_McNamara,Tim_McLaughlin,Ravindra_Dwivedi	2010	Lions and tigers and bears: investigating cues for expressive creature motion.	db/conf/siggraph/siggraph2010posters.html#McLendonMMD10
3042564	Matthias_B._Hullin,Hendrik_P._A._Lensch,Ramesh_Raskar,Hans-Peter_Seidel,Ivo_Ihrke	2011	A dynamic BRDF display.	db/conf/siggraph/siggraph2011et.html#HullinLRSI11
3042570	Pierre-Yves_Laffont,Adrien_Bousseau,George_Drettakis	2012	Rich intrinsic image decomposition of outdoor scenes from multiple views.	db/conf/siggraph/siggraph2012talks.html#LaffontBD12a
3042593	Taylor_Kurosaki	2010	Uncharted 2: Among Thieves.	db/conf/siggraph/siggraph2010festival.html#Kurosaki10
3042632	Paulius_Liekis,Julian_Hodgson,Renaldas_Zioma	2012	Art pipeline: transition from offline to realtime CG.	db/conf/siggraph/siggraph2012talks.html#LiekisHZ12
3042652	Yoshiharu_Momonoi,Masahiro_Sekine,Tatsuo_Saishu,Yasunobu_Yamauchi	2010	Birds-eye view ray scan system for flatbed autostereoscopic displays.	db/conf/siggraph/siggraph2010posters.html#MomonoiSSY10
3042657	Jodie_Schell	2010	Tanqueray 3 Glasses.	db/conf/siggraph/siggraph2010festival.html#Schell10e
3042659	Yuki_Imamura,Hironori_Arakawa,Sho_Kamuro,Kouta_Minamizawa,Susumu_Tachi	2011	HAPMAP: haptic walking navigation system with support by the sense of handrail.	db/conf/siggraph/siggraph2011et.html#ImamuraAKMT11a
3042680	Kening_Zhu,Hideaki_Nii,Owen_Noel_Newton_Fernando,Adrian_David_Cheok	2011	E-letter: a paper-based instant messaging system using selective wireless power transfer.	db/conf/siggraph/siggraph2011posters.html#ZhuNFC11
3042702	Ian_J._Coony,David_Hutchins,Kevin_Lee,Mike_Harris,Tim_Molinder,Kee_Suong	2010	Prep and landing: Christmas in July: the effects snow process.	db/conf/siggraph/siggraph2010talks.html#CoonyHLHMS10
3042705	Thomas_Neumann_0007,Markus_Wacker,Kiran_Varanasi,Christian_Theobalt,Marcus_A._Magnor	2012	High detail marker based 3D reconstruction by enforcing multiview constraints.	db/conf/siggraph/siggraph2012posters.html#0007WVTM12
3042707	Justin_Ehrlich	2010	The effect of desktop illumination realism on a user's sense of presence in a virtual learning environment.	db/conf/siggraph/siggraph2010posters.html#Ehrlich10
3042735	Bobby_de_Groot	2010	Klik!	db/conf/siggraph/siggraph2010festival.html#Groot10
3042739	Craig_Barnes	2012	Omnistereo images from ground based lidar.	db/conf/siggraph/siggraph2012posters.html#Barnes12
3042758	Li-Wei_Chan,Hsiang-Tao_Wu,HuiShan_Kao,Home-Ru_Lin,Ju-Chun_Ko,Mike_Y._Chen,Jane_Yung-jen_Hsu,Yi-Ping_Hung	2010	Beyond the surface: 3D interactions for tabletop systems.	db/conf/siggraph/siggraph2010et.html#ChanWKLKCHH10
3042771	Katie_Bassett,Marcus_Hammond,Lanny_Smoot	2010	A fluid-suspension, electromagnetically driven eye with video capability for animatronic applications.	db/conf/siggraph/siggraph2010et.html#BassettHS10
3042776	Betsy_de_Fries	2010	Mercedes SLR 300: Out of this World.	db/conf/siggraph/siggraph2010festival.html#Fries10
3042779	Rebecca_Findlay	2010	Rebecca Findlay's Pixel Pusher: poster abstract.	db/conf/siggraph/siggraph2010posters.html#Findlay10
3042788	Umair_Azfar_Khan,Yoshihiro_Okada	2012	Evolving story and character generation for role-playing games.	db/conf/siggraph/siggraph2012wasa.html#KhanO12
3042792	Qing_Sandy_Shen	2012	What if the earth was flat: the Globe UI system in SSX.	db/conf/siggraph/siggraph2012talks.html#Shen12
3042811	Jodie_Schell	2010	IBM Data Baby.	db/conf/siggraph/siggraph2010festival.html#Schell10b
3042814	Robert_B._Trempe_Jr.	2010	How would you like to live?	db/conf/siggraph/siggraph2010posters.html#Trempe10a
3042838	Melissa_Knight	2010	Grizzly Bear Two Weeks.	db/conf/siggraph/siggraph2010festival.html#Knight10a
3042855	Szilvia_Aszmann	2010	Prince of Persia: the Forgotten Sands.	db/conf/siggraph/siggraph2010festival.html#Aszmann10a
3042858	Youyou_Wang,Ergun_Akleman	2012	Calligraphic cutting: extreme image resizing with cuts in continuous domain.	db/conf/siggraph/siggraph2012talks.html#WangA12b
3042897	Toshihiro_Nakae,Shiro_Ozawa,Naoya_Miyashita	2010	O-Link: augmented object system for intergenerational communication.	db/conf/siggraph/siggraph2010posters.html#NakaeOM10
3042901	James_Grieve,Clint_Hanson,John_(Liuguo)_Zhang,Lucas_Granito,Cody_Snyder	2010	User generated terrain in ModNation Racers.	db/conf/siggraph/siggraph2010talks.html#GrieveHZGS10
3042931	Nikolay_I._Gavrilov,Vadim_Turlapov	2012	Advanced GPU-based ray casting for bricked datasets.	db/conf/siggraph/siggraph2012posters.html#GavrilovT12
3042934	Matthew_Hirsch,Douglas_Lanman,Gordon_Wetzstein,Ramesh_Raskar	2012	Tensor displays.	db/conf/siggraph/siggraph2012et.html#HirschLWR12
3042936	Takahiro_Kosaka,Tomohito_Hattori,Hiroyuki_Kubo,Shigeo_Morishima	2012	Rapid and authentic rendering of translucent materials using depth-maps from multi-viewpoint.	db/conf/siggraph/siggraph2012asiaposters.html#KosakaHKM12
3042942	Tsukasa_Fukusato,Naoya_Iwamoto,Shoji_Kunitomo,Hirofumi_Suda,Shigeo_Morishima	2012	Hair motion capturing from multiple view videos.	db/conf/siggraph/siggraph2012posters.html#FukusatoIKSM12
3042943	Budirijanto_Purnomo,Norman_Rubin,Michael_Houston	2010	ATI Stream Profiler: a tool to optimize an OpenCL kernel on ATI Radeon GPUs.	db/conf/siggraph/siggraph2010posters.html#PurnomoRH10
3042950	Roychoudhury_Promila,Sures_Kumar_Thoddu_Srinivasan	2011	FRAMEWORKS.	db/conf/siggraph/siggraph2011asiaart.html#PromilaS11
3042986	Annabel_Sebag	2010	Fenrir.	db/conf/siggraph/siggraph2010festival.html#Sebag10
3042988	Young-Mi_Kim,Jong-Soo_Choi	2010	Breathe brush.	db/conf/siggraph/siggraph2010posters.html#KimC10
3043003	Brett_Boggs,Lawrence_Chai,Michael_Kaschalk,Andrew_Selle	2011	Tangled choreographing destruction: art directing a dam break.	db/conf/siggraph/siggraph2011talks.html#BoggsCKS11
3043025	Belen_Masia,Gordon_Wetzstein,Carlos_Aliaga,Ramesh_Raskar,Diego_Gutierrez	2012	Perceptually-optimized content remapping for automultiscopic displays.	db/conf/siggraph/siggraph2012posters.html#MasiaWARG12
3043038	Joel_Kronander,Stefan_Gustavson,Jonas_Unger	2012	Real-time HDR video reconstruction for multi-sensor systems.	db/conf/siggraph/siggraph2012posters.html#KronanderGU12
3043051	Kana_Nakatsu,Tokiichiro_Takahashi,Tomoaki_Moriya	2012	A stereoscopic representation of impossible rectangle twisted torus figure.	db/conf/siggraph/siggraph2012posters.html#NakatsuTM12
3043053	Tomoko_Hashida,Kohei_Nishimura,Takeshi_Naemura	2012	Hand-rewriting: automatic rewriting like natural handwriting.	db/conf/siggraph/siggraph2012et.html#HashidaNN12a
3043060	Naoki_Hashimoto,Akio_Watanabe	2010	Dynamic luminance correction for colored surfaces.	db/conf/siggraph/siggraph2010talks.html#HashimotoW10
3043067	Xuehui_Liu,Xiaoguang_Hao,Meng-Cheng_Huang,Fang_Liu,Mingquan_Zhou,Hanqiu_Sun,Enhua_Wu	2010	Fast soft shadow by depth peeling.	db/conf/siggraph/siggraph2010posters.html#LiuHHLZSW10
3043075	Marcel_Stockli_Contreras,rez_Valadez,nez	2011	Dual sphere-unfolding method for single pass omni-directional shadow mapping.	db/conf/siggraph/siggraph2011posters.html#ContrerasVM11
3043089	Pierre_Rouanet,Pierre-Yves_Oudeyer,David_Filliat	2010	Using mediator objects to easily and robustly teach visual objects to a robot.	db/conf/siggraph/siggraph2010posters.html#RouanetOF10
3043091	Sho_Hasegawa,Jason_Iversen,Hideki_Okano,Jerry_Tessendorf	2010	I love it when a cloud comes together.	db/conf/siggraph/siggraph2010talks.html#HasegawaIOT10
3043115	Yue_Fei,David_Kryze,Andrea_Melle	2012	Tavola: holographic user experience.	db/conf/siggraph/siggraph2012et.html#FeiKM12
3043118	Ippei_Takauchi,Yuta_Hara,Hiromu_Saito,Ryo_Asakura,Motofumi_Hattori	2010	A mathematical model of deforming manifolds and their visualizations by CG animation.	db/conf/siggraph/siggraph2010posters.html#TakauchiHSAH10
3043119	Koji_Nakamaru,Toru_Matsuoka,Masahiro_Fujita	2012	Distance aware ray tracing for curves.	db/conf/siggraph/siggraph2012posters.html#NakamaruMF12
3043128	zge_Samanci,Anuj_Tewari	2010	GPS comics:	db/conf/siggraph/siggraph2010posters.html#SamanciT10
3043141	Martin_Eisemann,Elmar_Eisemann,Hans-Peter_Seidel,Marcus_A._Magnor	2010	Photo zoom: high resolution from unordered image collections.	db/conf/siggraph/siggraph2010posters.html#EisemannESM10
3043155	Kenichiro_Fukushi,Jan_Zizka,Ramesh_Raskar	2011	Second skin: motion capture with actuated feedback for motor learning.	db/conf/siggraph/siggraph2011posters.html#FukushiZR11
3043158	Ralf_Bruder,Philipp_Jauer,Floris_Ernst,Lars_Richter,Achim_Schweikard	2011	Real-time 4D ultrasound visualization with the Voreen framework.	db/conf/siggraph/siggraph2011posters.html#BruderJERS11
3043168	Trent_Crow,Stephen_Gustafson,Michael_Lorenzen,Jake_Merrell,Bob_Moyer,J._D._Northrup	2011	Crowds on Cars 2.	db/conf/siggraph/siggraph2011talks.html#CrowGLMMN11
3043194	Jing_Hua,Mengzhen_Kang	2011	Functional tree models reacting to the environment.	db/conf/siggraph/siggraph2011posters.html#HuaK11
3043206	Anya_Belkina	2011	MOSTON.	db/conf/siggraph/siggraph2011asiaart.html#Belkina11
3043220	Adriana_Schulz,Luiz_Velho	2011	ChoreoGraphics: an authoring environment for dance shows.	db/conf/siggraph/siggraph2011posters.html#SchulzV11
3043223	Denis_Kravtsov,Oleg_Fryazinov,Valery_Adzhiev,Alexander_A._Pasko,Peter_Comninos	2010	Controlled metamorphosis of animated meshes using polygonal-functional hybrids.	db/conf/siggraph/siggraph2010posters.html#KravtsovFAPC10
3043231	Kazuki_Iida,Junki_Ikeuchi,Toshiaki_Uchiyama,Kenji_Suzuki	2010	AirTiles: modular devices to create a flexible sensing space.	db/conf/siggraph/siggraph2010et.html#IidaIUS10
3043300	Sunghyun_Cho,Hojin_Cho,Yu-Wing_Tai,Seungyong_Lee	2011	Non-uniform motion deblurring for camera shakes using image registration.	db/conf/siggraph/siggraph2011talks.html#ChoCTL11
3043317	Clemens_Birklbauer,Oliver_Bimber	2012	Panorama light-field imaging.	db/conf/siggraph/siggraph2012talks.html#BirklbauerB12b
3043318	Akinobu_Maejima,Shigeo_Morishima	2012	3D human head geometry estimation from a speech.	db/conf/siggraph/siggraph2012posters.html#MaejimaM12
3043324	Marco_Marchesi	2012	Neu: how brain activity can change an animated scene.	db/conf/siggraph/siggraph2012posters.html#Marchesi12
3043360	Ivan_Neulander	2011	Adaptive importance sampling for multi-ray gathering.	db/conf/siggraph/siggraph2011talks.html#Neulander11
3043361	Yin_Chen,Zhi-Quan_Cheng	2012	Personalized avatar capture using two Kinects in a moment.	db/conf/siggraph/siggraph2012asiaposters.html#ChenC12
3043365	Robert_J._Rothfarb	2011	Science in the city AR: using mobile augmented reality for science inquiry activities.	db/conf/siggraph/siggraph2011posters.html#Rothfarb11
3043367	Jin-Woo_Kim,Won-Jong_Lee,Min-Woo_Lee,Tack-Don_Han	2012	Parallel-pipeline-based traversal unit for hardware-accelerated ray tracing.	db/conf/siggraph/siggraph2012asiaposters.html#KimLLH12
3043415	Ian_J._Coony,Brian_Silva,Bruce_Wright,Andrew_Kinney	2010	Prep and landing set'm and forget'm: a motion graphics pipeline for effects.	db/conf/siggraph/siggraph2010talks.html#CoonySWK10
3043420	Wan-Chun_Ma,Graham_Fyffe,Paul_E._Debevec	2011	Optimized local blendshape mapping for facial motion retargeting.	db/conf/siggraph/siggraph2011talks.html#MaFD11
3043422	Yu_Wang_0028,Marc_Olano	2011	A framework for GPU 3d model reconstruction using structure-from-motion.	db/conf/siggraph/siggraph2011posters.html#WangO11
3043435	Hong-Shang_Lin,Shih-Yen_Hwang,Che-Hua_Yeh,Ming_Ouhyoung	2012	De-aging high-resolution 3D facial models by example-driven mesh deformation.	db/conf/siggraph/siggraph2012posters.html#LinHYO12
3043437	Jaehwan_Kim,Il-Kwon_Jeong	2012	LiveTree: realistic tree growth simulation tool.	db/conf/siggraph/siggraph2012posters.html#KimJ12
3043443	Jodie_Schell	2010	IBM Transportation.	db/conf/siggraph/siggraph2010festival.html#Schell10d
3043449	Nutan_Chen,Keng_Peng_Tee,Chee-Meng_Chew,Rui_Yan	2012	Intuitive interaction for robotic grasping.	db/conf/siggraph/siggraph2012wasa.html#ChenTCY12
3043470	Lesley_Northam,Joe_Istead,Craig_S._Kaplan	2012	A collaborative real time previsualization tool for video games and film.	db/conf/siggraph/siggraph2012posters.html#NorthamIK12
3043487	Pedro_Cruz,Penousal_Machado	2011	Visualizing the circulatory problems of Lisbon.	db/conf/siggraph/siggraph2011posters.html#CruzM11
3043512	Daniel_Saakes,Kevin_Chiu,Tyler_Hutchison,Biyeun_M._Buczyk,Naoya_Koizumi,Masahiko_Inami,Ramesh_Raskar	2010	Slow display.	db/conf/siggraph/siggraph2010et.html#SaakesCHBKIR10
3043519	Junfeng_Yao,Xiaobiao_Xie,Fengchun_Lin,Xufa_Ji,Xiaoyan_Lin,Andy_Ju_An_Wang	2010	The online customer-built WEB3D middleware system for arts and crafts.	db/conf/siggraph/siggraph2010posters.html#YaoXLJLW10
3043522	Richard_Pickler,Simon_Stanley_Clamp,Artemis_Oikonomopoulou	2012	Thern, the nano technology from John Carter's Mars.	db/conf/siggraph/siggraph2012talks.html#PicklerCO12
3043525	Zang,Dalai_Felinto,Luiz_Velho	2012	Augmented reality using full panoramic captured scene light-depth maps.	db/conf/siggraph/siggraph2012asiaposters.html#ZangFV12
3043527	Lynn_Nguyen,rgen_P._Schulze	2012	Image based smartphone interaction with large high resolution displays.	db/conf/siggraph/siggraph2012posters.html#NguyenS12
3043541	Ryosuke_Ichikari,Kaori_Kikuchi,Wataru_Toishita,Ryuhei_Tenmoku,Fumihisa_Shibata,Hideyuki_Tamura	2010	On-site real-time 3D match move for MR-based previsualization with relighting.	db/conf/siggraph/siggraph2010talks.html#IchikariKTTST10
3043552	Ken_Nakagaki,Yasuaki_Kakehi	2011	SonalShooter: a spatial augmented reality system using handheld directional speaker with camera.	db/conf/siggraph/siggraph2011posters.html#NakagakiK11
3043558	Jinsil_Seo,Greg_Corness	2012	Light strings: kinesthetic immersive environment.	db/conf/siggraph/siggraph2012asiaart.html#SeoC12
3043581	Sam_O'Hare	2010	The Sandpit.	db/conf/siggraph/siggraph2010festival.html#OHare10
3043609	Francesco_Giordana	2011	High quality previewing of shading and lighting for Killzone3.	db/conf/siggraph/siggraph2011talks.html#Giordana11
3043615	Yuki_Imamura,Hironori_Arakawa,Sho_Kamuro,Kouta_Minamizawa,Susumu_Tachi	2011	HAPMAP: haptic walking navigation system with support by the sense of handrail.	db/conf/siggraph/siggraph2011posters.html#ImamuraAKMT11
3043616	Won-Jong_Lee,Shihwa_Lee,Jae-Ho_Nah,Jin-Woo_Kim,Youngsam_Shin,Jaedon_Lee,Seokyoon_Jung	2012	SGRT: a scalable mobile GPU architecture based on ray tracing.	db/conf/siggraph/siggraph2012posters.html#LeeLNKSLJ12
3043629	Austin_T._New,Anirban_Mukhopadhyay_0003,Hamid_R._Arabnia,Suchendra_M._Bhandarkar	2012	Non-rigid shape correspondence and description using geodesic field estimate distribution.	db/conf/siggraph/siggraph2012posters.html#NewMAB12
3043688	Alexandre_Derouet-Jourdan,Florence_Bertails-Descoubes,lle_Thollot	2011	3D inverse dynamic modeling of strands.	db/conf/siggraph/siggraph2011posters.html#Derouet-JourdanBT11
3043697	Tetsuaki_Baba,Yuya_Kikukawa,Toshiki_Yoshiike,Tatsuhiko_Suzuki,Rika_Shoji,Kumiko_Kushiyama,Makoto_Aoki	2012	Gocen: a handwritten notational interface for musical performance and learning music.	db/conf/siggraph/siggraph2012et.html#BabaKYSSKA12
3043702	Takuya_Ozawa,Tatsuya_Goibuchi,Takafumi_Saito	2012	View-dependent relief surfaces.	db/conf/siggraph/siggraph2012asiaposters.html#OzawaGS12
3043706	Sungmin_Cho,Yunsil_Heo,Hyunwoo_Bang	2012	Turn: a virtual pottery by real spinning wheel.	db/conf/siggraph/siggraph2012et.html#ChoHB12a
3043764	Aria_Shahingohar,Roy_Eagleson	2010	A framework for GPU accelerated needle insertion simulation using meshfree methods.	db/conf/siggraph/siggraph2010posters.html#ShahingoharE10
3043768	Karsten_Schwenk,Timm_Drevensek	2012	Radiance filtering for interactive path tracing.	db/conf/siggraph/siggraph2012posters.html#SchwenkD12
3043773	Lanny_Smoot,Katie_Bassett,Stephen_Hart,Daniel_Burman,Anthony_Romrell	2010	An interactive zoetrope for the animation of solid figurines and holographic projections.	db/conf/siggraph/siggraph2010et.html#SmootBHBR10
3043790	Jonas_Unger,Stefan_Gustavson,Joel_Kronander,Per_Larsson,Gerhard_Bonnet,Gunnar_Kaiser	2011	Next generation image based lighting using HDR video.	db/conf/siggraph/siggraph2011talks.html#UngerGKLBK11
3043800	Natalia_Gurieva,Igor_Guryev,Francisco-Javier_Montecillo-Puente,Reynaldo_Thompson_Lopez	2012	Optimized color LUT transformations by means of analysis of image memorable and subject important colors.	db/conf/siggraph/siggraph2012posters.html#GurievaGPL12
3043807	Tomoya_Hara,Hiroyuki_Kubo,Akinobu_Maejima,Shigeo_Morishima	2012	Fast-automatic 3D face generation using a single video camera.	db/conf/siggraph/siggraph2012posters.html#HaraKMM12
3043813	Cyril_Crassin,Fabrice_Neyret,Miguel_Sainz,Simon_Green,Elmar_Eisemann	2011	Interactive indirect illumination using voxel-based cone tracing: an insight.	db/conf/siggraph/siggraph2011talks.html#CrassinNSGE11
3043845	Thomas_Hurtut,Pierre-Edouard_Landes	2012	Synthesizing structured doodle hybrids.	db/conf/siggraph/siggraph2012asiaposters.html#HurtutL12
3043888	Shiho_Hirayama,Yasuaki_Kakehi	2010	Shaboned display: an interactive substantial display using soap bubbles.	db/conf/siggraph/siggraph2010posters.html#HirayamaK10
3043896	Scott_Willman,Gregory_Keech,John_Grotelueschen,Michele_Sciolette	2012	The stereoscopic conversion pipeline for John Carter.	db/conf/siggraph/siggraph2012talks.html#WillmanKGS12
3043912	Pollie_Barden,Rob_Comber,Nick_Bryan-Kinns,Tony_Stockman,Patrick_Olivier	2012	The telematic dinner party.	db/conf/siggraph/siggraph2012posters.html#BardenCBSO12
3043913	Patricia_Codyre	2010	Using innovative ehealth interventions in a local health care context.	db/conf/siggraph/siggraph2010posters.html#Codyre10
3043953	Borom_Tunwattanapong,Abhijeet_Ghosh,Paul_E._Debevec	2010	Combining spherical harmonics and point-source illumination for efficient image-based relighting.	db/conf/siggraph/siggraph2010posters.html#TunwattanapongGD10
3043955	Katsumi_Sato,Yoko_Usui,Shinichi_Watabe	2012	The value to dance practice of CG derived from motion capture.	db/conf/siggraph/siggraph2012asiaposters.html#SatoUW12
3043975	Tae-Joon_Kim,Yongyoung_Byun,Yongjin_Kim,Bochang_Moon,Seungyong_Lee,Sung-Eui_Yoon	2010	HCCMeshes: hierarchical-culling oriented compact meshes.	db/conf/siggraph/siggraph2010posters.html#KimBKMLY10
3043978	Rony_Goldenthal	2011	Accurate contact resolution for interpolated hairs.	db/conf/siggraph/siggraph2011talks.html#Goldenthal11
3043980	Roger_V._Hoang,Steven_Koepnick,Joseph_D._Mahsman,Matthew_R._Sgambati,Cody_J._White,Daniel_S._Coming	2010	Exploring global illumination for virtual reality.	db/conf/siggraph/siggraph2010posters.html#HoangKMSWC10
3044002	Yoichi_Ochiai,Hiromu_Takai	2011	The cyclone display: rotation, reflection, flicker and recognition combined to the pixels.	db/conf/siggraph/siggraph2011posters.html#OchiaiT11
3044023	Young-Mi_Kim,Jong-Soo_Choi	2010	Ink-and-wash painting oriental cymbidium drawn with the tip of the fingers.	db/conf/siggraph/siggraph2010posters.html#KimC10a
3044028	Jody_Ghani	2010	The Guest.	db/conf/siggraph/siggraph2010festival.html#Ghani10
3044032	Andrew_Cox,Jan_Kautz	2010	Dynamic ambient occlusion from volumetric proxies.	db/conf/siggraph/siggraph2010posters.html#CoxK10
3044063	bastien_Lagarde,Antoine_Zanuttini	2012	Local image-based lighting with parallax-corrected cubemaps.	db/conf/siggraph/siggraph2012talks.html#SebastienZ12
3044066	Shohei_Takei,Makoto_Iida,Takeshi_Naemura	2011	KineReels: extension actuators for dynamic 3D shape.	db/conf/siggraph/siggraph2011posters.html#TakeiIN11
3044088	Shiro_Ozawa,Satoshi_Mieda,Yasuhiro_Yao,Hideaki_Takada,Tohru_Kawakami,Senshi_Nasu,Takahiro_Ishinabe,Mitsuru_Kano,Yoshito_Suzuki,Tatsuo_Uchida	2012	MulDiRoH: a human representation system with multi-view display using a QDA screen.	db/conf/siggraph/siggraph2012asiaposters.html#OzawaMYTKNIKSU12
3044115	Hasebe_Yuto	2012	The trees, our blood vessels.	db/conf/siggraph/siggraph2012asiaart.html#Yuto12
3044119	Anke_Kletsch	2010	Magus Maximus.	db/conf/siggraph/siggraph2010festival.html#Kletsch10a
3044140	Stephan_Trojansky	2010	2012: The Last Fluid Simulation.	db/conf/siggraph/siggraph2010festival.html#Trojansky10
3044156	Takuji_Narumi,Takashi_Kajinami,Tomohiro_Tanikawa,Michitaka_Hirose	2010	Meta cookie.	db/conf/siggraph/siggraph2010et.html#NarumiKTH10a
3044159	Junfeng_Yao,Xiaobiao_Xie,Ming_Zhang,Hui_Zhang,Andy_Ju_An_Wang	2010	A 3-D flowering simulation based on botany characteristics and random generation algorithm.	db/conf/siggraph/siggraph2010posters.html#YaoXZZW10
3044165	Lesley_Northam,Rob_Smits	2011	HORT: Hadoop online ray tracing with mapreduce.	db/conf/siggraph/siggraph2011posters.html#NorthamS11
3044182	Dan_Lecocq,Markus_Hadwiger,Alyn_Rockwood	2010	WebGLot: high-performance visualization in the browser.	db/conf/siggraph/siggraph2010talks.html#LecocqHR10
3044193	Tomohiro_Yamamoto,Makoto_Okabe,Rikio_Onai	2012	Synthesis of a video of performers appearing to play user-specified band music.	db/conf/siggraph/siggraph2012posters.html#YamamotoOO12
3044208	Hiroki_Nishino	2010	A shape-free, designable 6-DoF marker tracking method.	db/conf/siggraph/siggraph2010posters.html#Nishino10
3044216	Debora_Testi,Daniele_Giunchi,Gordon_Clapworthy,Stephen_R._Aylward,Xavier_Planes,Richard_Christie	2012	New interactive visualisation of multiscale biomedical data.	db/conf/siggraph/siggraph2012posters.html#TestiGCAPC12
3044226	Yu_Guo	2012	Fall over or sliding down?	db/conf/siggraph/siggraph2012asiaposters.html#Guo12
3044230	Douglas_Lanman,Matthew_Hirsch,Yunhee_Kim,Ramesh_Raskar	2010	Content-adaptive parallax barriers for automultiscopic 3D display.	db/conf/siggraph/siggraph2010posters.html#LanmanHKR10
3044233	Du-Mim_Yoon,Kyung-Joong_Kim	2012	3D game model and texture generation using interactive genetic algorithm.	db/conf/siggraph/siggraph2012wasa.html#YoonK12
3044248	Su_Hyun_Nam	2012	Woven milieu.	db/conf/siggraph/siggraph2012asiaart.html#Nam12
3044252	Andreas_Zingerle	2012	Samalu.	db/conf/siggraph/siggraph2012asiaart.html#Zingerle12
3044271	Che-Hao_Hsu,Kai-Lung_Hua,Wen-Huang_Cheng	2012	Omni-Tube: a low-cost portable omnidirectional interactive 3D display.	db/conf/siggraph/siggraph2012asiaposters.html#HsuHC12
3044282	Amanda_Long	2011	Silly Faces.	db/conf/siggraph/siggraph2011asiaart.html#Long11
3044288	Jong-Sung_Kim,Myung-Gyu_Kim	2012	A high-speed multi-exposure camera for virtual sports games.	db/conf/siggraph/siggraph2012asiaposters.html#KimK12
3044306	Alexander_Koppelhuber,Darko_Lukic,Oliver_Bimber	2012	Towards a transparent, flexible, scalable, and disposable image sensor.	db/conf/siggraph/siggraph2012posters.html#KoppelhuberLB12
3044336	Takashi_Kajinami,Oribe_Hayashi,Takuji_Narumi,Tomohiro_Tanikawa,Michitaka_Hirose	2010	Digital display case: the exhibition sysytem for conveying the background information.	db/conf/siggraph/siggraph2010posters.html#KajinamiHNTH10
3044341	Christian_Linz,Christian_Lipski,Marcus_A._Magnor	2010	Multi-image interpolation based on graph-cuts and symmetric optical flow.	db/conf/siggraph/siggraph2010posters.html#LinzLM10
3044368	Ali_Israr,Ivan_Poupyrev,Chris_Ioffreda,Jim_Cox,Nathan_Gouveia,Huw_Bowles,Anastasios_Brakis,Baylor_Knight,Kenny_Mitchell,Tom_Williams	2011	Surround Haptics: sending shivers down your spine.	db/conf/siggraph/siggraph2011et.html#IsrarPICGBBKMW11
3044375	Kotaro_Takahashi,Tomohito_Yamamoto	2010	3D audio-visual display using mobile devices.	db/conf/siggraph/siggraph2010posters.html#TakahashiY10
3044394	James_Gregson,Zheng_Wang	2010	Rapid surface and volume mesh generation from depth-augmented visual hulls.	db/conf/siggraph/siggraph2010posters.html#GregsonW10
3044399	Hideaki_Nii,James_Keng_Soon_Teh,Adrian_David_Cheok	2010	Moving Slit Light Field Display.	db/conf/siggraph/siggraph2010posters.html#NiiTC10
3044421	Agnieszka_Piechnik	2010	Animated History of Poland.	db/conf/siggraph/siggraph2010festival.html#Piechnik10
3044442	Sriranjan_Rasakatla	2010	Low cost 3D perception sensors.	db/conf/siggraph/siggraph2010posters.html#Rasakatla10
3044455	Zhe_Fu,Henrik_Wann_Jensen	2012	Noise reduction for progressive photon mapping.	db/conf/siggraph/siggraph2012talks.html#FuJ12
3044457	Masaki_Oshita,Hirotaka_Ishikawa	2012	Gamepad vs. touchscreen: a comparison of action selection interfaces in computer games.	db/conf/siggraph/siggraph2012wasa.html#OshitaI12
3044481	Hiroyuki_Kubo,Yoshinori_Dobashi,Shigeo_Morishima	2010	Curvature-dependent reflectance function for rendering translucent materials.	db/conf/siggraph/siggraph2010talks.html#KuboDM10
3044509	Sriranjan_Rasakatla,Kashyap_Kompella,Krishna_Koundinya	2010	Car tracking and vibration test rig using Neo-Freerunner.	db/conf/siggraph/siggraph2010posters.html#RasakatlaKK10
3044513	Gabriel_Cirio,Maud_Marchal,bastien_Hillaire,cuyer	2011	The Virtual Crepe Factory: 6DoF haptic interaction with fluids.	db/conf/siggraph/siggraph2011et.html#CirioMHL11
3044524	William_C._Thibault	2010	Camera-based calibration for scalable immersive rendering.	db/conf/siggraph/siggraph2010posters.html#Thibault10
3044552	Dogan_Demir,Kenes_Beketayev,Gunther_H._Weber,Peer-Timo_Bremer,Valerio_Pascucci,Bernd_Hamann	2012	Topology exploration with hierarchical landscapes.	db/conf/siggraph/siggraph2012wasa.html#DemirBWBPH12
3044554	Kakehi_Gota,Yuta_Sugiura,Anusha_Indrajith_Withana,Calista_Lee,Naohisa_Nagaya,Daisuke_Sakamoto,Maki_Sugimoto,Masahiko_Inami,Takeo_Igarashi	2011	FuwaFuwa: detecting shape deformation of soft objects using directional photoreflectivity measurement.	db/conf/siggraph/siggraph2011et.html#GotaSWLNSSII11
3044599	Sheng-Jie_Luo,I-Chao_Shen,Hsu_Hsu,Bing-Yu_Chen	2012	Attention-oriented photo slideshow.	db/conf/siggraph/siggraph2012asiaposters.html#LuoSHC12
3044603	Marcelo_Cicconet,Paulo_Cezar_Pinto_Carvalho	2010	Playing the QWERTY keyboard.	db/conf/siggraph/siggraph2010posters.html#CicconetC10
3044604	Jinghong_Zheng,Zhengguo_Li,Zijian_Zhu,Shiqian_Wu,Susanto_Rahardja	2012	Patching of moving objects for ghosting-free HDR synthesis.	db/conf/siggraph/siggraph2012posters.html#ZhengLZWR12
3044607	Yuki_Takeda,Jiro_Hara,Wataru_Wakita,Yoshiyuki_Sakaguchi,Hiromi_T._Tanaka	2012	Development of a portable anisotropic reflectance measurement system for modeling and rendering of bidirectional texture functions.	db/conf/siggraph/siggraph2012posters.html#TakedaHWST12
3044611	Lars_Jensvold	2010	Left 4 Dead 2: Intro.	db/conf/siggraph/siggraph2010festival.html#Jensvold10
3044650	Toshiki_Takeuchi,Totaro_Nakashima,Kunihiro_Nishimura,Michitaka_Hirose	2011	PRIMA: parallel reality-based interactive motion area.	db/conf/siggraph/siggraph2011posters.html#TakeuchiNNH11
3044675	Daniel_A._Vaquero,Matthew_Turk	2011	The composition context in point-and-shoot photography.	db/conf/siggraph/siggraph2011posters.html#VaqueroT11
3044677	Lech_Swirski,Christian_Richardt,Neil_A._Dodgson	2011	Layered photo pop-up.	db/conf/siggraph/siggraph2011posters.html#SwirskiRD11
3044693	Leandro_Estebecorena,Nelson_Sepulveda,Kevin_Sprout	2011	Rango: a case of lighting and compositing a CG animated feature in an FX-oriented facility.	db/conf/siggraph/siggraph2011talks.html#EstebecorenaSS11
3044704	Simon_Opelt,Oliver_Bimber	2011	Light-field caching.	db/conf/siggraph/siggraph2011posters.html#OpeltB11
3044722	Mohammed_Yousef,Ahmed_Hashem,Hassan_Saad,Amr_Gamal,Osama_Galal,Khaled_F._Hussain	2010	A scripting language for Digital Content Creation applications.	db/conf/siggraph/siggraph2010posters.html#YousefHSGGH10
3044728	Stephen_D._Laycock,Matthew_B._Stocks,S._Hayward	2010	Navigation and exploration of large data-sets using a haptic feedback device.	db/conf/siggraph/siggraph2010posters.html#LaycockSH10
3044733	Woong_Choi,Takahiro_Fukumori,Kohei_Furukawa,Kozaburo_Hachimura,Takanobu_Nishiura,Keiji_Yano	2010	Virtual Yamahoko parade in virtual Kyoto.	db/conf/siggraph/siggraph2010posters.html#ChoiFFHNY10
3044735	Su_Xue,Ann_McNamara,Holly_E._Rushmeier,Julie_Dorsey	2012	Crowd sourcing memory colors for image enhancement.	db/conf/siggraph/siggraph2012talks.html#XueMRD12
3044743	Steve_Mann,Raymond_Chun_Hing_Lo,Jason_Huang,Valmiki_Rampersad,Ryan_E._Janzen	2012	HDRchitecture: real-time stereoscopic HDR imaging for extreme dynamic range.	db/conf/siggraph/siggraph2012et.html#MannLHRJ12
3044746	Sara_Farag,Wael_Abdelrahman	2010	Physical modeling of heterogeneous embedded deformable object deformation.	db/conf/siggraph/siggraph2010posters.html#FaragA10
3044761	Michinari_Kono,Yasuaki_Kakehi	2012	tamable looper: creature-like expressions and interactions by movement and deformation of clusters of sphere magnets.	db/conf/siggraph/siggraph2012posters.html#KonoK12
3044768	Cherry_Zhang,Bill_Cowan	2011	A new model for adaptive displays based on von Kries hypothesis.	db/conf/siggraph/siggraph2011posters.html#ZhangC11
3044774	Damien_Fagnou	2011	StereoFX: survey of the main stereo film-making techniques.	db/conf/siggraph/siggraph2011talks.html#Fagnou11
3044775	Andrei_Tatarinov	2010	Reyes using DirectX 11.	db/conf/siggraph/siggraph2010talks.html#Tatarinov10
3044793	Melissa_Knight	2010	AMF: The Caterpillar.	db/conf/siggraph/siggraph2010festival.html#Knight10
3044796	Dan_Bailey,Ian_Masters,Matt_Warner	2011	GPU fluids in production: a compiler approach to parallelism.	db/conf/siggraph/siggraph2011talks.html#BaileyMW11
3044808	Wataru_Wakita,Masaru_Tsuchida,Shiro_Tanaka,Takahito_Kawanishi,Kunio_Kashino,Junji_Yamato,Hiromi_T._Tanaka	2012	High-definition and multispectral capturing for digital archiving of large 3D woven cultural artifacts.	db/conf/siggraph/siggraph2012posters.html#WakitaTTKKYT12
3044850	Michal_Lech,Bozena_Kostek	2010	Gesture controlled interactive whiteboard based on SVM and fuzzy logic.	db/conf/siggraph/siggraph2010posters.html#LechK10
3044887	Won-Jong_Lee,Shihwa_Lee,Jae-Ho_Nah,Jin-Woo_Kim,Youngsam_Shin,Jaedon_Lee,Seokyoon_Jung	2012	SGRT: a scalable mobile GPU architecture based on ray tracing.	db/conf/siggraph/siggraph2012talks.html#LeeLNKSLJ12a
3044921	Seiya_Matsuda,Tomohito_Yamamoto	2010	A web system for creating and sharing 3D auditory contents.	db/conf/siggraph/siggraph2010posters.html#MatsudaY10
3044952	Wael_Abdelrahman,Sara_Farag	2010	Automated 3D mesh segmentation using 2D footprints.	db/conf/siggraph/siggraph2010posters.html#AbdelrahmanF10
3044967	Adam_Martinez,Terrance_Tornberg	2010	Lighting and rendering	db/conf/siggraph/siggraph2010talks.html#MartinezT10
3044970	Neil_Hutchinson,Balor_Knight,Matthew_Ritchie,George_Parrish,Jeremy_Moore	2010	Screen space classification for efficient deferred shading.	db/conf/siggraph/siggraph2010talks.html#HutchinsonKRPM10
3044993	Jared_M._Johnson,Dylan_Lacewell,Andrew_Selle,Wojciech_Jarosz	2011	Gaussian quadrature for photon beams in Tangled.	db/conf/siggraph/siggraph2011talks.html#JohnsonLSJ11
3045019	Yuki_Morimoto,Daisaku_Arita	2012	How to draw illustrative figures?	db/conf/siggraph/siggraph2012posters.html#MorimotoA12
3045067	Jungah_Im,Semi_Kim,Jaeyoung_Kim,Bonhwa_Choi,Hwanik_Jo,Junghwan_Sung	2012	Stookie.	db/conf/siggraph/siggraph2012asiaposters.html#ImKKCJS12
3045073	Hiroaki_Gohara,Shiori_Sugimoto,Shigeo_Morishima	2010	Data driven in-betweening for hand drawn rotating face.	db/conf/siggraph/siggraph2010posters.html#GoharaSM10
3045098	Wee_Teck_Fong,Ching-Ling_Chin,Farzam_Farbiz,Zhiyong_Huang	2012	Ungrounded haptic rendering device for torque simulation in virtual tennis.	db/conf/siggraph/siggraph2012et.html#FongCFH12
3045106	Rong-Hao_Liang,Kai-Yin_Cheng,Bing-Yu_Chen,De-Nian_Yang	2012	GaussSketch: add-on magnetic sensing for natural sketching on smartphones.	db/conf/siggraph/siggraph2012posters.html#LiangCCY12
3045114	Pierre-Yves_Laffont,Adrien_Bousseau,George_Drettakis	2012	Rich intrinsic image decomposition of outdoor scenes from multiple views.	db/conf/siggraph/siggraph2012posters.html#LaffontBD12
3045126	Andreas_Velten,Everett_Lawson,Andrew_Bardagjy,Moungi_Bawendi,Ramesh_Raskar	2011	Slow art with a trillion frames per second camera.	db/conf/siggraph/siggraph2011posters.html#VeltenLBBR11
3045155	Hector_Rodriguez	2012	Gestus : judex.	db/conf/siggraph/siggraph2012asiaart.html#Rodriguez12
3045164	Gregor_Hofer,Korin_Richmond,Michael_Berger	2010	Lip synchronization by acoustic inversion.	db/conf/siggraph/siggraph2010posters.html#HoferRB10
3045169	Kai_Ruhl,Kai_Berger,Christian_Lipski,Felix_Klose,Yannic_Schroeder,Alexander_Scholz,Marcus_A._Magnor	2011	Integrating multiple depth sensors into the virtual video camera.	db/conf/siggraph/siggraph2011posters.html#RuhlBLKSSM11
3045178	Shailen_Agrawal,Subodh_Kumar	2010	Approximate ambient occlusion for dynamic scenes using the GPU.	db/conf/siggraph/siggraph2010posters.html#AgrawalK10
3045180	Abhinav_Golas,Rahul_Narain,Jason_Sewall,Pavel_Krajcevski,Ming_C._Lin	2012	Efficient large-scale hybrid fluid simulation.	db/conf/siggraph/siggraph2012talks.html#GolasNSKL12
3045189	Qinyuan_Ren,Jian-Xin_Xu,Xuelei_Niu	2012	A GIM-based approach for biomimetic robot motion learning.	db/conf/siggraph/siggraph2012wasa.html#RenXN12
3045197	alves,Ana_Catarina_Nogueira	2010	Faster accurate reflections throught quadric mirrors.	db/conf/siggraph/siggraph2010posters.html#GoncalvesN10
3045208	Takanobu_Mitani,Issei_Fujishiro	2012	CosmicAI: generating sky backgrounds through content-based search and flexible composition.	db/conf/siggraph/siggraph2012posters.html#MitaniF12
3045209	Alvin_Hong_Yee_Wong,Yeow_Kee_Tan,Dilip_Kumar_Limbu,Adrian_Hwang_Jian_Tay,Tran_Anh_Dung,Chern_Yuen_Anthony_Wong	2012	Developing a robotic platform to play with pre-school autistic children in a classroom environment.	db/conf/siggraph/siggraph2012wasa.html#WongTLTDW12
3045232	Anke_Kletsch	2010	Cartoon Scum.	db/conf/siggraph/siggraph2010festival.html#Kletsch10
3045239	Sun-Young_Lee,Jong-Chul_Yoon,In-Kwon_Lee	2010	Temporally coherent video matting.	db/conf/siggraph/siggraph2010posters.html#LeeYL10
3045253	Jean_Charles_Bazin,Soonkee_Chung,Roger_Blanco_Ribera,Quang_Pham,Inso_Kweon	2010	Virtual face sculpting.	db/conf/siggraph/siggraph2010posters.html#BazinCRPK10
3045261	Wuyi_Yu,Xin_Li_0003	2011	An efficient PILP algorithm for 3D region guarding and star decomposition.	db/conf/siggraph/siggraph2011posters.html#YuL11
3045262	Worawat_Choensawat,Sachie_Takahashi,Minako_Nakamura,Kozaburo_Hachimura	2012	LabaNOHtation: Laban meets Noh.	db/conf/siggraph/siggraph2012posters.html#ChoensawatTNH12
3045271	Gitta_Domik,Felix_Steffen,Stephan_Arens,Ingrid_Scharlau	2011	Usefulness of style transfer functions in medical diagnosis.	db/conf/siggraph/siggraph2011posters.html#DomikSAS11
3045290	Katsuhisa_Ito,Hiroki_Kikuchi,Hisao_Sakurai,Izushi_Kobayashi,Hiroaki_Yasunaga,Hidenori_Mori,Kazutatsu_Tokuyama,Hirotaka_Ishikawa,Kengo_Hayasaka,Hiroyuki_Yanagisawa	2010	360-degree autostereoscopic display.	db/conf/siggraph/siggraph2010et.html#ItoKSKYMTIHY10
3045291	Atsushi_Ishida,Emi_Ishigo,Eriko_Aiba,Noriko_Nagata	2012	Lace curtain: rendering animation of woven cloth using BRDF/BTDF: estimating physical characteristics from subjective impression.	db/conf/siggraph/siggraph2012posters.html#IshidaIAN12
3045316	Vikas_Ramachandra,Kalin_Atanassov,Sergio_Goma	2011	3D editing tools for stereo images.	db/conf/siggraph/siggraph2011posters.html#RamachandraAG11
3045323	Ting_Chian_Tey	2010	Bridge.	db/conf/siggraph/siggraph2010festival.html#Tey10
3045327	Daniel_Saakes,Masahiko_Inami,Takeo_Igarashi,Naoya_Koizumi,Ramesh_Raskar	2012	Shader printer.	db/conf/siggraph/siggraph2012et.html#SaakesIIKR12
3045335	Ann_McNamara,Katerina_Mania,Marty_Banks,Christopher_G._Healey	2010	Perceptually-motivated graphics, visualization and 3D displays.	db/conf/siggraph/siggraph2010courses.html#McNamaraMBH10
3045345	Huxiang_Gu,Ying_Wang,Gaofeng_Meng,Shiming_Xiang,Chunhong_Pan	2012	Guided tone mapping.	db/conf/siggraph/siggraph2012posters.html#GuWMXP12
3045346	lle_Tilmanne,Thierry_Dutoit	2011	Adaptive training of hidden Markov models for stylistic walk synthesis.	db/conf/siggraph/siggraph2011posters.html#TilmanneD11
3045347	Wan-Chun_Ma,John_P._Lewis	2012	A guided synthesizer for blendshape characters.	db/conf/siggraph/siggraph2012talks.html#MaL12
3045348	Jamie_Ng,Odelia_Yiling_Tan,Alvin_Hong_Yee_Wong,Wei_Kiat_Koh	2012	Older adults' attitudes toward homes service robots.	db/conf/siggraph/siggraph2012wasa.html#NgTWK12
3045352	Eunjung_Ju,Byungkuk_Choi,Junyong_Noh,Jehee_Lee	2011	Data-driven bird simulation.	db/conf/siggraph/siggraph2011talks.html#JuCNL11
3045359	Benjamin_Schroeder,Richard_E._Parent,Marc_Ainger	2010	A spatial workbench for physically-based sound.	db/conf/siggraph/siggraph2010talks.html#SchroederPA10
3045411	Takehiro_Niikura,Yuki_Hirobe,lvaro_Cassinelli,Yoshihiro_Watanabe,Takashi_Komuro,Masatoshi_Ishikawa	2010	In-air typing interface for mobile devices with vibration feedback.	db/conf/siggraph/siggraph2010et.html#NiikuraHCWKI10
3045428	Stephen_David_Beck,Shantenu_Jha,Brygg_Ullmer,Chris_Branton,Sharath_Maddineni	2010	GRENDL: grid enabled distribution and control for Laptop Orchestras.	db/conf/siggraph/siggraph2010posters.html#BeckJUBM10
3045478	Akash_Garg,Kyle_Maxwell	2010	Seamless fracture in a production pipeline.	db/conf/siggraph/siggraph2010talks.html#GargM10
3045486	Larry_Gritz,Clifford_Stein,Christopher_D._Kulla,Alejandro_Conty	2010	Open Shading Language.	db/conf/siggraph/siggraph2010talks.html#GritzSKC10
3045491	Shintaro_Kitazawa,Koh_Sueda,Henry_Been-Lirn_Duh	2012	NanoAR: mobile AR application with microscopic interaction.	db/conf/siggraph/siggraph2012posters.html#KitazawaSD12
3045492	Greg_Hjelstrom,Thanh_Nguyen_0003	2012	Adaptive level-of-detail system for "End of Nations".	db/conf/siggraph/siggraph2012talks.html#HjelstromN12
3045498	Kentaro_Kimura,Osamu_Hoshuyama,Tomohiro_Tanikawa,Michitaka_Hirose	2011	VITA: visualization system for interaction with transmitted audio signals.	db/conf/siggraph/siggraph2011posters.html#KimuraHTH11
3045507	Toshiki_Takeuchi,Takuji_Narumi,Kunihiro_Nishimura,Tomohiro_Tanikawa,Michitaka_Hirose	2010	Forecast and visualization of future expenditure with logging and analyzing receipts.	db/conf/siggraph/siggraph2010posters.html#TakeuchiNNTH10
3045541	Eric_Baker,Brian_May	2011	Design goal-oriented level design.	db/conf/siggraph/siggraph2011posters.html#BakerM11
3045550	Pope_Kim	2012	Screen space decals in Warhammer 40, 000: Space Marine.	db/conf/siggraph/siggraph2012talks.html#Kim12
3045562	Sriranjan_Rasakatla,K._Madhava_Krishna,Bipin_Indurkhya	2010	"Mod-Leg" a modular legged robotic system.	db/conf/siggraph/siggraph2010posters.html#RasakatlaKI10
3045564	Yu-Ting_Wu,Yung-Yu_Chuang	2012	VisibilityChunk: average directional visibility for importance sampling.	db/conf/siggraph/siggraph2012asiaposters.html#WuC12
3045600	Paul_Graham,Borom_Tunwattanapong,Jay_Busch,Xueming_Yu,Andrew_Jones,Paul_E._Debevec,Abhijeet_Ghosh	2012	Measurement-based synthesis of facial microgeometry.	db/conf/siggraph/siggraph2012talks.html#GrahamTBYJDG12a
3045627	Hiroki_Yamada	2010	Floral melody: flower arrangement as music interface.	db/conf/siggraph/siggraph2010posters.html#Yamada10
3045631	Ben_Cole	2011	Kali: high quality FEM destruction in Zack Snyder's Sucker Punch.	db/conf/siggraph/siggraph2011talks.html#Cole11
3045635	Shunsuke_Yoshida,Sumio_Yano,Hiroshi_Ando	2010	Implementation of a tabletop 3D display based on light field reproduction.	db/conf/siggraph/siggraph2010posters.html#YoshidaYA10
3045644	Yoshikuni_Kato,Naofumi_Fukasawa,Takeshi_Naemura	2011	iPvlc: pixel-level visible light communication for smart mobile devices.	db/conf/siggraph/siggraph2011posters.html#KatoFN11
3045656	Olivier_Soares,Samantha_Raja,Rich_Hurrey,Hayley_N._Iben	2012	Curls gone wild: hair simulation in	db/conf/siggraph/siggraph2012talks.html#SoaresRHI12
3045670	Xiaoxiong_Xing,Yoshinori_Dobashi,Tsuyoshi_Yamamoto,Yosuke_Katsura,Ken_Anjyo	2012	Rendering animated hair under dynamic environmental lighting.	db/conf/siggraph/siggraph2012asiaposters.html#XingDYKA12
3045705	Efstathios_Goudoulakis,Abdennour_El_Rhalibi,Madjid_Merabti,A._Taleb-Bendiab	2012	Framework for multi-agent planning and coordination in DIS.	db/conf/siggraph/siggraph2012wasa.html#GoudoulakisRMT12
3045730	Robyn_Moncrief,William_Gobber	2012	A motion sensor interactive interface for viewing and manipulating protein structural data in 3D.	db/conf/siggraph/siggraph2012posters.html#MoncriefG12
3045733	Aidan_Hanly,James_Swidersky	2012	A simulation game for line memorization.	db/conf/siggraph/siggraph2012posters.html#HanlyS12
3045737	Patrick_Baudisch,Torsten_Becker,Frederik_Rudeck	2010	Lumino: tangible building blocks based on glass fiber bundles.	db/conf/siggraph/siggraph2010et.html#BaudischBR10
3045744	K._D._S._Jinasena,D._U._J._Sonnadara	2012	Stochastic simulation of trees with environmental sensitivity.	db/conf/siggraph/siggraph2012asiaposters.html#JinasenaS12
3045754	Deron_Ohlarik,Patrick_Cozzi	2011	A screen-space approach to rendering polylines on terrain.	db/conf/siggraph/siggraph2011posters.html#OhlarikC11
3045790	Arthur_Niswar,Ishtiaq_Rasool_Khan,Farzam_Farbiz	2012	Avatar customization based on human body measurements.	db/conf/siggraph/siggraph2012asiaposters.html#NiswarKF12
3045812	Pei-Zhi_Huang,Tsai-Yen_Li	2012	CurveThis: a tool to create controllable massive crawling.	db/conf/siggraph/siggraph2012posters.html#HuangL12
3045850	Ben_Stallard	2010	Guinness World.	db/conf/siggraph/siggraph2010festival.html#Stallard10
3045860	Kazunari_Tomizawa,Akiko_Yoshida,Makoto_Hasegawa,Yasuhiro_Yoshida,Shinichi_Katoh,Kenichi_Nishizawa,Osamu_Ozawa,Yoshifumi_Shimodaira	2011	Device-independent imaging system for high-fidelity colors.	db/conf/siggraph/siggraph2011talks.html#TomizawaYHYKNOS11
3045896	Eunsu_Kang,Donald_Craig,Diana_Garcia-Snyder	2012	Shin'm 2.0.	db/conf/siggraph/siggraph2012asiaart.html#KangCG12
3045900	Kip_Haynes,Jacquelyn_Ford_Morie,Eric_Chance	2010	I want my virtual friends to be life size!: adapting Second Life to multi-screen projected environments.	db/conf/siggraph/siggraph2010posters.html#HaynesMC10
3045902	Yoichi_Ochiai,Alexis_Oyama,Keisuke_Toyoshima	2012	A colloidal display: membrane screen that combines transparency, BRDF and 3D volume.	db/conf/siggraph/siggraph2012et.html#OchiaiOT12a
3045904	Elliot_Woods,Mimi_Son	2011	Lit Tree.	db/conf/siggraph/siggraph2011asiaart.html#WoodsS11
3045916	Mark_R._Mine,Dustin_Barnard,Bei_Yang,Daniel_Baker	2011	Thermal Interactive Media.	db/conf/siggraph/siggraph2011et.html#MineBYB11
3045926	Masaki_Oshita,Reiko_Yamanaka,Masami_Iwatsuki,Yukiko_Nakatsuka,Takeshi_Seki	2012	Easy-to-use authoring system for Noh (Japanese traditional) dance animation.	db/conf/siggraph/siggraph2012posters.html#OshitaYINS12
3045929	Masayuki_Tanaka_0001,Ryo_Kamio,Masatoshi_Okutomi	2012	Seamless image cloning by a closed form solution of a modified Poisson problem.	db/conf/siggraph/siggraph2012asiaposters.html#TanakaKO12
3045959	Takaharu_Kanai,Yuya_Kikukawa,Tatsuhiko_Suzuki,Tetsuaki_Baba,Kumiko_Kushiyama	2011	PocoPoco: a tangible device that allows users to play dynamic tactile interaction.	db/conf/siggraph/siggraph2011posters.html#KanaiKSBK11
3045979	Megan_Corbet	2010	Disney's A Christmas Carol.	db/conf/siggraph/siggraph2010festival.html#Corbet10
3045981	Faiyaz_Jafri	2010	Natural Plastic.	db/conf/siggraph/siggraph2010festival.html#Jafri10
3045988	Katsuhisa_Kanazawa,Takafumi_Arai,Tomoaki_Moriya,Tokiichiro_Takahashi	2011	A walking motion morphing method based on statistical data of the elderly.	db/conf/siggraph/siggraph2011posters.html#KanazawaAMT11
3046009	Nobuhiko_Mukai,Kentaro_Ito,Masashi_Nakagawa,Makoto_Kosugi	2010	Spinnability simulation of viscoelastic fluid.	db/conf/siggraph/siggraph2010posters.html#MukaiINK10
3046013	Michael_Berger,Gregor_Hofer,Hiroshi_Shimodaira	2010	Carnival: a modular framework for automated facial animation.	db/conf/siggraph/siggraph2010posters.html#BergerHS10
3046016	Yohei_Yamashita,Tatsuya_Ishikawa,Hironori_Mitake,Yutaka_Takase,Fumihiro_Kato,Ikumi_Susa,Shoichi_Hasegawa,Makoto_Sato	2012	Stuffed toys alive!: cuddly robots from fantasy world.	db/conf/siggraph/siggraph2012et.html#YamashitaIMTKSHS12a
3046019	Alexandre_Chapiro,Marcelo_Cicconet,Luiz_Velho	2011	Filter based deghosting for exposure fusion video.	db/conf/siggraph/siggraph2011posters.html#ChapiroCV11
3046063	Goro_Akagi,Koichi_Anada,Shinji_Koka,Yasunori_Nakayama,Kenshi_Nomaki,Takeo_Yaku	2012	A resolution reduction method for multi-resolution terrain maps.	db/conf/siggraph/siggraph2012posters.html#AkagiAKNNY12
3046064	Ishtiaq_Rasool_Khan	2010	A backward compatible HDR encoding scheme.	db/conf/siggraph/siggraph2010posters.html#Khan10
3046076	Ivan_Poupyrev,Philipp_Schoessler,Jonas_Loh,Munehiko_Sato	2012	Botanicus Interacticus: interactive plants technology.	db/conf/siggraph/siggraph2012et.html#PoupyrevSLS12
3046091	Annabel_Sebag	2010	ge.	db/conf/siggraph/siggraph2010festival.html#Sebag10e
3046102	Jeff_Lait	2011	Correcting low frequency impulses in distributed simulations.	db/conf/siggraph/siggraph2011talks.html#Lait11
3046123	Tomoko_Hashida,Yasuaki_Kakehi,Takeshi_Naemura	2011	Photochromic sculpture: volumetric color-forming pixels.	db/conf/siggraph/siggraph2011et.html#HashidaKN11
3046153	Tai-Wei_Kan	2011	Life Twitter Live.	db/conf/siggraph/siggraph2011asiaart.html#Kan11
3046154	mie_Allard,Hadrien_Courtecuisse,ois_Faure	2011	Implicit FEM and fluid coupling on GPU for interactive multiphysics simulation.	db/conf/siggraph/siggraph2011talks.html#AllardCF11
3046197	Yuki_Igarashi	2010	DECO: a designing editor for line stone decoration.	db/conf/siggraph/siggraph2010posters.html#Igarashi10
3046213	Liyuan_Li,Qianli_Xu,Yeow_Kee_Tan	2012	Attention-based addressee selection for service and social robots to interact with multiple persons.	db/conf/siggraph/siggraph2012wasa.html#LiXT12
3046217	Yuki_Hirobe,Takumi_Yoshida,Shinobu_Kuroki,Kouta_Minamizawa,Katsunari_Sato,Susumu_Tachi	2010	Colorful Touch Palette.	db/conf/siggraph/siggraph2010et.html#HirobeYKMST10
3046222	Matthew_Hirsch,Douglas_Lanman	2010	Build your own 3D display.	db/conf/siggraph/siggraph2010courses.html#HirschL10
3046246	Yuki_Ban,Takashi_Kajinami,Takuji_Narumi,Tomohiro_Tanikawa,Michitaka_Hirose	2011	Meta-ryoshka: haptic illusion on perceiving shape.	db/conf/siggraph/siggraph2011posters.html#BanKNTH11
3046255	Kristian_Gohlke,Michael_Hlatky,rn_Loviscach	2010	TapShot: screenshot snippets as GUI shortcuts.	db/conf/siggraph/siggraph2010posters.html#GohlkeHL10
3046310	Emi_Tamaki,Jun_Rekimoto	2012	PossessedHand.	db/conf/siggraph/siggraph2012et.html#TamakiR12
3046311	l,John_Chaussard,Venceslas_Biri	2012	Coarse irradiance estimation using curvilinear skeleton.	db/conf/siggraph/siggraph2012posters.html#NoelCB12
3046312	Edmond_Yee,Josh_Joiner,Andrew_Dang,Andy_Uehara	2012	Combiform: a combinable social gaming platform.	db/conf/siggraph/siggraph2012et.html#YeeJDU12
3046319	Cosmin_Ancuti,Codruta_Orniana_Ancuti,Tom_Haber,Philippe_Bekaert	2011	Enhancing underwater images by fusion.	db/conf/siggraph/siggraph2011posters.html#AncutiAHB11
3046381	Gregor_Miller,Steve_Oldridge,Sidney_Fels	2011	Towards a computer vision shader language.	db/conf/siggraph/siggraph2011posters.html#MillerOF11
3046386	Christian_Lipski,Christian_Linz,Marcus_A._Magnor	2010	Belief propagation optical flow for high-resolution image morphing.	db/conf/siggraph/siggraph2010posters.html#LipskiLM10
3046388	Che-Han_Chang,Chia-Kai_Liang,Yung-Yu_Chuang	2011	Content-aware display adaptation and editing for stereoscopic images.	db/conf/siggraph/siggraph2011posters.html#ChangLC11
3046392	Alex_Pytel	2011	Self-organized criticality as a method of procedural modeling.	db/conf/siggraph/siggraph2011posters.html#Pytel11
3046401	Brad_Loos,Lakulish_Antani,Kenny_Mitchell,Derek_Nowrouzezahrai,Wojciech_Jarosz,Peter-Pike_J._Sloan	2011	Runtime implementation of modular radiance transfer.	db/conf/siggraph/siggraph2011talks.html#LoosAMNJS11
3046411	Amanda_Powell	2010	Mass Effect 2.	db/conf/siggraph/siggraph2010festival.html#Powell10d
3046428	Semi_Kim,Jaeyoung_Kim,Hwanik_Jo,Bonhwa_Choi,Jungah_Im,Junghwan_Sung	2012	Dynamic projection mapping system for an augmented character in performing art.	db/conf/siggraph/siggraph2012asiaposters.html#KimKJCIS12
3046444	Chen_Zhang	2011	Absurd Happiness.	db/conf/siggraph/siggraph2011asiaart.html#Zhang11
3046456	Zijian_Zhu,Zhengguo_Li,Susanto_Rahardja,nti	2012	2D denoising factor for high dynamic range imaging.	db/conf/siggraph/siggraph2012posters.html#ZhuLRF12
3046465	Hyunwoo_Bang,Yunsil_Heo	2011	Mont.	db/conf/siggraph/siggraph2011asiaart.html#BangH11
3046466	Koh_Sueda,Kazushi_Kotani,Jun_Rekimoto	2010	Easy-Tagging Cam: using social tagging to augment memory.	db/conf/siggraph/siggraph2010posters.html#SuedaKR10
3046470	Kshitij_Marwah,Gordon_Wetzstein,Ashok_Veeraraghavan,Ramesh_Raskar	2012	Compressive light field photography.	db/conf/siggraph/siggraph2012posters.html#MarwahWVR12
3046477	Yoichi_Ochiai	2010	The visible electricity device: visible breadboard.	db/conf/siggraph/siggraph2010posters.html#Ochiai10
3046505	Daisuke_Miyazaki,Kazuki_Nakamura,Masashi_Baba,Ryo_Furukawa,Masahito_Aoyama,Shinsaku_Hiura,Naoki_Asada	2012	A first introduction to metamerism art.	db/conf/siggraph/siggraph2012asiaposters.html#MiyazakiNBFAHA12
3046573	I-Chao_Shen,Sheng-Jie_Luo,Yi-Hua_Tina_Wang,Yu-Mei_Chen,Bing-Yu_Chen,Wen-Huang_Cheng	2012	Texturing and deforming models with casual images.	db/conf/siggraph/siggraph2012asiaposters.html#ShenLWCCC12
3046588	Hideki_Yamazaki,Yasuhiro_Takaki	2012	Printing 3D light field with 1D halftone screening.	db/conf/siggraph/siggraph2012posters.html#YamazakiT12
3046589	Jaehyuck_Bae,Byungjoo_Lee,Sungmin_Cho,Yunsil_Heo,Hyunwoo_Bang	2012	Drum On: interactive personal instrument learning system.	db/conf/siggraph/siggraph2012et.html#BaeLCHB12a
3046592	Daniel_Wexler,Gilles_Dezeustre	2012	Intelligent brush strokes.	db/conf/siggraph/siggraph2012talks.html#WexlerD12
3046605	Hiromi_Yoshikawa,Taku_Hachisu,Shogo_Fukushima,Masahiro_Furukawa,Hiroyuki_Kajimoto	2011	"Vection field" for pedestrian traffic control.	db/conf/siggraph/siggraph2011et.html#YoshikawaHFFK11
3046606	Marianne_Monzac	2010	Sushi Express.	db/conf/siggraph/siggraph2010festival.html#Monzac10
3046608	Sebastian_Feller	2012	The nature of dialog: structural and lexical markers of dialogic teacher/learner interactions.	db/conf/siggraph/siggraph2012wasa.html#Feller12
3046616	Yoshihiro_Kuroda,Hirotoshi_Ashida,Masataka_Imura,Yoshiyuki_Kagiyama,Osamu_Oshiro	2010	Force reflecting porous media with dynamic elasticity change.	db/conf/siggraph/siggraph2010posters.html#KurodaAIKO10
3046638	vy,Hao_(Richard)_Zhang	2010	Spectral mesh processing.	db/conf/siggraph/siggraph2010courses.html#LevyZ10
3046649	Bert_Peers	2011	Making faces: Eve Online's new portrait rendering.	db/conf/siggraph/siggraph2011talks.html#Peers11
3046650	Wendy_Ann_Mansilla,Jordi_Puig,Andrew_Perkis,Touradj_Ebrahimi	2012	When cheesecake craving unplugs the pleasure button: understanding aesthetics and quality of experience in a computer generated graphics.	db/conf/siggraph/siggraph2012posters.html#MansillaPPE12
3046651	Santi_Fort	2010	2020 3D media: new directions in immersive entertainment.	db/conf/siggraph/siggraph2010posters.html#Fort10
3046670	Greg_James,Barry_Silverman,Brian_Silverman	2010	Visualizing a classic CPU in action: the 6502.	db/conf/siggraph/siggraph2010talks.html#JamesSS10
3046676	Everett_Lawson,Jason_Boggess,Siddharth_Khullar,Alex_Olwal,Gordon_Wetzstein,Ramesh_Raskar	2012	Computational retinal imaging via binocular coupling and indirect illumination.	db/conf/siggraph/siggraph2012posters.html#LawsonBKOWR12
3046695	Kumiko_Kushiyama,Tetsuaki_Baba,Kouki_Doi,Shinji_Sasada	2010	Temperature design display device to use peltier elements and liquid crystal thermograph sheet: "Thermo-Pict neo".	db/conf/siggraph/siggraph2010posters.html#KushiyamaBDS10
3046706	Cyril_Soler,Olivier_Hoel,Frank_Rochet	2010	A deferred shading pipeline for real-time indirect illumination.	db/conf/siggraph/siggraph2010talks.html#SolerHR10
3046707	Benoit_Lange,Nancy_Rodriguez_0001	2010	LOD +: augmenting LOD with skeletons.	db/conf/siggraph/siggraph2010posters.html#LangeR10
3046709	Peter_L._Cho,Noah_Snavely	2011	3D exploitation of 2D video from a hand-launched aerial glider.	db/conf/siggraph/siggraph2011posters.html#ChoS11
3046716	Junichi_Akita	2010	Matrix LED unit with pattern drawing and extensive connection.	db/conf/siggraph/siggraph2010et.html#Akita10
3046764	Daichi_Taneda,Hirofumi_Suda,Akinobu_Maejima,Shigeo_Morishima	2011	3D reconstruction of detail change on dynamic non-rigid objects.	db/conf/siggraph/siggraph2011posters.html#TanedaSMM11
3046765	Tomoko_Hashida,Kohei_Nishimura,Takeshi_Naemura	2012	Hand-rewriting: automatic rewriting like natural handwriting.	db/conf/siggraph/siggraph2012posters.html#HashidaNN12
3046773	Yin_Yang,Xiaohu_Guo	2012	Tongue visualization for specified speech task.	db/conf/siggraph/siggraph2012posters.html#YangG12
3046780	Adrien_Bernhardt,Maximo,Luiz_Velho,Houssam_Hnaidi,Marie-Paule_Cani	2011	Real-time terrain modeling using CPU: GPU coupled computation.	db/conf/siggraph/siggraph2011posters.html#BernhardtMVHC11
3046790	Ann_McNamara,Frederic_I._Parke,Mat_Sanford	2011	"Seams" to make no difference.	db/conf/siggraph/siggraph2011posters.html#McNamaraPS11
3046793	s,Todd_Palmer	2010	Splash: real or virtual?	db/conf/siggraph/siggraph2010talks.html#SubirosP10
3046797	Steven_T._Ford,Ivan_Viola,Stefan_Bruckner,Hans_Torp,Gabriel_Kiss	2012	HeartPad: real-time visual guidance for cardiac ultrasound.	db/conf/siggraph/siggraph2012wasa.html#FordVBTK12
3046809	Bong-Ho_Kim	2010	G-Force Basketball.	db/conf/siggraph/siggraph2010festival.html#Kim10
3046812	Rika_Shoji,Toshiki_Yoshiike,Yuya_Kikukawa,Tadahiro_Nishikawa,Taigetsu_Saori,Suketomo_Ayaka,Tetsuaki_Baba,Kumiko_Kushiyama	2012	mimicat: face input interface supporting animatronics costume performer's facial expression.	db/conf/siggraph/siggraph2012posters.html#ShojiYKNSABK12
3046818	Jae-Pil_Heo,Duksu_Kim,Joon-Kyung_Seong,Jeong-Mo_Hong,Min_Tang,Sung-Eui_Yoon	2010	FASTCD: fracturing-aware stable collision detection.	db/conf/siggraph/siggraph2010posters.html#HeoKSHTY10
3046844	Tej_Tadi,Patrick_Salamin,ric_Vexo,Daniel_Thalmann,Olaf_Blanke	2010	Brain activity underlying third person and first person perspective training in virtual environments.	db/conf/siggraph/siggraph2010posters.html#TadiSVTB10
3046853	F._Myles_Sciotto	2011	Alternity - The Projected Perception of Spatial Harmonics.	db/conf/siggraph/siggraph2011asiaart.html#Sciotto11
3046854	Johanna_Beyer,Markus_Hadwiger,Won-Ki_Jeong,Hanspeter_Pfister,Jeff_Lichtman	2011	Demand-driven volume rendering of terascale EM data.	db/conf/siggraph/siggraph2011talks.html#BeyerHJPL11
3046880	Izumi_Yagi,Shigeru_Kobayashi,Ryo_Kashiwagi,Daisuke_Uriu,Naohito_Okude	2011	Media cushion: soft interface to control living environment using human natural behavior.	db/conf/siggraph/siggraph2011posters.html#YagiKKUO11
3046893	Jihoon_Yoo	2012	Rehearsal #1.	db/conf/siggraph/siggraph2012asiaart.html#Yoo12
3046909	Shogo_Fukushima,Hiroyuki_Kajimoto	2012	Chilly chair: facilitating an emotional feeling with artificial piloerection.	db/conf/siggraph/siggraph2012et.html#FukushimaK12
3046910	David_C._Schneider,Anna_Hilsmann,Peter_Eisert	2011	Deshaking endoscopic video for kymography.	db/conf/siggraph/siggraph2011posters.html#SchneiderHE11
3046913	Lillian_Y._Chang,Nancy_S._Pollard	2010	Estimating subject-specific parameters for modeling hand joints.	db/conf/siggraph/siggraph2010talks.html#ChangP10
3046918	s_Colubri,Ben_Fry	2012	Introducing Processing 2.0.	db/conf/siggraph/siggraph2012talks.html#ColubriF12
3046931	Kei_Nakatsuma,Hiroyuki_Shinoda,Yasutoshi_Makino,Katsunari_Sato,Takashi_Maeno	2011	Touch interface on back of the hand.	db/conf/siggraph/siggraph2011posters.html#NakatsumaSMSM11
3046945	James_R._Geraci,Erek_R._Speed	2010	Improving program productivity, performance and portability through a high level language for graphics and game development.	db/conf/siggraph/siggraph2010posters.html#GeraciS10
3046954	Yuna_Jeong,Kangtae_Kim,Sungkil_Lee_0002	2012	Multi-resolution depth-of-field rendering.	db/conf/siggraph/siggraph2012posters.html#JeongKL12
3046971	Olaf_Schroth,Ellen_Pond,Philip_Paar,Sara_Muir-Owen,Cam_Campbell,Stephen_R._J._Sheppard	2011	Model-based visualization of future forest landscapes.	db/conf/siggraph/siggraph2011posters.html#SchrothPPMCS11
3046979	Tilmann_Kohlhaase	2011	Non-photorealistic animation and rendering creative use of existing software.	db/conf/siggraph/siggraph2011posters.html#Kohlhaase11
3046980	Jaejoong_Lee,Jin_Wan_Park	2011	Scent of Lollipop.	db/conf/siggraph/siggraph2011asiaart.html#LeeP11
3046982	Ilija_Brunck	2010	Mem.	db/conf/siggraph/siggraph2010festival.html#Brunck10a
3046997	Greg_Grusby	2010	Iron Man 2.	db/conf/siggraph/siggraph2010festival.html#Grusby10
3047007	Junichi_Yamaoka,Yasuaki_Kakehi	2012	NeonDough: crafting with interactive lighted clay.	db/conf/siggraph/siggraph2012posters.html#YamaokaK12
3047031	Ariel_Bernal,Ashok_Thirumurthi,Hans_Pabst,Tyler_Nowicki,Michael_McCool	2010	Multigrid optical flow for deformable medical volume registration.	db/conf/siggraph/siggraph2010talks.html#BernalTPNM10
3047039	Arthur_Shek,Dylan_Lacewell,Andrew_Selle,Daniel_Teece,Tom_Thompson	2010	Art-directing Disney's	db/conf/siggraph/siggraph2010talks.html#ShekLSTT10
3047071	Scottie_Chih-Chieh_Huang	2012	LBSkeleton (listening bio-skeletion).	db/conf/siggraph/siggraph2012asiaart.html#Huang12
3047101	Venceslas_Biri,Adrien_Herubel,Stephane_Deverly	2010	Practical morphological antialiasing on the GPU.	db/conf/siggraph/siggraph2010talks.html#BiriHD10
3047104	Jody_Zellen	2012	The unemployed.	db/conf/siggraph/siggraph2012asiaart.html#Zellen12
3047113	Ergun_Akleman,Jianer_Chen,Yen-Lin_Chen,Qing_Xing	2010	Cyclic twill-woven objects.	db/conf/siggraph/siggraph2010posters.html#AklemanCCX10
3047130	gia_Duro,Pedro_Cruz,Penousal_Machado	2011	Abstract ocean waves.	db/conf/siggraph/siggraph2011posters.html#DuroCM11
3047149	Paul_D._Solt	2010	Artwork evolution.	db/conf/siggraph/siggraph2010posters.html#Solt10
3047166	Caleb_Howard,Carlos_Lemus	2012	Asking the impossible on SSX: creating 300 tracks on a ten track budget.	db/conf/siggraph/siggraph2012talks.html#HowardL12
3047173	Andreas_Velten,Everett_Lawson,Andrew_Bardagjy,Moungi_Bawendi,Ramesh_Raskar	2011	Slow art with a trillion frames per second camera.	db/conf/siggraph/siggraph2011talks.html#VeltenLBBR11a
3047203	Wing_Ho_Andy_Li,Hongbo_Fu	2012	Augmented reflection of reality.	db/conf/siggraph/siggraph2012et.html#LiF12
3047223	Alex_Perkins,Dan_Hawson	2011	MotorStorm apocalypse: creating explosive and dynamic urban off road racing.	db/conf/siggraph/siggraph2011talks.html#PerkinsH11
3047238	Kouta_Minamizawa,Yasuaki_Kakehi,Masashi_Nakatani,Soichiro_Mihara,Susumu_Tachi	2012	TECHTILE toolkit: a prototyping tool for designing haptic media.	db/conf/siggraph/siggraph2012et.html#MinamizawaKNMT12
3047243	Keith_O'Conor,Josh_Blommestein	2012	Lighting the open world of New York Zero for Prototype 2.	db/conf/siggraph/siggraph2012talks.html#OConorB12
3047268	Michael_J._Gourlay	2010	Fluid-body simulations using vortex particle operations.	db/conf/siggraph/siggraph2010posters.html#Gourlay10
3047269	Nathan_Cournia,Bradley_Smith,Bill_Spitzak,Casey_Vanover,Hans_Rijpkema,Josh_Tomlinson,Nathan_Litke	2012	Crom: massively parallel, CPU/GPU hybrid computation platform for visual effects.	db/conf/siggraph/siggraph2012talks.html#CourniaSSVRTL12
3047278	Youyou_Wang,Ergun_Akleman	2012	Calligraphic cutting: extreme image resizing with cuts in continuous domain.	db/conf/siggraph/siggraph2012posters.html#WangA12
3047323	Miaolong_Yuan,Ishtiaq_Rasool_Khan,Farzam_Farbiz	2012	Aligning a 3D headless avatar with a user's 2D face images in real-time.	db/conf/siggraph/siggraph2012asiaposters.html#YuanKF12
3047356	Katie_Tucker-Fico,Evan_Goldberg,Kevin_Koneval,Dale_Mayeda,Robert_Neuman,Olun_Riley,Matthew_Schnittker	2011	Design and realization of stereoscopic 3D for Disney classics.	db/conf/siggraph/siggraph2011talks.html#Tucker-FicoGKMNRS11
3047361	Ok-Hue_Cho,Won-Hyung_Lee	2012	The flying : Kinect art using OpenNI and learning system.	db/conf/siggraph/siggraph2012posters.html#ChoL12
3047434	Qing_Xing,Gabriel_Esquivel,Ergun_Akleman,Jianer_Chen,Jonathan_L._Gross	2011	Band decomposition of 2-manifold meshes for physical construction of large structures.	db/conf/siggraph/siggraph2011talks.html#XingEACG11a
3047439	Charith_Lasantha_Fernando,Masahiro_Furukawa,Tadatoshi_Kurogi,Kyo_Hirota,Sho_Kamuro,Katsunari_Sato,Kouta_Minamizawa,Susumu_Tachi	2012	TELESAR V: TELExistence surrogate anthropomorphic robot.	db/conf/siggraph/siggraph2012et.html#FernandoFKHKSMT12
3047454	Shoji_Kunitomo,Shinsuke_Nakamura,Shigeo_Morishima	2010	Optimization of cloth simulation parameters by considering static and dynamic features.	db/conf/siggraph/siggraph2010posters.html#KunitomoNM10
3047457	Ole_Gulbrandsen	2010	Controlling the dark side in toon shading.	db/conf/siggraph/siggraph2010posters.html#Gulbrandsen10
3047464	Chao_Pan,Zhenyu_Liu,Jianrong_Tan	2012	Simplification of hexahedral mesh.	db/conf/siggraph/siggraph2012posters.html#PanLT12
3047467	clav_Skala	2012	S-clip E	db/conf/siggraph/siggraph2012asiaposters.html#Skala12
3047469	Daan_Roosegaarde	2011	Interactive Fashion "Intimacy".	db/conf/siggraph/siggraph2011asiaart.html#Roosegaarde11
3047493	re,gant,Nicolas_Dittlo,Mathieu_Courtois,Emmanuel_Orvain	2010	3D multitouch: when tactile tables meet immersive visualization technologies.	db/conf/siggraph/siggraph2010talks.html#RiviereKDCO10
3047495	Adriana_Schulz,Marcelo_Cicconet,Luiz_Velho	2010	Motion scoring.	db/conf/siggraph/siggraph2010posters.html#SchulzCV10
3047526	Saki_Sakaguchi,Takuma_Tanaka,Ryo_Shinoki,Mitsunori_Matsushita	2012	Shadow++: a system for generating artificial shadows based on object movement.	db/conf/siggraph/siggraph2012posters.html#SakaguchiTSM12
3047567	fer,Christoph_Knopp,mker	2012	Interactive generation of (paleontological) scientific illustrations from 3D-models.	db/conf/siggraph/siggraph2012posters.html#SchaferKK12
3047587	Myoung_Kook_Seo,Hyuk_Jin_Kwon,Bilal_Ahmed,Young_Yi_Lee,Jae_Doug_Yoo,In_Yeop_Jang,Seung_Joo_Lee,Min_Ki_Park,Kwan_H._Lee	2012	Rendering of human skin during physical exercise.	db/conf/siggraph/siggraph2012posters.html#SeoKALYJLPL12
3047593	Jinha_Lee,Cati_N._Boulanger	2012	Direct, spatial, and dexterous interaction with see-through 3D desktop.	db/conf/siggraph/siggraph2012posters.html#LeeB12
3047607	Joseph_Hegarty,Denis_Teplyashin,Peter_Georges,Daniel_Heckenberg	2011	Volumetric effects in a Snap.	db/conf/siggraph/siggraph2011talks.html#HegartyTGH11
3047623	Lesley_Northam,Joe_Istead,Craig_S._Kaplan	2010	Artistic sketching with a painterly rendering algorithm.	db/conf/siggraph/siggraph2010posters.html#NorthamIK10
3047641	Yusuke_Yamamoto,Hideaki_Uchiyama,Yasuaki_Kakehi	2011	onNote: a musical interface using markerless physical scores.	db/conf/siggraph/siggraph2011posters.html#YamamotoUK11
3047645	Jan_Meseth,Shawn_Hempel,Andrea_Weidlich,Lynn_Fyffe,Graham_Fyffe,Craig_Miller,Paul_Carroll,Paul_E._Debevec	2012	Improved Linear Light Source material reflectance scanning.	db/conf/siggraph/siggraph2012talks.html#MesethHWFFMCD12a
3047647	Clemens_Birklbauer,Tianlun_Liu,Oliver_Bimber,Max_Grosse,fer	2011	Display pixel caching.	db/conf/siggraph/siggraph2011posters.html#BirklbauerLBGG11
3047662	Amanda_Powell	2010	Bioshock 2.	db/conf/siggraph/siggraph2010festival.html#Powell10
3047697	Yun_Fei,Bin_Wang	2012	Fast multi-image-based photon tracing with grid-based gathering.	db/conf/siggraph/siggraph2012posters.html#FeiW12
3047707	Tom_Cuypers,Se_Baek_Oh,Tom_Haber,Philippe_Bekaert,Ramesh_Raskar	2010	WBSDF for simulating wave effects of light and audio.	db/conf/siggraph/siggraph2010posters.html#CuypersOHBR10
3047711	Shiro_Ozawa,Takao_Abe,Noriyuki_Naruto,Toshihiro_Nakae,Makoto_Nakamura,Naoya_Miyashita,Mitsunori_Hirano,Kazuhiko_Tanaka	2010	Marker-less object recognition for surface computing.	db/conf/siggraph/siggraph2010posters.html#OzawaANNNMHT10
3047735	Reynold_J._Bailey,Ann_McNamara,Cindy_Grimm,Aaron_Costello	2011	Impact of subtle gaze direction on short-term spatial information recall.	db/conf/siggraph/siggraph2011talks.html#BaileyMGC11
3047749	Jiyoung_Park,Myoung-Hee_Kim	2012	Smart pico-projected AR marker.	db/conf/siggraph/siggraph2012asiaposters.html#ParkK12
3047761	Mathias_Eitz,Kristian_Hildebrand,Tamy_Boubekeur,Marc_Alexa	2010	Sketch-based 3D shape retrieval.	db/conf/siggraph/siggraph2010talks.html#EitzHBA10
3047765	Yoshiki_Takeoka,Takashi_Miyaki,Jun_Rekimoto	2010	Z-touch: a multi-touch system for detecting spatial gestures near the tabletop.	db/conf/siggraph/siggraph2010talks.html#TakeokaMR10
3047770	James_Tompkin,Samuel_Muff,Stanislav_Jakuschevskij,Jim_McCann,Jan_Kautz,Marc_Alexa,Wojciech_Matusik	2012	Interactive light field painting.	db/conf/siggraph/siggraph2012et.html#TompkinMJMKAM12
3047788	Yuki_Igarashi,Hiromasa_Suzuki	2010	Designing a new toy to fit other toy pieces: a shape-matching toy design based on existing building blocks.	db/conf/siggraph/siggraph2010posters.html#IgarashiS10
3047801	Kwan-Liu_Ma,Anna_Tikhonova,Carlos_D._Correa	2010	Distance visualization of ultrascale data with explorable images.	db/conf/siggraph/siggraph2010talks.html#MaTC10
3047802	Cheng-Te_Li,Hsun-Ping_Hsieh,Tsung-Ting_Kuo,Shou-De_Lin	2010	SocioCrowd: a social-network-based framework for crowd simulation.	db/conf/siggraph/siggraph2010posters.html#LiHKL10
3047808	Jean-Marc_Thiery,Julien_Tierny,Tamy_Boubekeur	2012	CageR: from 3D performance capture to cage-based representation.	db/conf/siggraph/siggraph2012talks.html#ThieryTB12
3047817	Brian_Whited,Eric_Daniels,Michael_Kaschalk,Patrick_Osborne,Kyle_Odermatt	2012	Computer-assisted animation of line and paint in Disney's	db/conf/siggraph/siggraph2012talks.html#WhitedDKOO12
3047819	Ryo_Akasaka	2011	Protoviewer: a web-based visual design environment for Protovis.	db/conf/siggraph/siggraph2011posters.html#Akasaka11
3047830	Jaehyuck_Bae,Byungjoo_Lee,Sungmin_Cho,Yunsil_Heo,Hyunwoo_Bang	2012	Drum On: interactive personal instrument learning system.	db/conf/siggraph/siggraph2012posters.html#BaeLCHB12
3047835	Kshitij_Marwah,Gordon_Wetzstein,Ashok_Veeraraghavan,Ramesh_Raskar	2012	Compressive light field photography.	db/conf/siggraph/siggraph2012talks.html#MarwahWVR12a
3047845	Hanyuool_Kim,Shun_Nagao,Satoshi_Maekawa,Takeshi_Naemura	2012	MRsionCase: a glasses-free mixed reality showcase for surrounding multiple viewers.	db/conf/siggraph/siggraph2012asiaposters.html#KimNMN12
3047865	Remu_Iwai	2011	Ver.2011.	db/conf/siggraph/siggraph2011asiaart.html#Iwai11
3047870	Dilip_Banerjee,John_Gross,Pradeep_Reddy_Gaddam,Marc_Olano,William_Hess,Judith_E._Terrill,Terence_J._Griffin,John_G._Hagedorn,John_T._Kelso,Steven_G._Satterfield	2010	An integrated interactive visualization and analysis environment to study the impact of fire on building structures.	db/conf/siggraph/siggraph2010posters.html#BanerjeeGGOHTGHKS10
3047883	Jieun_Kim,Carole_Bouchard,ois_Omhover,ziane_Aoussat	2010	TRENDS: a content-based information retrieval system for designers.	db/conf/siggraph/siggraph2010posters.html#KimBOA10
3047889	Yayoi_Yokoyama	2011	Dancing.	db/conf/siggraph/siggraph2011asiaart.html#Yokoyama11
3047912	Emil_Persson,Avalanche_Studios	2012	Creating vast game worlds: experiences from Avalanche Studios.	db/conf/siggraph/siggraph2012talks.html#PerssonS12
3047927	Natalie_Harrold,Chek_Tien_Tan,Daniel_Rosser	2012	Towards an expression recognition game to assist the emotional development of children with autism spectrum disorders.	db/conf/siggraph/siggraph2012wasa.html#HarroldTR12
3047928	Niu_Miao	2012	Sensitive as water.	db/conf/siggraph/siggraph2012asiaart.html#Miao12
3047948	Shiro_Tani	2012	Character customization of Soulcalibur 5 in-depth.	db/conf/siggraph/siggraph2012talks.html#Tani12
3047951	Graham_Fyffe	2012	High fidelity facial hair capture.	db/conf/siggraph/siggraph2012talks.html#Fyffe12
3047963	Kazunari_Tomizawa,Akiko_Yoshida,Makoto_Hasegawa,Yasuhiro_Yoshida,Shinichi_Katoh,Kenichi_Nishizawa,Osamu_Ozawa,Yoshifumi_Shimodaira	2011	Device-independent imaging system for high-fidelity colors.	db/conf/siggraph/siggraph2011et.html#TomizawaYHYKNOS11a
3047966	Matthew_Trentacoste,Rafal_Mantiuk,Wolfgang_Heidrich	2010	Quality-preserving image downsizing.	db/conf/siggraph/siggraph2010posters.html#TrentacosteMH10
3047969	Liliana_Vega_Zazueta,Griselda_Ledezma,Anayeli_Hidalgo,Eduardo_Ruiz,Omar_Pinto,Ricardo_Rafael_Quintero_Meza,nchez	2010	Basic elements on game design for interactive museum exhibitions.	db/conf/siggraph/siggraph2010posters.html#ZazuetaLHRPMS10
3047986	Joseph_J._LaViola_Jr.,Richard_Marks	2010	An introduction to 3D spatial interaction with video game motion controllers.	db/conf/siggraph/siggraph2010courses.html#LaViolaM10
3048003	Hiroki_Deguchi,Hiromasa_Oku,Masatoshi_Ishikawa	2012	Arbitrarily focused video using high-speed liquid lens.	db/conf/siggraph/siggraph2012asiaposters.html#DeguchiOI12
3048007	Mark_Swain	2010	Supersonic Sled.	db/conf/siggraph/siggraph2010festival.html#Swain10
3048019	Myung_Geol_Choi,Kyungyong_Yang,Jehee_Lee,Jun_Mitani,Takeo_Igarashi	2011	Motion comics: visualization, browsing and searching of human motion data.	db/conf/siggraph/siggraph2011talks.html#ChoiYLMI11
3048023	Tomohito_Hattori,Hiroyuki_Kubo,Shigeo_Morishima	2010	Curvature depended local illumination approximation of ambient occlusion.	db/conf/siggraph/siggraph2010posters.html#HattoriKM10
3048027	Kohei_Ogawa,Shuichi_Nishio,Kensuke_Koda,Koichi_Taura,Takashi_Minato,Carlos_Toshinori_Ishi,Hiroshi_Ishiguro	2011	Telenoid: tele-presence android for communication.	db/conf/siggraph/siggraph2011et.html#OgawaNKTMII11
3048048	cs,Frederik_Zilly	2012	3D capturing using multi-camera rigs, real-time depth estimation and depth-based content creation for multi-view and light-field auto-stereoscopic displays.	db/conf/siggraph/siggraph2012et.html#KovacsZ12
3048063	Pedro_Cruz	2010	Visualizing Empires Decline.	db/conf/siggraph/siggraph2010festival.html#Cruz10
3048078	Cewu_Lu,Li_Xu,Jiaya_Jia	2012	Real-time contrast preserving decolorization.	db/conf/siggraph/siggraph2012asiaposters.html#LuXJ12
3048094	Marc_Salvati,Miki_Kinoshita,Yosuke_Katsura,Ken_Anjyo,Tatsuo_Yotsukura,Hiroshi_Uchibori	2011	Developing tools for 2D/3D conversion of Japanese animations.	db/conf/siggraph/siggraph2011talks.html#SalvatiKKAYU11
3048101	Youngseol_Lee,Sung-Bae_Cho	2012	Dynamic quest plot generation using Petri net planning.	db/conf/siggraph/siggraph2012wasa.html#LeeC12
3048136	Yoichi_Ochiai,Alexis_Oyama,Keisuke_Toyoshima	2012	A colloidal display: membrane screen that combines transparency, BRDF and 3D volume.	db/conf/siggraph/siggraph2012talks.html#OchiaiOT12b
3048165	Francisco_Ganacim,Maximo,Luiz_Velho	2012	Base mesh construction using global parametrization.	db/conf/siggraph/siggraph2012posters.html#GanacimMV12
3048169	Jiang-Siang_Lian,Chia-Chen_Kuo,Wei-Tze_Chang	2012	A new vision for modern dance in terms of dynamics.	db/conf/siggraph/siggraph2012asiaposters.html#LianKC12
3048198	Thang_M._Hoang	2010	Simple gamma correction for fringe projection profilometry system.	db/conf/siggraph/siggraph2010posters.html#Hoang10
3048243	Karleen_Groupierre,Adrien_Mazaud,Sophie_Daste	2011	Miroir/Mirror.	db/conf/siggraph/siggraph2011asiaart.html#GroupierreMD11
3048258	Yuki_Ban,Takuji_Narumi,Tomohiro_Tanikawa,Michitaka_Hirose	2012	Magic pot: interactive metamorphosis of the perceived shape.	db/conf/siggraph/siggraph2012posters.html#BanNTH12
3048272	Jae_Min_Lee	2011	Light Space The Stone.	db/conf/siggraph/siggraph2011asiaart.html#Lee11
3048276	James_Leaning,Damien_Fagnou	2010	Feathers for mystical creatures: creating pegasus for	db/conf/siggraph/siggraph2010talks.html#LeaningF10
3048279	Cindy_Grimm	2010	Biomedical applications: what you need to know.	db/conf/siggraph/siggraph2010courses.html#Grimm10
3048281	Linda_Kronman,Andreas_Zingerle	2012	Re: Dakar arts festival.	db/conf/siggraph/siggraph2012asiaart.html#KronmanZ12
3048335	Yann_Savoye	2012	Iterative cage-based registration for dynamic shape capture.	db/conf/siggraph/siggraph2012posters.html#Savoye12
3048362	Yusuke_Tazoe,Hiroaki_Gohara,Akinobu_Maejima,Shigeo_Morishima	2012	Facial aging simulator considering geometry and patch-tiled texture.	db/conf/siggraph/siggraph2012posters.html#TazoeGMM12
3048364	Philippe_Rouger,Bryan_Wilson	2010	Sweet 16.	db/conf/siggraph/siggraph2010festival.html#RougerW10
3048380	Wanho_Choi,In-Yong_Jeon,Jong-Chul_Yoon,Hyeong-Seok_Ko	2011	Fluid simulation without pressure.	db/conf/siggraph/siggraph2011posters.html#ChoiJYK11
3048394	Fangwei_Lee,Alex_Ongaro,Domin_Lee,August_Meredith	2011	Building and animating cobwebs for antique sets.	db/conf/siggraph/siggraph2011talks.html#LeeOLM11
3048400	Albertus_Hendrawan_Adiwahono,Bingbing_Liu,Nutan_Chen,Tai_Wen_Chang,Tran_Anh_Dung,Xiaojun_Wu,Boon_Siew_Han	2012	System architecture for an interactive patrolling humanoid robot.	db/conf/siggraph/siggraph2012wasa.html#AdiwahonoLCCDWH12
3048434	Hiroaki_Tobita,Shigeaki_Maruyama,Takuya_Kuji	2011	Floating avatar: blimp-based telepresence system for communication and entertainment.	db/conf/siggraph/siggraph2011et.html#TobitaMK11
3048439	Yolande_Clerke	2010	Gorillaz Stylo.	db/conf/siggraph/siggraph2010festival.html#Clerke10
3048457	Christopher_D._Kulla,Marcos_Fajardo	2011	Importance sampling of area lights in participating media.	db/conf/siggraph/siggraph2011talks.html#KullaF11
3048468	Wee_Teck_Fong	2012	Force and torque simulation in virtual tennis.	db/conf/siggraph/siggraph2012wasa.html#Fong12
3048472	rn_Loviscach	2012	Typeface styling with ramp responses.	db/conf/siggraph/siggraph2012posters.html#Loviscach12
3048479	Ming_Tabg,Jonathon_Anderson	2010	Mathmorph.	db/conf/siggraph/siggraph2010posters.html#TabgA10
3048508	Taiki_Ito	2010	Muscular Union.	db/conf/siggraph/siggraph2010festival.html#Ito10
3048520	Masamichi_Ueta,Osamu_Hoshuyama,Takuji_Narumi,Tomohiro_Tanikawa,Michitaka_Hirose	2012	JUKE cylinder: a device to metamorphose hands to a musical instrument.	db/conf/siggraph/siggraph2012et.html#UetaHNTH12
3048522	Pedro_Santos,Thomas_Gierlinger,Rafael_Huff,Martin_Ritz,Stork	2010	A full HDR pipeline from acquisition to projection.	db/conf/siggraph/siggraph2010posters.html#SantosGHRS10
3048532	Janak_Bhimani,Annisa_Mahdia,Ali_Almahr,Daisuke_Shirai,Naohisa_Ohta	2012	Growing documentary: creating a collaborative computer-supported story telling environment.	db/conf/siggraph/siggraph2012talks.html#BhimaniMASO12a
3048533	Takayuki_Kosaka,Hajime_Misumi,Takuya_Iwamoto,Robert_Songer,Junichi_Akita	2011	"Mommy Tummy" a pregnancy experience system simulating fetal movement.	db/conf/siggraph/siggraph2011et.html#KosakaMISA11
3048545	Hajime_Misumi,Wataru_Fujimura,Takayuki_Kosaka,Motofumi_Hattori,Akihiko_Shirai	2011	GAMIC: exaggerated real time character animation control method for full-body gesture interaction systems.	db/conf/siggraph/siggraph2011posters.html#MisumiFKHS11
3048549	Alicia_Eggert	2011	Wonder.	db/conf/siggraph/siggraph2011asiaart.html#Eggert11
3048565	Hiroki_Yamada	2010	Tiny Dreamy Stories: interactive paper book capable of changing the storylines.	db/conf/siggraph/siggraph2010posters.html#Yamada10a
3048569	Carol_LaFayette,Thanassis_Rikakis,Donna_J._Cox,Gunalan_Nadarajan,Carol_Strohecker,Pamela_Jennings,Noah_Wardrip-Fruin,Roger_F._Malina,Sheldon_Brown,Alicia_Gibb	2012	Network for sciences, engineering, arts and design.	db/conf/siggraph/siggraph2012posters.html#LaFayetteRCNSJWMBG12
3048573	Shaun_Foster,David_Halbstein	2012	Adapting curriculum to explore new 3D modeling technologies and work-flows.	db/conf/siggraph/siggraph2012talks.html#FosterH12
3048595	Pravin_Bhat,Sebastian_Burke	2011	PhotoSpace: a vision based approach for digitizing props.	db/conf/siggraph/siggraph2011talks.html#BhatB11
3048617	Hyun-Soo_Park,Ho-Chul_Cho,KwangYeol_Lee,Kyung-Joong_Kim	2012	Prediction of early stage opponents strategy for StarCraft AI using scouting and machine learning.	db/conf/siggraph/siggraph2012wasa.html#ParkCLK12
3048620	Subhajit_Das,Florina_Dutt	2012	fabrication by multi agent system.	db/conf/siggraph/siggraph2012posters.html#DasD12
3048634	Kirill_Dmitriev,Evgeny_Makarov	2011	Generating displacement from normal map for use in 3D games.	db/conf/siggraph/siggraph2011talks.html#DmitrievM11
3048639	Christoph_Sprenger,Diego_Trazzi,Allen_Hemberger,Sebastian_Marino	2010	Digital Water for Avatar.	db/conf/siggraph/siggraph2010talks.html#SprengerTHM10
3048651	o,Ahmed_Kirmani,Franco_N._C._Wong,Vivek_K._Goyal	2012	CoDAC: compressive depth acquisition using a single time-resolved sensor.	db/conf/siggraph/siggraph2012talks.html#ColacoKWG12a
3048653	John_McDonald_Jr.,Brent_Burley	2011	Per-face texture mapping for real-time rendering.	db/conf/siggraph/siggraph2011talks.html#McDonaldB11
3048655	Yukiko_Makino,Yasuaki_Kakehi	2011	Metamorphic light: a tabletop tangible interface using deformation of plain paper.	db/conf/siggraph/siggraph2011posters.html#MakinoK11
3048657	Jimmy_Addison_Lee,Aiyuan_Guo,Yiqun_Li	2012	Mobile augmented reality cinema (MARC).	db/conf/siggraph/siggraph2012asiaposters.html#LeeGL12
3048661	Yeong-Seok_Kim,Ji-yong_Kwon,In-Kwon_Lee	2012	Stereoscopic line drawing using depth maps.	db/conf/siggraph/siggraph2012posters.html#KimKL12
3048662	Vilhelm_Hedberg,Mattias_Lagergren,ter	2011	Fur modeling system.	db/conf/siggraph/siggraph2011talks.html#HedbergLL11
3048665	Jason_Nelson	2011	i made this. you play this. we are enemies.	db/conf/siggraph/siggraph2011asiaart.html#Nelson11
3048678	Paul_E._Debevec,Paul_Graham,Jay_Busch,Mark_T._Bolas	2012	A single-shot light probe.	db/conf/siggraph/siggraph2012talks.html#DebevecGBB12
3048706	Jiawei_Ou,Feng_Xie,Parashar_Krishnamachari,Fabio_Pellacini	2012	ISHair: importance sampling for hair scattering.	db/conf/siggraph/siggraph2012talks.html#OuXKP12
3048707	Andreas_Velten,Di_Wu_0006,Adrian_Jarabo,Belen_Masia,Christopher_Barsi,Everett_Lawson,Chinmaya_Joshi,Diego_Gutierrez,Moungi_G._Bawendi,Ramesh_Raskar	2012	Relativistic ultrafast rendering using time-of-flight imaging.	db/conf/siggraph/siggraph2012talks.html#VeltenWJMBLJGBR12
3048710	Volga_Aksoy,Gerald_Phaneuf	2011	Character shading in EA Sports MMA	db/conf/siggraph/siggraph2011posters.html#AksoyP11
3048728	Wonbin_Yang	2012	Species series.	db/conf/siggraph/siggraph2012asiaart.html#Yang12
3048734	Kazuhisa_Yanaka,Akifumi_Momose,Masahiko_Yoda	2010	Chroma keying between integral photography images.	db/conf/siggraph/siggraph2010posters.html#YanakaMY10
3048740	Jozef_Dobos,Anthony_Steed	2012	3D diff: an interactive approach to mesh differencing and conflict resolution.	db/conf/siggraph/siggraph2012talks.html#DobosS12
3048745	Akira_Nakayasu,Kiyoshi_Tomimatsu	2010	SMA motion display:	db/conf/siggraph/siggraph2010posters.html#NakayasuT10
3048761	Te-Mei_Wang,Hsiao-Wei_Chen	2012	Hole filling by relative background and propagation map.	db/conf/siggraph/siggraph2012asiaposters.html#WangC12
3048775	Tetsuaki_Baba,Kumiko_Kushiyama,Kouki_Doi	2010	ThermoGame: video game interaction system that offers dynamic temperature sensation to users.	db/conf/siggraph/siggraph2010posters.html#BabaKD10
3048789	Greg_Grusby	2010	The Last Airbender.	db/conf/siggraph/siggraph2010festival.html#Grusby10a
3048795	Sam_Chen	2010	Amazonia.	db/conf/siggraph/siggraph2010festival.html#Chen10
3048797	Yuanwei_Chua,Keng_Peng_Tee,Rui_Yan,Liyuan_Li,Zhiyong_Huang	2012	Towards more engaging telepresence by face tracking.	db/conf/siggraph/siggraph2012wasa.html#ChuaTYLH12
3048807	Douglas_Lanman,Matthew_Hirsch,Yunhee_Kim,Ramesh_Raskar	2010	Content-adaptive parallax barriers for automultiscopic 3D display.	db/conf/siggraph/siggraph2010talks.html#LanmanHKR10a
3048818	Mathias_Eitz,James_Hays	2011	Learning to classify human object sketches.	db/conf/siggraph/siggraph2011talks.html#EitzH11
3048820	Eriko_Kimura,Naoki_Kawai,Kazunori_Miyata	2010	Practical 3D decoration on flat media with anisotropic reflection.	db/conf/siggraph/siggraph2010posters.html#KimuraKM10
3048838	Shahram_Izadi,Richard_A._Newcombe,David_Kim,Otmar_Hilliges,David_Molyneaux,Steve_Hodges,Pushmeet_Kohli,Jamie_Shotton,Andrew_J._Davison,Andrew_W._Fitzgibbon	2011	KinectFusion: real-time dynamic 3D surface reconstruction and interaction.	db/conf/siggraph/siggraph2011talks.html#IzadiNKHMHKSDF11
3048839	Cheng-Te_Li,Hsun-Ping_Hsieh,Shou-De_Lin	2012	CrowDiffuse: information diffusion over crowds with social network.	db/conf/siggraph/siggraph2012posters.html#LiHL12
3048862	Pascal_Gautron,Cyril_Delalandre,Jean-Eudes_Marvie,Pascal_Lecocq	2012	Volume-aware extinction mapping.	db/conf/siggraph/siggraph2012talks.html#GautronDML12
3048899	Sebastian_Herholz,Timo_Schairer,er	2011	Screen space spherical harmonics occlusion (S	db/conf/siggraph/siggraph2011posters.html#HerholzSS11
3048914	Daniel_Seddon,Daniel_LeTarte,James_Kirk	2012	Wrath of the Titans: creating CG lava with advected sculpts.	db/conf/siggraph/siggraph2012talks.html#SeddonLK12
3048925	Dmitry_Andreev	2010	Real-time frame rate up-conversion for video games: or how to get from 30 to 60 fps for "free".	db/conf/siggraph/siggraph2010talks.html#Andreev10
3048942	Junghong_Choi,Oh-Hyun_Kwon,Kyungwon_Lee	2011	Strata treemaps.	db/conf/siggraph/siggraph2011posters.html#ChoiKL11
3048945	Paul_Graham,Borom_Tunwattanapong,Jay_Busch,Xueming_Yu,Andrew_Jones,Paul_E._Debevec,Abhijeet_Ghosh	2012	Measurement-based synthesis of facial microgeometry.	db/conf/siggraph/siggraph2012posters.html#GrahamTBYJDG12
3048951	Carlos_Gonzalez-Ochoa,Doug_Holder,Eben_Cook	2012	From a calm puddle to a stormy ocean: rendering water in	db/conf/siggraph/siggraph2012talks.html#Gonzalez-OchoaHC12
3048966	Katsutoshi_Kusumoto,Yoshinori_Dobashi,Tsuyoshi_Yamamoto	2012	Keyframe control of cumulus cloud simulation.	db/conf/siggraph/siggraph2012asiaposters.html#KusumotoDY12
3048977	Charles-Frederik_Hollemeersch,Bart_Pieters,Aljosha_Demeulemeester,Peter_Lambert,Rik_Van_de_Walle	2012	Texture-size-independent address translation for virtual texturing.	db/conf/siggraph/siggraph2012posters.html#HollemeerschPDLW12
3048981	Anke_Kletsch	2010	Mobile.	db/conf/siggraph/siggraph2010festival.html#Kletsch10b
3048987	Giuseppe_Claudio_Guarnera,Pieter_Peers,Paul_E._Debevec,Abhijeet_Ghosh	2012	Estimating specular normals from spherical Stokes reflectance fields.	db/conf/siggraph/siggraph2012talks.html#GuarneraPDG12a
3049010	Tomohiro_Mizoguchi,Yoshikazu_Kobayashi,Kenji_Shirai,Satoshi_Kanai	2011	Parts identification and motion estimation on CT scanned assembly meshes.	db/conf/siggraph/siggraph2011posters.html#MizoguchiKSK11
3049024	Shunsuke_Matsuyama,Hironori_Mitake,Shoichi_Hasegawa	2010	A development environment for designing interactive characters with sensorimotor models.	db/conf/siggraph/siggraph2010posters.html#MatsuyamaMH10
3049033	Jakob_Leitner,Christian_Rendl,Florian_Perteneder,Adam_Gokcezade,Thomas_Seifried,Michael_Haller,Robert_C._Zeleznik,Andrew_Bragdon	2010	NiCE formula editor.	db/conf/siggraph/siggraph2010talks.html#LeitnerRPGSHZB10
3049058	Charly_Collin,re,mi_Cozot,Kadi_Bouatouch	2012	Progressive volume photon tracing.	db/conf/siggraph/siggraph2012talks.html#CollinRCB12
3049066	Ke-Ting_Huang,Shih-Wei_Sun,Min-Chun_Hu,Wen-Huang_Cheng,Tsung-Hung_Tsai	2012	Traveling through space-time: an interactive photo browsing system.	db/conf/siggraph/siggraph2012asiaposters.html#HuangSHCT12
3049077	Ian_Wojtowicz	2010	Visualizing the history of ideas.	db/conf/siggraph/siggraph2010posters.html#Wojtowicz10
3049078	Fumio_Okura,Masayuki_Kanbara,Naokazu_Yokoya	2011	Fly-through Heijo palace site: augmented telepresence using aerial omnidirectional videos.	db/conf/siggraph/siggraph2011posters.html#OkuraKY11
3049096	Guillaume_Vialaneix,Tamy_Boubekeur	2011	SBL mesh filter: fast separable approximation of bilateral mesh filtering.	db/conf/siggraph/siggraph2011talks.html#VialaneixB11
3049107	Eric_Bruneton	2010	Proland.	db/conf/siggraph/siggraph2010festival.html#Bruneton10
3049109	Jian_Chen,Daniel_K._Riskin,Tatjana_Y._Hubel,David_J._Willis,Arnold_Song,Hanyu_Liu,Kenneth_Breuer,Sharon_Swartz,David_H._Laidlaw	2010	Exploration of bat wing morphology through a strip method and visualization.	db/conf/siggraph/siggraph2010talks.html#ChenRHWSLBSL10
3049123	Ronald_Richter,Mathias_Eitz,Marc_Alexa	2010	Interactively browsing large image collections.	db/conf/siggraph/siggraph2010talks.html#RichterEA10
3049136	Clemens_Birklbauer,Oliver_Bimber	2012	Panorama light-field imaging.	db/conf/siggraph/siggraph2012posters.html#BirklbauerB12
3049152	Paulo_F._U._Gotardo,Alan_Price	2010	Integrated space: authoring in an immersive environment with 3D body tracking.	db/conf/siggraph/siggraph2010posters.html#GotardoP10
3049155	Shunsuke_Yoshimoto,Yuki_Hamada,Takahiro_Tokui,Tetsuya_Suetake,Masataka_Imura,Yoshihiro_Kuroda,Osamu_Oshiro	2010	Haptic canvas: dilatant fluid based haptic interaction.	db/conf/siggraph/siggraph2010et.html#YoshimotoHTSIKO10
3049171	Kumiko_Kushiyama,Tetsuaki_Baba,Kouki_Doi,Shinji_Sasada	2010	Thermal design display device to use the thermal tactile illusions: "Thermo-Paradox".	db/conf/siggraph/siggraph2010posters.html#KushiyamaBDS10a
3049182	Bert_Buchholz,Tamy_Boubekeur,Noura_Faraj,Elmar_Eisemann,Sylvain_Paris	2011	Parameterizing animated lines for stylized rendering.	db/conf/siggraph/siggraph2011talks.html#BuchholzBFEP11
3049186	Arthur_Blume,Won_Chun,David_Kogan,Vangelis_Kokkevis,Nico_Weber,Rachel_Weinstein_Petterson,Roni_Zeiger	2011	Google Body: 3D human anatomy in the browser.	db/conf/siggraph/siggraph2011talks.html#BlumeCKKWPZ11
3049190	Erich_Marth,Guillermo_Marcus	2010	Parallelization of the x264 encoder using OpenCL.	db/conf/siggraph/siggraph2010posters.html#MarthM10
3049205	Jae-Hee_Park,Tack-Don_Han	2010	LLP+: multi-touch sensing using cross plane infrared laser light for interactive based displays.	db/conf/siggraph/siggraph2010posters.html#ParkH10
3049212	Szilvia_Aszmann	2010	Assassin's Creed 2.	db/conf/siggraph/siggraph2010festival.html#Aszmann10
3049235	Sudarshanram_Shetty,Mike_Bailey	2010	A physical rendering model for human teeth.	db/conf/siggraph/siggraph2010posters.html#ShettyB10
3049252	Daniel_Seddon,Tomas_Zaveckas,James_Kirk	2012	Wrath of the Titans: complex models with voxel greeble.	db/conf/siggraph/siggraph2012talks.html#SeddonZK12
3049257	Russell_Deaton	2010	Self-assembled art.	db/conf/siggraph/siggraph2010posters.html#Deaton10
3049267	Janak_Bhimani,Annisa_Mahdia,Ali_Almahr,Daisuke_Shirai,Naohisa_Ohta	2012	Growing documentary: creating a collaborative computer-supported story telling environment.	db/conf/siggraph/siggraph2012posters.html#BhimaniMASO12
3049275	Takumi_Yoshida,Sho_Kamuro,Kouta_Minamizawa,Hideaki_Nii,Susumu_Tachi	2010	RePro3D: full-parallax 3D display using retro-reflective projection technology.	db/conf/siggraph/siggraph2010et.html#YoshidaKMNT10
3049304	Adam_Coffia	2010	Milk Sad Princess.	db/conf/siggraph/siggraph2010festival.html#Coffia10
3049347	Arjun_Rihan	2010	Topi.	db/conf/siggraph/siggraph2010festival.html#Rihan10
3049353	Ilija_Brunck	2010	Loom.	db/conf/siggraph/siggraph2010festival.html#Brunck10
3049355	Olivier_Bau,Ivan_Poupyrev,Mathieu_Le_Goc,Laureline_Galliot,Matthew_Glisson	2012	REVEL: tactile feedback technology for augmented reality.	db/conf/siggraph/siggraph2012et.html#BauPGGG12
3049376	Masayuki_Tanaka_0001,Shunsuke_Nakamura,Masatoshi_Okutomi	2012	Live image composing.	db/conf/siggraph/siggraph2012asiaposters.html#TanakaNO12
3049414	Donald_Levy	2010	Alice in Wonderland.	db/conf/siggraph/siggraph2010festival.html#Levy10
3049435	Kota_Okukubo,Katsuhito_Yagi,Koichi_Yoshino,Takafumi_Watanabe,Megumu_Machida,Akira_Hizawa,Eiichi_Nagai,Yoriko_Kobayashi-Sato	2012	ViewPaint (vol. 1	db/conf/siggraph/siggraph2012posters.html#OkukuboYYWMHNK12
3049437	Gustavo_Marfia,Marco_Roccetti,Giovanni_Matteucci,Andrea_Marcomini	2012	Technoculture of handcraft: fine gesture recognition for	db/conf/siggraph/siggraph2012posters.html#MarfiaRMM12
3049441	Gregory_Meeres-Young,Hannes_Ricklefs,Robert_Tovell	2010	Managing thousands of assets for the	db/conf/siggraph/siggraph2010talks.html#Meeres-YoungRT10
3049458	Julia_Tagger	2010	Dog Fish.	db/conf/siggraph/siggraph2010festival.html#Tagger10
3049466	Lewis_N._Siegel,Ryan_Duncan,Chris_D._Springfield,Mitchell_Snary,Michelle_Robinson,n_Montoya-Vozmediano	2011	Untangling hair rendering at Disney.	db/conf/siggraph/siggraph2011talks.html#SiegelDSSRM11
3049467	Shantanu_H._Joshi,Ian_Bowman,Robin_Jennings,David_Hasson,Zhizhong_Liu,Arthur_W._Toga,John_D._Van_Horn	2010	Visual mining of neuro-metaspaces.	db/conf/siggraph/siggraph2010posters.html#JoshiBJHLTH10
3049493	Tomoko_Ohtani,Tomoko_Hashida,Yasuaki_Kakehi,Takeshi_Naemura	2011	Comparison of front touch and back touch while using transparent double-sided touch display.	db/conf/siggraph/siggraph2011posters.html#OhtaniHKN11
3049520	Philippe_Grammaticopoulos	2010	The Bellies.	db/conf/siggraph/siggraph2010festival.html#Grammaticopoulos10
3049524	Liang_Li,Woong_Choi,Kozaburo_Hachimura,Keiji_Yano,Takanobu_Nishiura,Kazuyuki_Izuno	2012	Virtual Yamahoko parade with vibration.	db/conf/siggraph/siggraph2012posters.html#LiCHYNI12
3049533	Benoit_Bossavit,re,Toni_Da_Luz,Mathieu_Courtois,gant,Martin_Hachet	2011	An immersive multitouch workspace.	db/conf/siggraph/siggraph2011et.html#BossavitRLCKH11
3049572	Tsouknidas_Nikolaos,Tomimatsu_Kiyoshi	2010	QR-code calibration for mobile augmented reality applications: linking a unique physical location to the digital world.	db/conf/siggraph/siggraph2010posters.html#NikolaosK10
3049603	Matt_Swoboda	2010	Agenda Circling Forth.	db/conf/siggraph/siggraph2010festival.html#Swoboda10
3049604	Yufeng_Zhu,Pieter_Peers,Paul_E._Debevec,Abhijeet_Ghosh	2012	Estimating diffusion parameters from polarized spherical gradient illumination.	db/conf/siggraph/siggraph2012talks.html#ZhuPDG12a
3049622	Aurel_Wildfellner	2012	Focus tracking for cinematography.	db/conf/siggraph/siggraph2012posters.html#Wildfellner12
3049637	Giuseppe_Claudio_Guarnera,Pieter_Peers,Paul_E._Debevec,Abhijeet_Ghosh	2012	Estimating specular normals from spherical Stokes reflectance fields.	db/conf/siggraph/siggraph2012posters.html#GuarneraPDG12
3049647	Silviu_S._Andrei	2012	ocean rendering for a real size planet.	db/conf/siggraph/siggraph2012posters.html#Andrei12
3049652	Pedro_Cruz,Penousal_Machado	2010	Visualizing empires decline.	db/conf/siggraph/siggraph2010posters.html#CruzM10
3049654	Jiyoung_Woo,Ah_Reum_Kang,Huy_Kang_Kim	2012	Modeling of bot usage diffusion across social networks in MMORPGs.	db/conf/siggraph/siggraph2012wasa.html#WooKK12
3049657	Agnieszka_Piechnik	2010	The Kinematograph.	db/conf/siggraph/siggraph2010festival.html#Piechnik10a
3049705	Frank_Steinicke,Gerd_Bruder,Scott_Kuhl	2010	Perception of perspective distortions of man-made virtual objects.	db/conf/siggraph/siggraph2010posters.html#SteinickeBK10
3049713	Clemens_Birklbauer,Tianlun_Liu,Oliver_Bimber,Max_Grosse,fer	2011	Display pixel caching.	db/conf/siggraph/siggraph2011talks.html#BirklbauerLBGG11a
3049715	Jodie_Schell	2010	Disney Parachutes.	db/conf/siggraph/siggraph2010festival.html#Schell10
3049721	Nicolas_Stoiber,Olivier_Aubault,guier,Gaspard_Breton	2010	The mimic game: real-time recognition and imitation of emotional facial expressions.	db/conf/siggraph/siggraph2010talks.html#StoiberASB10
3049730	Richard_Southern,Shihui_Guo,Fangde_Liu,Jian_J._Zhang	2012	A biologically inspired latent space for gait parameterization.	db/conf/siggraph/siggraph2012posters.html#SouthernGLZ12
3049739	Anya_Belkina	2010	Upgrades.	db/conf/siggraph/siggraph2010festival.html#Belkina10
3049742	Francesco_Giroldini	2010	The Monkey.	db/conf/siggraph/siggraph2010festival.html#Giroldini10
3049750	Tomoyori_Iwao,Daisuke_Mima,Hiroyuki_Kubo,Akinobu_Maejima,Shigeo_Morishima	2012	Analysis and synthesis of realistic eye movement in face-to-face communication.	db/conf/siggraph/siggraph2012posters.html#IwaoMKMM12
3049758	Jeongyun_Kim,Hayoung_Kim,Seungho_Chae	2012	EMIS: building an extended mobile interface space using projection-based mobile phone.	db/conf/siggraph/siggraph2012asiaposters.html#KimKC12
3318288	Christian_Schumacher,Bernhard_Thomaszewski,Stelian_Coros,Sebastian_Martin,Robert_W._Sumner,Markus_H._Gross	2012	Efficient Simulation of Example-Based Materials.	db/conf/sca/sca2012.html#SchumacherTCMSG12
3318289	Noah_Lockwood,Karan_Singh	2012	Finger Walking: Motion Editing with Contact-Based Hand Performance.	db/conf/sca/sca2012.html#LockwoodS12
3318297	Christophe_Lino,Marc_Christie,Fabrice_Lamarche,Guy_Schofield,Patrick_Olivier	2010	A Real-time Cinematography System for Interactive 3D Environments.	db/conf/sca/sca2010.html#LinoCLSO10
3318299	Genichi_Kawada,Takashi_Kanai	2011	Procedural Fluid Modeling of Explosion PhenomenaBased on Physical Properties.	db/conf/sca/sca2011.html#KawadaK11
3318305	Sergey_Levine,Jovan_Popovic	2012	Physically Plausible Simulation for Character Animation.	db/conf/sca/sca2012.html#LevineP12
3318310	Marcelo_Kallmann	2010	Shortest Paths with Arbitrary Clearance from Navigation Meshes.	db/conf/sca/sca2010.html#Kallmann10
3318314	Juntao_Ye,Jing_Zhao	2012	The Intersection Contour Minimization Method for Untangling Oriented Deformable Surfaces.	db/conf/sca/sca2012.html#YeZ12
3318315	Michele_Vicovaro,Ludovic_Hoyet,Luigi_Burigana,Carol_O'Sullivan	2012	Evaluating the Plausibility of Edited Throwing Animations.	db/conf/sca/sca2012.html#VicovaroHBO12
3318323	Cyrus_A._Wilson,Oleg_Alexander,Borom_Tunwattanapong,Pieter_Peers,Abhijeet_Ghosh,Jay_Busch,Arno_Hartholt,Paul_E._Debevec	2011	Facial Cartography: Interactive Scan Correspondence.	db/conf/sca/sca2011.html#WilsonATPGBHD11
3318324	ller,Nuttapong_Chentanez	2010	Wrinkle Meshes.	db/conf/sca/sca2010.html#MullerC10
3318332	C._O'Brien,John_Dingliana,Steven_Collins	2011	Spacetime Vertex Constraints for Dynamically-based Adaptation of Motion-Captured Animation.	db/conf/sca/sca2011.html#OBrienDC11
3318338	David_Harmon,Qingnan_Zhou,Denis_Zorin	2011	Asynchronous Integration with Phantom Meshes.	db/conf/sca/sca2011.html#HarmonZZ11
3318341	Taesoo_Kwon,Jessica_K._Hodgins	2010	Control Systems for Human Running using an Inverted Pendulum Model and a Reference Motion Capture Sequence.	db/conf/sca/sca2010.html#KwonH10
3318346	Stephen_J._Guy,Sujeong_Kim,Ming_C._Lin,Dinesh_Manocha	2011	Simulating Heterogeneous Crowd BehaviorsUsing Personality Trait Theory.	db/conf/sca/sca2011.html#GuyKLM11
3318348	Aleka_McAdams,Eftychios_Sifakis,Joseph_Teran	2010	A Parallel Multigrid Poisson Solver for Fluids Simulation on Large Grids.	db/conf/sca/sca2010.html#McAdamsST10
3318355	Nuttapong_Chentanez,ller	2012	Mass-Conserving Eulerian Liquid Simulation.	db/conf/sca/sca2012.html#ChentanezM12
3318358	Michael_Lentine,Mridul_Aanjaneya,Ronald_Fedkiw	2011	Mass and Momentum Conservation for Fluid Simulation.	db/conf/sca/sca2011.html#LentineAF11
3318363	Thomas_Geijtenbeek,Nicolas_Pronost,A._Frank_van_der_Stappen	2012	Simple Data-Driven Control for Simulated Bipeds.	db/conf/sca/sca2012.html#GeijtenbeekPS12
3318369	Stephen_J._Guy,Jatin_Chhugani,Sean_Curtis,Pradeep_Dubey,Ming_C._Lin,Dinesh_Manocha	2010	PLEdestrians: A Least-Effort Approach to Crowd Simulation.	db/conf/sca/sca2010.html#GuyCCDLM10
3318370	Taehyun_Rhee,Youngkyoo_Hwang,James_Dokyoon_Kim,Changyeong_Kim	2011	Real-time Facial Animation from Live Video Tracking.	db/conf/sca/sca2011.html#RheeHKK11
3318371	Lei_Li,James_McCann,Nancy_S._Pollard,Christos_Faloutsos	2010	BoLeRO: A Principled Technique for Including Bone Length Constraints in Motion Capture Occlusion Filling.	db/conf/sca/sca2010.html#LiMPF10
3318372	Kenny_Erleben,Marek_Krzysztof_Misztal,rentzen	2011	Mathematical Foundation of the Optimization-based Fluid Animation Method.	db/conf/sca/sca2011.html#ErlebenMB11
3318376	Ruoguan_Huang,Zeki_Melek,John_Keyser	2011	Preview-based Sampling for Controlling Gaseous Simulations.	db/conf/sca/sca2011.html#HuangMK11
3318386	Joseph_T._Kider_Jr.,Kaitlin_Pollock,Alla_Safonova	2011	A Data-driven Appearance Model for Human Fatigue.	db/conf/sca/sca2011.html#KiderPS11
3318403	Martin_Seiler,Jonas_Spillmann,Matthias_Harders	2012	Enriching Coarse Interactive Elastic Objects with High-Resolution Data-Driven Deformations.	db/conf/sca/sca2012.html#SeilerSH12
3318408	Basil_Fierz,Jonas_Spillmann,Matthias_Harders	2011	Element-Wise Mixed Implicit-Explicit Integration for Stable Dynamic Simulation of Deformable Objects.	db/conf/sca/sca2011.html#FierzSH11
3318418	Chun-Chih_Wu,Victor_B._Zordan	2010	Goal-Directed Stepping with Momentum Control.	db/conf/sca/sca2010.html#WuZ10
3318422	Kwang_Won_Sok,Katsu_Yamane,Jehee_Lee,Jessica_K._Hodgins	2010	Editing Dynamic Human Motions via Momentum and Force.	db/conf/sca/sca2010.html#SokYLH10
3318425	Yubo_Zhang,Carlos_D._Correa,Kwan-Liu_Ma	2011	Graph-based Fire Synthesis.	db/conf/sca/sca2011.html#ZhangCM11
3318427	Mingyang_Zhu,Huaijiang_Sun,Zhigang_Deng	2012	Quaternion Space Sparse Decomposition for Motion Compression and Retrieval.	db/conf/sca/sca2012.html#ZhuSD12
3318429	Jihun_Yu,Greg_Turk	2010	Reconstructing Surfaces of Particle-Based Fluids Using Anisotropic Kernels.	db/conf/sca/sca2010.html#YuT10
3318438	Sehoon_Ha,Yunfei_Bai,C._Karen_Liu	2011	Human Motion Reconstruction from Force Sensors.	db/conf/sca/sca2011.html#HaBL11
3318449	Mubbasir_Kapadia,Matthew_Wang,Shawn_Singh,Glenn_Reinman,Petros_Faloutsos	2011	Scenario Space: Characterizing Coverage, Quality, and Failure of SteeringAlgorithms.	db/conf/sca/sca2011.html#KapadiaWSRF11
3318465	Noah_Lockwood,Karan_Singh	2011	Biomechanically-Inspired Motion Path Editing.	db/conf/sca/sca2011.html#LockwoodS11
3318467	Wan-Yen_Lo,Claude_Knaus,Matthias_Zwicker	2012	Learning Motion Controllers with Adaptive Depth Perception.	db/conf/sca/sca2012.html#LoKZ12
3318468	z_Glondu,Sara_C._Schvartzman,Maud_Marchal,Georges_Dumont,Miguel_A._Otaduy	2012	Efficient Collision Detection for Brittle Fracture.	db/conf/sca/sca2012.html#GlonduSMDO12
3318472	Nuttapong_Chentanez,ller	2010	Real-time Simulation of Large Bodies of Water with Small Scale Details.	db/conf/sca/sca2010.html#ChentanezM10
3318475	Alexey_Stomakhin,Russell_Howes,Craig_Schroeder,Joseph_M._Teran	2012	Energetically Consistent Invertible Elasticity.	db/conf/sca/sca2012.html#StomakhinHST12
3318487	Christopher_D._Twigg,Zoran_Kacic-Alesic	2011	Optimization for Sag-Free Simulations.	db/conf/sca/sca2011.html#TwiggK11
3318491	Tae-Yong_Kim,Nuttapong_Chentanez,ller-Fischer	2012	Long Range Attachments - A Method to Simulate Inextensible Clothing in Computer Games.	db/conf/sca/sca2012.html#KimCM12
3318497	k,Ludovic_Hoyet,Carol_O'Sullivan	2011	Perceptual evaluation of footskate cleanup.	db/conf/sca/sca2011.html#PrazakHO11
3318504	Sarah_L._Taylor,Moshe_Mahler,Barry-John_Theobald,Iain_A._Matthews	2012	Dynamic Units of Visual Speech.	db/conf/sca/sca2012.html#TaylorMTM12
3318507	Weiguang_Si,Brian_K._Guenter	2010	Linear-Time Dynamics for Multibody Systems with General Joint Models.	db/conf/sca/sca2010.html#SiG10
3318513	Mingxing_Liu,Alain_Micaelli,Paul_Evrard,Adrien_Escande	2012	Task-driven Posture Optimization for Virtual Characters.	db/conf/sca/sca2012.html#LiuMEE12
3318516	Igor_Mordatch,Zoran_Popovic,Emanuel_Todorov	2012	Contact-Invariant Optimization for Hand Manipulation.	db/conf/sca/sca2012.html#MordatchPT12
3318518	Haimasree_Bhattacharya,Yue_Gao,Adam_W._Bargteil	2011	A Level-set Method for Skinning Animated Particle Data.	db/conf/sca/sca2011.html#BhattacharyaGB11
3318519	Karthik_Raveendran,rey,Chris_Wojtan,Greg_Turk	2012	Controlling Liquids Using Meshes.	db/conf/sca/sca2012.html#RaveendranTWT12
3318523	Naoki_Numaguchi,Atsushi_Nakazawa,Takaaki_Shiratori,Jessica_K._Hodgins	2011	A Puppet Interface for Retrieval of Motion Capture Data.	db/conf/sca/sca2011.html#NumaguchiNSH11
3318525	Eakta_Jain,Yaser_Sheikh,Moshe_Mahler,Jessica_K._Hodgins	2010	Augmenting Hand Animation with Three-dimensional Secondary Motion.	db/conf/sca/sca2010.html#JainSMH10
3318526	Yejin_Kim,Michael_Neff	2012	Component-based Locomotion Composition.	db/conf/sca/sca2012.html#KimN12
3318527	Marek_Krzysztof_Misztal,Kenny_Erleben,Adam_W._Bargteil,Jens_Fursund,Brian_Bunch_Christensen,rentzen,Robert_Bridson	2012	Multiphase Flow of Immiscible Fluids on Unstructured Moving Meshes.	db/conf/sca/sca2012.html#MisztalEBFCBB12
3318535	gele,Max_Hermann,ger,Reinhard_Klein	2012	Interactive Steering of Mesh Animations.	db/conf/sca/sca2012.html#VogeleHKK12
3318536	Christopher_Batty,Ben_Houston	2011	A Simple Finite Volume Method for Adaptive Viscous Liquids.	db/conf/sca/sca2011.html#BattyH11
3318538	Joseph_Henry,Hubert_P._H._Shum,Taku_Komura	2012	Environment-aware Real-Time Crowd Control.	db/conf/sca/sca2012.html#HenrySK12
3318539	Natasha_Kholgade,Iain_A._Matthews,Yaser_Sheikh	2011	Content Retargeting Using Parameter-Parallel Facial Layers.	db/conf/sca/sca2011.html#KholgadeMS11
3318548	Peng_Guan,Leonid_Sigal,Valeria_Reznitskaya,Jessica_K._Hodgins	2012	Multi-linear Data-Driven Dynamic Hair Model with Efficient Hair-Body Collision Handling.	db/conf/sca/sca2012.html#GuanSRH12
3318549	Theodore_Kim,Doug_L._James	2011	Physics-based Character Skinningusing Multi-Domain Subspace Deformations.	db/conf/sca/sca2011.html#KimJ11
3318554	Marc_Christie,Jean-Marie_Normand,Patrick_Olivier	2012	Occlusion-free Camera Control for Multiple Targets.	db/conf/sca/sca2012.html#ChristieNO12
3318555	Ryoichi_Ando,Reiji_Tsuruno	2011	A Particle-based Method for Preserving Fluid Sheets.	db/conf/sca/sca2011.html#AndoT11
3318561	Wenping_Zhao,Jinxiang_Chai,Ying-Qing_Xu	2012	Combining Marker-based Mocap and RGB-D Camera for Acquiring High-fidelity Hand Motion Data.	db/conf/sca/sca2012.html#ZhaoCX12
3318567	Jae-Pil_Heo,Joon-Kyung_Seong,Duksu_Kim,Miguel_A._Otaduy,Jeong-Mo_Hong,Min_Tang,Sung-Eui_Yoon	2010	FASTCD: Fracturing-Aware Stable Collision Detection.	db/conf/sca/sca2010.html#HeoSKOHTY10
3318568	Ye_Zhao,Zhi_Yuan,Fan_Chen	2010	Enhancing Fluid Animation with Adaptive, Controllable and Intermittent Turbulence.	db/conf/sca/sca2010.html#ZhaoYC10
3318575	Shizuo_Kaji,Sampei_Hirose,Shigehiro_Sakata,Yoshihiro_Mizoguchi,Ken_Anjyo	2012	Mathematical Analysis on Affine Maps for 2D Shape Interpolation.	db/conf/sca/sca2012.html#KajiHSMA12
3318581	Mentar_Mahmudi,Marcelo_Kallmann	2012	Precomputed Motion Maps for Unstructured Motion Capture.	db/conf/sca/sca2012.html#MahmudiK12
3318583	Nuttapong_Chentanez,ller	2011	A Multigrid Fluid Pressure SolverHandling Separating Solid Boundary Conditions.	db/conf/sca/sca2011.html#ChentanezM11
3318584	Eric_Brochu,Tyson_Brochu,Nando_de_Freitas	2010	A Bayesian Interactive Optimization Approach to Procedural Animation Design.	db/conf/sca/sca2010.html#BrochuBF10
3318591	Christopher_D._Twigg,Zoran_Kacic-Alesic	2010	Point Cloud Glue: Constraining Simulations Using the Procrustes Transform.	db/conf/sca/sca2010.html#TwiggK10
3318594	n,Miguel_A._Otaduy	2011	SPH Granular Flow with Friction and Cohesion.	db/conf/sca/sca2011.html#AlduanO11
3318597	Yuki_Koyama,Kenshi_Takayama,Nobuyuki_Umetani,Takeo_Igarashi	2012	Real-Time Example-Based Elastic Deformation.	db/conf/sca/sca2012.html#KoyamaTUI12
3318600	Prashant_Goswami,Philipp_Schlegel,Barbara_Solenthaler,Renato_Pajarola	2010	Interactive SPH Simulation and Rendering on the GPU.	db/conf/sca/sca2010.html#GoswamiSSP10
3318608	Hao-Da_Huang,Ling_Zhao,KangKang_Yin,Yue_Qi,Yizhou_Yu,Xin_Tong	2011	Controllable Hand Deformation from Sparse Examples with Rich Details.	db/conf/sca/sca2011.html#HuangZYQYT11
3318609	Brian_F._Allen,Petros_Faloutsos	2012	Misconceptions of PD Control in Animation.	db/conf/sca/sca2012.html#AllenF12
3318610	Robert_Y._Wang,Sylvain_Paris,Jovan_Popovic	2011	Practical Color-Based Motion Capture.	db/conf/sca/sca2011.html#WangPP11
3318614	Jeffrey_N._Chadwick,Changxi_Zheng,Doug_L._James	2012	Faster Acceleration Noise for Multibody Animations using Precomputed Soundbanks.	db/conf/sca/sca2012.html#ChadwickZJ12
3318620	ger,Jochen_Tautges,Andreas_Weber_0004,Arno_Zinke	2010	Fast Local and Global Similarity Searches in Large Motion Capture Databases.	db/conf/sca/sca2010.html#KrugerTWZ10
3318624	Yi_Li,Marc_Christie,Orianne_Siret,Richard_Kulpa,Ã©	2012	Cloning Crowd Motions.	db/conf/sca/sca2012.html#LiCSKP12
3318628	Christophe_Lino,Marc_Christie	2012	Efficient Composition for Virtual Camera Control.	db/conf/sca/sca2012.html#LinoC12
3318630	Karthik_Raveendran,Chris_Wojtan,Greg_Turk	2011	Hybrid Smoothed Particle Hydrodynamics.	db/conf/sca/sca2011.html#RaveendranyWT11
3318646	Tyson_Brochu,Todd_Keeler,Robert_Bridson	2012	Linear-Time Smoke Animation with Vortex Sheet Meshes.	db/conf/sca/sca2012.html#BrochuKB12
3318647	Nipun_Kwatra,Jon_Gretarsson,Ronald_Fedkiw	2010	Practical Animation of Compressible Flow for ShockWaves and Related Phenomena.	db/conf/sca/sca2010.html#KwatraGF10
3318654	Manmyung_Kim,Youngseok_Hwang,Kyunglyul_Hyun,Jehee_Lee	2012	Tiling Motion Patches.	db/conf/sca/sca2012.html#KimHHL12
3318663	Katsu_Yamane,Yuka_Ariki,Jessica_K._Hodgins	2010	Animating Non-Humanoid Characters with Human Motion Data.	db/conf/sca/sca2010.html#YamaneAH10
3318670	Nam_Nguyeny,Nkenge_Wheatland,David_F._Brown,Brian_Parise,C._Karen_Liu,Victor_B._Zordan	2010	Performance Capture with Physical Interaction.	db/conf/sca/sca2010.html#NguyenyWBPLZ10
3318683	Maxime_Tournier,ret	2012	Principal Geodesic Dynamics.	db/conf/sca/sca2012.html#TournierR12
3318698	Michael_Lentine,Matthew_Cong,Saket_Patkar,Ronald_Fedkiw	2012	Simulating Free Surface Flow with Very Large Time Steps.	db/conf/sca/sca2012.html#LentineCPF12
3318699	Alfred_Barnat,Nancy_S._Pollard	2012	Smoke Sheets for Graph-Structured Vortex Filaments.	db/conf/sca/sca2012.html#BarnatP12
3318700	Wanli_Ma,Shihong_Xia,Jessica_K._Hodgins,Xiao_Yang,Chunpeng_Li,Zhaoqi_Wang	2010	Modeling Style and Variation in Human Motion.	db/conf/sca/sca2010.html#MaXHYLW10
3318708	n,Javier_S._Zurdo,Miguel_A._Otaduy	2010	Constraint-Based Simulation of Adhesive Contact.	db/conf/sca/sca2010.html#GasconZO10
3318719	Raphael_Diziol,Jan_Bender,Daniel_Bayer	2011	Robust Real-Time Deformation of Incompressible Surface Meshes.	db/conf/sca/sca2011.html#DiziolBB11
3318720	Michalis_Raptis,Darko_Kirovski,Hugues_Hoppe	2011	Real-Time Classification of Dance Gesturesfrom Skeleton Animation.	db/conf/sca/sca2011.html#RaptisKH11
3660287	Ahmad_Beirami,Faramarz_Fekri	2011	The Redundancy of Two-Part Codes for Finite-Length Parametric Sources.	db/conf/dcc/dcc2011.html#BeiramiF11
3660312	Yu-Hsun_Lin,Ja-Ling_Wu	2011	Rendering Lossless Compression of Depth Image.	db/conf/dcc/dcc2011.html#LinW11
3660315	Thomas_Richter	2011	Deadzone Based Rate Allocation for JPEG XR.	db/conf/dcc/dcc2011.html#Richter11
3660327	Xinyu_Zhang,Zhuoyuan_Chen,Jiangtao_Wen,Jianwei_Ma,Yuxing_Han,John_D._Villasenor	2011	A Compressive Sensing Reconstruction Algorithm for Trinary and Binary Sparse Signals Using Pre-mapping.	db/conf/dcc/dcc2011.html#ZhangCWMHV11
3660330	Suzanne_Matthews,Seung-Jin_Sul,Tiffani_L._Williams	2010	TreeZip: A New Algorithm for Compressing Large Collections of Evolutionary Trees.	db/conf/dcc/dcc2010.html#MatthewsSW10
3660343	Philippe_Loic_Marie_Bouttefroy,Abdesselam_Bouzerdoum,Azeddine_Beghdadi,Son_Lam_Phung	2010	Multi-resolution Mean-Shift Algorithm for Vector Quantization.	db/conf/dcc/dcc2010.html#BouttefroyBBP10
3660349	Ã©,Vincent_Beaudoin	2010	Lossless Data Compression via Substring Enumeration.	db/conf/dcc/dcc2010.html#DubeB10
3660375	Joe_Suzuki	2011	The Universal Measure for General Sources and Its Application to MDL/Bayesian Criteria.	db/conf/dcc/dcc2011.html#Suzuki11
3660381	Roberto_R._Osorio,lez	2012	Fast Construction of Nearly-Optimal Prefix Codes without Probability Sorting.	db/conf/dcc/dcc2012.html#OsorioG12
3660388	Mohamed_Nasr_Haggag,Mohamed_El-Sharkawy,Gamal_Fahmy	2011	Modified Efficient Fast Multiplication-Free Integer Transformation for the 2-D DCT H.265 Standard.	db/conf/dcc/dcc2011.html#HaggagEF11
3660392	Changjun_Fu,Xiangyang_Ji,Yongbing_Zhang,Qionghai_Dai	2012	A Single Frame Super-Resolution Method Based on Matrix Completion.	db/conf/dcc/dcc2012.html#FuJZD12
3660401	Markus_Lohrey,Sebastian_Maneth,Roy_Mennicke	2011	Tree Structure Compression with RePair.	db/conf/dcc/dcc2011.html#LohreyMM11
3660413	Cornel_Constantinescu,Joseph_S._Glider,David_D._Chambliss	2011	Mixing Deduplication and Compression on Active Data Sets.	db/conf/dcc/dcc2011.html#ConstantinescuGC11
3660417	Zhi_Li_0001,Feng_Wu,John_Wright	2010	On the Systematic Measurement Matrix for Compressed Sensing in the Presence of Gross Errors.	db/conf/dcc/dcc2010.html#LiWW10
3660420	Changjun_Fu,Xiangyang_Ji,Qionghai_Dai	2011	Compressed Multi-view Imaging with Joint Reconstruction.	db/conf/dcc/dcc2011.html#FuJD11
3660454	Serpil_Tokdemir,Saeid_Belkasim	2011	Parallel Processing of DCT on GPU.	db/conf/dcc/dcc2011.html#TokdemirB11
3660456	Sungkwang_Mun,James_E._Fowler	2011	Residual Reconstruction for Block-Based Compressed Sensing of Video.	db/conf/dcc/dcc2011.html#MunF11
3660468	Matthew_G._Reyes,David_L._Neuhoff	2010	Lossless Reduced Cutset Coding of Markov Random Fields.	db/conf/dcc/dcc2010.html#ReyesN10
3660476	Graham_Little,James_Diamond	2010	Optimum String Match Choices in LZSS.	db/conf/dcc/dcc2010.html#LittleD10
3660511	Wenrui_Dai,Hongkai_Xiong	2011	Bitwise Structured Prediction Model for Lossless Image Coding.	db/conf/dcc/dcc2011.html#DaiX11
3660513	Yun-Chung_Shen,Pin-Shiang_Wang,Ja-Ling_Wu	2012	Progressive Side Information Refinement with Non-local Means Based Denoising Process for Wyner-Ziv Video Coding.	db/conf/dcc/dcc2012.html#ShenWW12
3660518	Wenfei_Jiang,Fan_Zhang,Longin_Jan_Latecki,Zhibo_Chen,Yi_Hu	2012	Coefficient Thresholding with Image Restoration.	db/conf/dcc/dcc2012.html#JiangZLCH12
3660522	Alessia_Amelio,Alberto_Apostolico,Simona_E._Rombo	2011	Image Compression by 2D Motif Basis.	db/conf/dcc/dcc2011.html#AmelioAR11
3660531	Antonella_Di_Lillo,Giovanni_Motta,James_A._Storer	2010	Shape Recognition Using Vector Quantization.	db/conf/dcc/dcc2010.html#LilloMS10
3660536	Wing-Kai_Hon,Winson_Wu,Ting-Shuo_Yang	2010	Compressed Indexes for Approximate Library Management.	db/conf/dcc/dcc2010.html#HonWY10
3660537	Jizheng_Xu,Feng_Wu	2010	Subsampling-Adaptive Directional Wavelet Transform for Image Coding.	db/conf/dcc/dcc2010.html#XuW10
3660538	Emrah_Akyol,Kenneth_Rose,Tor_A._Ramstad	2010	Optimized Analog Mappings for Distributed Source-Channel Coding.	db/conf/dcc/dcc2010.html#AkyolRR10
3660540	John_C._Kieffer,John_Marcos	2011	Advances in Optimal Structured Source Code Design.	db/conf/dcc/dcc2011.html#KiefferM11
3660546	Hidetoshi_Yokoo	2010	File-Size Preserving LZ Encoding for Reversible Data Embedding.	db/conf/dcc/dcc2010.html#Yokoo10
3660563	Xiao_Lin_Liu,Chong_Luo,Feng_Wu	2011	Formulating Binary Compressive Sensing Decoding with Asymmetrical Property.	db/conf/dcc/dcc2011.html#LiuLW11
3660564	Pin_Tao,Wenting_Wu,Chao_Wang,Mou_Xiao,Jiangtao_Wen	2010	Horizontal Spatial Prediction for High Dimension Intra Coding.	db/conf/dcc/dcc2010.html#TaoWWXW10
3660582	Zhenyu_Liu,Dongsheng_Wang,Junwei_Zhou,Takeshi_Ikenaga	2012	Lagrangian Multiplier Optimization Using Markov Chain Based Rate and Piecewise Approximated Distortion Models.	db/conf/dcc/dcc2012.html#LiuWZI12
3660585	Serap_A._Savari,rg_Kliewer	2010	When Huffman Meets Hamming: A Class of Optimal Variable-Length Error Correcting Codes.	db/conf/dcc/dcc2010.html#SavariK10
3660587	Takehiro_Moriya,Yutaka_Kamamoto,Noboru_Harada	2010	Enhanced Lossless Coding Tools of LPC Residual for ITU-T G.711.0.	db/conf/dcc/dcc2010.html#MoriyaKH10
3660589	Daniele_Cerra,Mihai_Datcu	2010	A Similarity Measure Using Smallest Context-Free Grammars.	db/conf/dcc/dcc2010.html#CerraD10
3660590	Cyrine_Lahsini,Sonia_Zaibi,Ramesh_Pyndiah,Ammar_Bouallegue	2011	Distributed Video Coding in Pixel Domain Using Spatial Correlation at the Decoder.	db/conf/dcc/dcc2011.html#LahsiniZPB11
3660595	Jiyuan_Lu,Peizhao_Zhang,Hongyang_Chao,Paul_S._Fisher	2010	An Integrated Algorithm for Fractional Pixel Interpolation and Motion Estimation of H.264.	db/conf/dcc/dcc2010.html#LuZCF10
3660599	Masato_Kitakami,Tomoya_Ebihara	2011	Error Recovery Method for PPM Compressed Data.	db/conf/dcc/dcc2011.html#KitakamiE11
3660604	Yuriy_A._Reznik	2011	An Algorithm for Quantization of Discrete Probability Distributions.	db/conf/dcc/dcc2011.html#Reznik11a
3660625	Jaehong_Chon,Sam_Whittle,Eve_A._Riskin,Richard_E._Ladner	2011	Improving Compressed Video Sign Language Conversations in the Presence of Data Loss.	db/conf/dcc/dcc2011.html#ChonWRL11
3660661	ttcher,ltmann,Rita_Hartel,ler	2012	Fast Insertion and Deletion in Compressed Texts.	db/conf/dcc/dcc2012.html#BottcherBHS12
3660668	Ala_F._Khalifeh,Homayoun_Yousefi'zadeh	2010	A Hybrid Media Transmission Scheme for Wireless VoIP.	db/conf/dcc/dcc2010.html#KhalifehY10
3660669	Jesus_M._Barbero	2012	Scalable Raid Storage Based on the Structure of Multimedia File.	db/conf/dcc/dcc2012.html#Barbero12
3660672	ttcher,ltmann,Rita_Hartel	2011	Search and Modification in Compressed Texts.	db/conf/dcc/dcc2011.html#BottcherBH11
3660676	Juan_Munoz-Gomez,Joan_Bartrina-Rapesta,Michael_W._Marcellin,Ã	2011	Influence of Noise Filtering in Coding Computed Tomography with JPEG2000.	db/conf/dcc/dcc2011.html#Munoz-GomezBMS11
3660685	lekci	2011	Compressed Context Modeling for Text Compression.	db/conf/dcc/dcc2011.html#Kulekci11
3660719	s_Jaime_Moreno_Escobar	2012	P^2SNR: Perceptual Full-Reference Image Quality Assessment for JPEG2000.	db/conf/dcc/dcc2012.html#Moreno12
3660724	Minjie_Chen,Mantao_Xu,nti	2012	Compression of GPS Trajectories.	db/conf/dcc/dcc2012.html#ChenXF12
3660728	Noboru_Harada,Yutaka_Kamamoto,Takehiro_Moriya	2010	Lossless Compression of Mapped Domain Linear Prediction Residual for ITU-T Recommendation G.711.0.	db/conf/dcc/dcc2010.html#HaradaKM10
3660740	nez-Prieto,n_Adiego,Pablo_de_la_Fuente,ndez	2010	High-Order Text Compression on Hierarchical Edge-Guided.	db/conf/dcc/dcc2010.html#Martinez-PrietoAFF10
3660742	David_M._Chen,Sam_S._Tsai,Vijay_Chandrasekhar,Gabriel_Takacs,Ramakrishna_Vedantham,Radek_Grzeszczuk,Bernd_Girod	2010	Inverted Index Compression for Scalable Image Matching.	db/conf/dcc/dcc2010.html#ChenTCTVGG10
3660745	Martin_Burtscher,Paruj_Ratanaworabhan	2010	gFPC: A Self-Tuning Compression Algorithm.	db/conf/dcc/dcc2010.html#BurtscherR10
3660748	Like_Yu,Feng_Dai,Yongdong_Zhang,Shouxun_Lin	2011	Efficient Video Coding Optimization Using a Novel Perceptual Distortion Model.	db/conf/dcc/dcc2011.html#YuDZL11
3660750	a,ez_Pereira,Ã¡	2012	Indexing Sequences of IEEE 754 Double Precision Numbers.	db/conf/dcc/dcc2012.html#FarinaPP12
3660751	Byron_Knoll,Nando_de_Freitas	2012	A Machine Learning Perspective on Predictive Coding with PAQ8.	db/conf/dcc/dcc2012.html#KnollF12
3660756	Yurij_Gera,Zhe_Wang,Sven_Simon,Thomas_Richter	2012	Fast and Context-Free Lossless Image Compression Algorithm Based on JPEG-LS.	db/conf/dcc/dcc2012.html#GeraWSR12
3660774	Ivan_Shcherbakov,Norbert_Wehn	2012	A Parallel Adaptive Range Coding Compressor: Algorithm, FPGA Prototype, Evaluation.	db/conf/dcc/dcc2012.html#ShcherbakovW12
3660790	Xianming_Liu,Deming_Zhai,Guangtao_Zhai,Debin_Zhao,Ruiqin_Xiong,Wen_Gao_0001	2012	Multi-scale Spatial Error Concealment via Hybrid Bayesian Regression.	db/conf/dcc/dcc2012.html#LiuZZZXG12
3660796	Yuriy_A._Reznik	2011	Coding of Sets of Words.	db/conf/dcc/dcc2011.html#Reznik11
3660797	Zhongyuan_Lai,Zhen_Zuo,Zhe_Wang,Wenyu_Liu	2011	A Hybrid Admissible Distortion Checking Algorithm for the B-Spline-Based Operational Rate-Distortion Optimal Shape Coding.	db/conf/dcc/dcc2011.html#LaiZWL11
3660804	Jens_Schneider	2011	Set Reordering for Paletted Data.	db/conf/dcc/dcc2011.html#Schneider11
3660808	Jia_Wang,Xiaolin_Wu	2010	Information Flows in Video Coding.	db/conf/dcc/dcc2010.html#WangW10
3660810	Ely_Porat,Bar_Shalem	2012	A Cuckoo Hashing Variant with Improved Memory Utilization and Insertion Time.	db/conf/dcc/dcc2012.html#PoratS12
3660844	Joel_Veness,Kee_Siong_Ng,Marcus_Hutter,Michael_H._Bowling	2012	Context Tree Switching.	db/conf/dcc/dcc2012.html#VenessNHB12
3660853	s,Michael_W._Marcellin,Leandro_Jimenez-Rodriguez,Ian_Blanes,Ã	2012	Embedded Quantizer Design for Low Rate Lossy Image Coding.	db/conf/dcc/dcc2012.html#LlinasMJBS12
3660859	Shmuel_Tomi_Klein,Dana_Shapira	2011	The String-to-Dictionary Matching Problem.	db/conf/dcc/dcc2011.html#KleinS11
3660862	Ofer_Shayevitz	2010	A Symbolic Dynamical System Approach to Lossy Source Coding with Feedforward.	db/conf/dcc/dcc2010.html#Shayevitz10
3660869	Xiaopeng_Fan,Feng_Wu,Debin_Zhao,Oscar_C._Au,Wen_Gao_0001	2012	Distributed Soft Video Broadcast (DCAST) with Explicit Motion.	db/conf/dcc/dcc2012.html#FanWZAG12
3660875	Jiaying_Liu,Yongjin_Cho,Zongming_Guo	2011	Joint Spatial-Temporal Layer Bit Allocation with S-Domain Dependent R-D Modeling.	db/conf/dcc/dcc2011.html#LiuCG11
3660880	Changjun_Fu,Xiangyang_Ji,Yongbing_Zhang,Qionghai_Dai	2012	Packet Video Error Concealment Based on Compressed Sensing and Regularized Least Squares.	db/conf/dcc/dcc2012.html#FuJZD12a
3660895	s	2010	Local Average-Based Model of Probabilities for JPEG2000 Bitplane Coder.	db/conf/dcc/dcc2010.html#Llinas10
3660898	Zhongyuan_Lai,Junhuan_Zhu,Zhou_Ren,Wenyu_Liu,Baolan_Yan	2010	Arbitrary Directional Edge Encoding Schemes for the Operational Rate-Distortion Optimal Shape Coding Framework.	db/conf/dcc/dcc2010.html#LaiZRLY10
3660930	Mina_Sartipi	2012	Low-Complexity Distributed Compression in Wireless Sensor Networks.	db/conf/dcc/dcc2012.html#Sartipi12
3660951	Gottfried_Lechner,Roy_Timo,Lawrence_Ong	2011	Sparse Graph Codes for the Two-Way Relay Network with Correlated Sources.	db/conf/dcc/dcc2011.html#LechnerTO11
3660970	Yang_Xu,Hongkai_Xiong,Yuan_F._Zheng	2011	Inferring BP Priority Order Using 5D Tensor Voting for Inpainting-Based Macroblock Prediction.	db/conf/dcc/dcc2011.html#XuXZ11
3660971	Zihong_Fan,Antonio_Ortega	2010	Optimization of Overlapped Tiling for Efficient 3D Image Retrieval.	db/conf/dcc/dcc2010.html#FanO10
3660974	Da_Liu,Debin_Zhao,Siwei_Ma	2010	Error Resilient Dual Frame Motion Compensation with Uneven Quality Protection.	db/conf/dcc/dcc2010.html#LiuZM10
3660977	Saeid_Belkasim	2011	Multi-resolution Analysis Using Symmetrized Odd and Even DCT Transforms.	db/conf/dcc/dcc2011.html#Belkasim11
3660989	Wenfei_Jiang,Jiang_Tian,Kangying_Cai,Fan_Zhang,Tao_Luo_0005	2012	Efficient Progressive Compression of 3D Points by Maximizing Tangent-Plane Continuity.	db/conf/dcc/dcc2012.html#JiangTCZL12
3660990	Erdem_Koyuncu,Hamid_Jafarkhani	2010	A Systematic Distributed Quantizer Design Method with an Application to MIMO Broadcast Channels.	db/conf/dcc/dcc2010.html#KoyuncuJ10
3661002	Yan_Ye,Giovanni_Motta,Marta_Karczewicz	2010	Enhanced Adaptive Interpolation Filters for Video Coding.	db/conf/dcc/dcc2010.html#YeMK10
3661023	Rastislav_Lenhardt,Jyrki_Alakuijala	2012	Gipfeli - High Speed Compression Algorithm.	db/conf/dcc/dcc2012.html#LenhardtA12
3661028	Joan_Bartrina-Rapesta,Marc_Navarro,Juan_Munoz-Gomez,Michael_W._Marcellin,s_Ruberte,Ã	2012	MicroCT Image Coding Based on Air Filtering.	db/conf/dcc/dcc2012.html#Bartrina-RapestaNMMRS12
3661033	John_Z._Sun,Vivek_K._Goyal	2011	Scalar Quantization for Relative Error.	db/conf/dcc/dcc2011.html#SunG11
3661036	Rafael_Pereira,Karin_K._Breitman	2011	Merge Approach.	db/conf/dcc/dcc2011.html#PereiraB11
3661040	Ahmad_Beirami,Faramarz_Fekri	2012	Memory-Assisted Universal Source Coding.	db/conf/dcc/dcc2012.html#BeiramiF12
3661052	Junichi_Odagiri,Noriko_Itani,Yasuhiko_Nakano,David_E._Culler	2010	Data Compression Technology Dedicated to Distribution and Embedded Systems.	db/conf/dcc/dcc2010.html#OdagiriINC10
3661054	Mark_Z._Mao,Robert_M._Gray	2010	Stationary and Trellis Encoding for IID Sources and Simulation.	db/conf/dcc/dcc2010.html#MaoG10
3661066	n_Adiego,nez-Prieto,o,nez	2010	Modelling Parallel Texts for Boosting Compression.	db/conf/dcc/dcc2010.html#AdiegoMHS10
3661082	Francisco_Ramirez-Javega,Meritxell_Lamarca	2011	Variable-Length Source Compression Using Successive Refinement and Non-linear Graph-Based Codes.	db/conf/dcc/dcc2011.html#Ramirez-JavegaL11
3661112	Jan_Holub,Jakub_Reznicek,Filip_Simek	2011	Lossless Data Compression Testbed: ExCom and Prague Corpus.	db/conf/dcc/dcc2011.html#HolubRS11
3661116	Yongbing_Zhang,Xiangyang_Ji,Haoqian_Wang,Lei_Zhang,Qionghai_Dai	2012	Content Adaptive Subsampling for Stereo Interleaving Video Coding.	db/conf/dcc/dcc2012.html#ZhangJWZD12
3661125	Yookyung_Kim,Mariappan_S._Nadar,Ali_Bilgin	2010	Exploiting Wavelet-Domain Dependencies in Compressed Sensing.	db/conf/dcc/dcc2010.html#KimNB10
3661128	Jiayi_Xu,Sorina_Dumitrescu	2011	Fast R-D Optimal Packetization of Embedded Bitstreams into Independent Source Packets.	db/conf/dcc/dcc2011.html#XuD11
3661129	Salman_Aslam,Aaron_F._Bobick,Christopher_F._Barnes	2010	Modeling the Quantization Staircase Function.	db/conf/dcc/dcc2010.html#AslamBB10
3661137	Kenta_Kasai,Takayuki_Tsujimoto,Ryutaroh_Matsumoto,Kohichi_Sakaniwa	2010	Rate-Compatible Slepian-Wolf Coding with Short Non-Binary LDPC Codes.	db/conf/dcc/dcc2010.html#KasaiTMS10
3661138	Hao_Chen,Ruimin_Hu,Dan_Mao,Zhongyuan_Wang	2010	A Novel Frame Error Concealment Algorithm Based on Dynamic Texture Synthesis.	db/conf/dcc/dcc2010.html#ChenHMW10
3661148	Vanessa_Testoni,Max_H._M._Costa,Darko_Kirovski,Henrique_S._Malvar	2010	On the Adaptive Coefficient Scanning of JPEG XR/HD Photo.	db/conf/dcc/dcc2010.html#TestoniCKM10
3661161	Ozgun_Y._Bursalioglu,Giuseppe_Caire	2010	A Flexible Multiple Description Coding Scheme Based on Rateless Codes.	db/conf/dcc/dcc2010.html#BursaliogluC10
3661171	Nieves_R._Brisaboa,Guillermo_de_Bernardo,Gonzalo_Navarro	2012	Compressed Dynamic Binary Relations.	db/conf/dcc/dcc2012.html#BrisaboaBN12
3661172	Xiangui_Kang,Xianyu_Xu,Anjie_Peng,Wenjun_Zeng	2012	Scalable Lossy Compression for Pixel-Value Encrypted Images.	db/conf/dcc/dcc2012.html#KangXPZ12
3661194	Jiri_Matela,k,Petr_Holub	2011	Efficient JPEG2000 EBCOT Context Modeling for Massively Parallel Architectures.	db/conf/dcc/dcc2011.html#MatelaRH11
3661195	ndez-Cabronero,Juan_Munoz-Gomez,Ian_Blanes,Michael_W._Marcellin,Ã	2012	DNA Microarray Image Coding.	db/conf/dcc/dcc2012.html#Hernandez-CabroneroMBMS12
3661196	Shaoli_Liu,Ling_Li,Yunji_Chen,Tianshi_Chen	2011	Video Encoding without Integer-Pel Motion Estimation.	db/conf/dcc/dcc2011.html#LiuLCC11
3661204	Bernat_Gaston,Jaume_Pujol,Villanueva	2011	Quasi-cyclic Minimum Storage Regenerating Codes for Distributed Data Compression.	db/conf/dcc/dcc2011.html#GastonPV11
3661210	Roy_Timo,Lawrence_Ong,Gottfried_Lechner	2011	The Two-Way Relay Network with Arbitrarily Correlated Sources and an Orthogonal MAC.	db/conf/dcc/dcc2011.html#TimoOL11
3661212	Xin_Hou,Karthik_S._Gurumoorthy,Ajit_Rajwade	2011	Color Image Compression Using a Learned Dictionary of Pairs of Orthonormal Bases.	db/conf/dcc/dcc2011.html#HouGR11
3661213	Emrah_Akyol,Kenneth_Rose	2012	On Constrained Randomized Quantization.	db/conf/dcc/dcc2012.html#AkyolR12
3661236	Jong-Nam_Kim,Won-Hee_Kim,Tae-Il_Jung	2011	Quassi Lossless Motion Estimation Algorithm Using Fast Elimination of Checking Points.	db/conf/dcc/dcc2011.html#KimKJ11
3661240	Zhifeng_Chen,Serhad_Doken,Dapeng_Wu_0001	2011	An Improved Parametric Bit Rate Model for Frame-Level Rate Control in Video Coding.	db/conf/dcc/dcc2011.html#ChenDW11
3661242	Raghunadh_K._Bhattar,K._R._Ramakrishnan,K._S._Dasgupta	2010	Analysis of LDPC Codes for Compression of Nonuniform Sources with Side Information Using Density Evolution.	db/conf/dcc/dcc2010.html#BhattarRD10
3661250	Zhongyuan_Lai,Zhen_Zuo,Zhe_Wang,Wenyu_Liu	2011	Accurate Distortion Measurement Using Analytical Model for the B-Spline-Based Shape Coding.	db/conf/dcc/dcc2011.html#LaiZWL11a
3661253	Mina_Sartipi,Robert_Fletcher	2011	Energy-Efficient Data Acquisition in Wireless Sensor Networks Using Compressed Sensing.	db/conf/dcc/dcc2011.html#SartipiF11
3661256	Ofer_Shayevitz	2011	Graph Entropy Characterization of Relay-Assisted Zero-Error Source Coding with Side Information.	db/conf/dcc/dcc2011.html#Shayevitz11
3661261	Artur_J._Ferreira,Arlindo_L._Oliveira,rio_A._T._Figueiredo	2011	Sliding Window Update Using Suffix Arrays.	db/conf/dcc/dcc2011.html#FerreiraOF11
3661263	Thomas_Richter	2010	Spatial Constant Quantization in JPEG XR is Nearly Optimal.	db/conf/dcc/dcc2010.html#Richter10
3661266	Jose_Lino_Monteagudo-Pereira,s,Ã ,Joan_Bartrina-Rapesta	2010	Smart JPIP Proxy Server with Prefetching Strategies.	db/conf/dcc/dcc2010.html#Monteagudo-PereiraLSB10
3661267	Samuel_Cheng,Rick_Ma	2010	The Non-existence of Length-5 Perfect Slepian-Wolf Codes of Three Sources.	db/conf/dcc/dcc2010.html#ChengM10
3661269	Jiangtao_Wen,Zhuoyuan_Chen,Shiqiang_Yang,Yuxing_Han,John_D._Villasenor	2010	Reconstruction of Sparse Binary Signals Using Compressive Sensing.	db/conf/dcc/dcc2010.html#WenCYHV10
3661288	Sebastian_Kreft,Gonzalo_Navarro	2010	LZ77-Like Compression with Fast Random Access.	db/conf/dcc/dcc2010.html#KreftN10
3661295	Jan_Gasthaus,Frank_Wood,Yee_Whye_Teh	2010	Lossless Compression Based on the Sequence Memoizer.	db/conf/dcc/dcc2010.html#GasthausWT10
3661322	Christopher_Mattern	2012	Mixing Strategies in Data Compression.	db/conf/dcc/dcc2012.html#Mattern12
3661330	Matthew_Pugh,Bhaskar_D._Rao	2011	Distributed Quantization of Order Statistics with Applications to CSI Feedback.	db/conf/dcc/dcc2011.html#PughR11
3661334	Jingjing_Fu,Zhouchen_Lin,Bing_Zeng,Feng_Wu	2010	Tree Structure Based Analyses on Compressive Sensing for Binary Sparse Sources.	db/conf/dcc/dcc2010.html#FuLZW10
3661343	Mengmeng_Zhang,Huihui_Bai	2012	Temporal Sampling Based Multiple Description Video Coding for Scenes Switching.	db/conf/dcc/dcc2012.html#ZhangB12
3661346	Yongbing_Zhang,Xinguang_Xiang,Siwei_Ma,Debin_Zhao,Wen_Gao_0001	2010	Auto Regressive Model and Weighted Least Squares Based Packet Video Error Concealment.	db/conf/dcc/dcc2010.html#ZhangXMZG10
3661350	Andres_Corvetto,Ana_M._C._Ruedin,Daniel_G._Acevedo	2010	Robust Detection and Lossless Compression of the Foreground in Magnetic Resonance Images.	db/conf/dcc/dcc2010.html#CorvettoRA10
3661352	Wei-ling_Chang,Binxing_Fang,Xiao-chun_Yun,Shupeng_Wang,Xiang-Zhan_Yu	2010	A Pseudo-Random Number Generator Based on LZSS.	db/conf/dcc/dcc2010.html#ChangFYWY10
3661363	Matteo_Danieli,ren_Forchhammer,Jakob_Dahl_Andersen,Lars_P._B._Christensen,ren_Skovgaard_Christensen	2010	Maximum Mutual Information Vector Quantization of Log-Likelihood Ratios for Memory Efficient HARQ Implementations.	db/conf/dcc/dcc2010.html#DanieliFACC10
3661366	Guoqiang_Zhang,W._Bastiaan_Kleijn,stergaard	2010	Bounding the Rate Region of Vector Gaussian Multiple Descriptions with Individual and Central Receivers.	db/conf/dcc/dcc2010.html#ZhangKO10
3661368	Xuguang_Lan,Nanning_Zheng,Wen_Ma,Miao_Hui,Jianru_Xue	2010	Arbitrary ROI-Based Wavelet Video Coding.	db/conf/dcc/dcc2010.html#LanZMHX10
3661378	Joong_Bum_Rhim,Lav_R._Varshney,Vivek_K._Goyal	2011	Conflict in Distributed Hypothesis Testing with Quantized Prior Probabilities.	db/conf/dcc/dcc2011.html#RhimVG11a
3661396	Thomas_Richter	2012	Compressing JPEG 2000 JPIP Cache State Information.	db/conf/dcc/dcc2012.html#Richter12
3661405	quez,Antonio_Ortega	2011	Lifting Transforms on Graphs for Video Coding.	db/conf/dcc/dcc2011.html#Martinez-EnriquezO11
3661414	Qifei_Wang,Xiangyang_Ji,Qionghai_Dai,Naiyao_Zhang	2010	ideo Coding.	db/conf/dcc/dcc2010.html#WangJDZ10
3661415	Anna_N._Kim,Tor_A._Ramstad	2010	Bandwidth Expansion in a Simple Gaussian Sensor Network Using Feedback.	db/conf/dcc/dcc2010.html#KimR10
3661418	Xiteng_Liu	2010	A New Approach to Time-Frequency Analysis.	db/conf/dcc/dcc2010.html#Liu10
3661421	Xiaolin_Wu,Jiantao_Zhou,Heng_Wang	2011	High-Fidelity Image Compression for High-Throughput and Energy-Efficient Cameras.	db/conf/dcc/dcc2011.html#WuZW11
3661429	s_Jaime_Moreno_Escobar,Xavier_Otazu	2011	Image Coder Based on Hilbert Scanning of Embedded QuadTrees.	db/conf/dcc/dcc2011.html#MorenoO11
3661453	Satoshi_Yoshida,Takuya_Kida	2011	On Performance of Compressed Pattern Matching on VF Codes.	db/conf/dcc/dcc2011.html#YoshidaK11
3661464	Jesus_M._Barbero	2011	Lossy Raid Storage Architecture for JPEG 2000 Images.	db/conf/dcc/dcc2011.html#Barbero11
3661475	cherer,Rudolf_Mathar	2011	Matching Dyadic Distributions to Channels.	db/conf/dcc/dcc2011.html#BochererM11
3661478	Hua_Zhao,Songfeng_Lu	2011	Compressed Index for Property Matching.	db/conf/dcc/dcc2011.html#ZhaoL11
3661491	Lingchen_Zhu,Hongkai_Xiong	2011	Iterative Thresholding-Based Sparse Directional Representation for Efficient Low Bit-Rate Embedded Video Coding.	db/conf/dcc/dcc2011.html#ZhuX11
3661501	Bin_Zou,Dewu_Wang,Ye_Zhang,Zhilu_Wu	2012	Phase Information Reserved Polarimetric SAR Raw Data Compression.	db/conf/dcc/dcc2012.html#ZouWZW12
3661507	inen,Dominik_Kempa,Simon_J._Puglisi	2012	Slashing the Time for BWT Inversion.	db/conf/dcc/dcc2012.html#KarkkainenKP12
3661517	Chun-Ling_Yang,Dong-Qin_Xiao,Lai-Man_Po,Wang-Hua_Mo	2011	Adaptive Quantization in DCT Domain for Distributed Video Coding.	db/conf/dcc/dcc2011.html#YangXPM11
3661547	Xiaolin_Wu,Hans_D._Mittelmann,Xiaohan_Wang,Jia_Wang	2010	On Computation of Performance Bounds of Optimal Index Assignment.	db/conf/dcc/dcc2010.html#WuMWW10
3661548	Alexander_O'Neill,Marcus_Hutter,Wen_Shao,Peter_Sunehag	2012	Adaptive Context Tree Weighting.	db/conf/dcc/dcc2012.html#ONeillHSS12
3661550	Yi_Lai,Xuguang_Lan,Yuehu_Liu,Nanning_Zheng	2012	Improved View Synthesis with Depth Reliability Maps.	db/conf/dcc/dcc2012.html#LaiLLZ12
3661563	Eric_W._Tramel,James_E._Fowler	2011	Video Compressed Sensing with Multihypothesis.	db/conf/dcc/dcc2011.html#TramelF11
3661568	Hai_Wei,Sakina_Zabuawala,Joseph_Yadegar,Julio_de_la_Cruz,Hector_J._Gonzalez	2011	Towards the Synergy between Compression and Content-Based Analysis: A Pattern-Driven Approach.	db/conf/dcc/dcc2011.html#WeiZYCG11
3661574	Jin_Quan,William_G._Wee,Chia_Yung_Han	2012	A New Wavelet Based Image Denoising Method.	db/conf/dcc/dcc2012.html#QuanWH12
3661576	Nieves_R._Brisaboa,a,pez,Gonzalo_Navarro,pez	2010	A New Searchable Variable-to-Variable Compressor.	db/conf/dcc/dcc2010.html#BrisaboaFLNL10
3661585	Fernando_Fernandez,Alfredo_Viola,Marcelo_J._Weinberger	2010	Efficient Algorithms for Constructing Optimal Bi-directional Context Sets.	db/conf/dcc/dcc2010.html#FernandezVW10
3661599	Alberto_Apostolico,Fabio_Cunial	2011	Sequence Similarity by Gapped LZW.	db/conf/dcc/dcc2011.html#ApostolicoC11
3661600	Sang-Young_Park,Seong-Dae_Kim	2010	Depth Compression of 3D Object Represented by Layered Depth Image.	db/conf/dcc/dcc2010.html#ParkK10
3661612	Jiantao_Zhou,Xiaolin_Wu	2012	Context Modeling and Correction of Quantization Errors in Prediction Loop.	db/conf/dcc/dcc2012.html#ZhouW12
3661614	Dinesh_Kumar_Chobey,Ashwani_Sharma,Anil_Kumar_Tiwari	2011	A Novel Prediction Model for Lossless Video Compression.	db/conf/dcc/dcc2011.html#ChobeyST11
3661623	Rolando_Herrero,Vinay_K._Ingle	2012	A New Preprocessing Stage for Compression of Ultraspectral Images.	db/conf/dcc/dcc2012.html#HerreroI12
3661635	Tang-Hsun_Tu,Chih-wen_Hsueh	2010	Batch-Pipelining for H.264 Decoding on Multicore Systems.	db/conf/dcc/dcc2010.html#TuH10
3661640	Ruiqin_Xiong,Wen_Gao_0001	2010	Tanner Graph Based Image Interpolation.	db/conf/dcc/dcc2010.html#XiongG10
3661642	Satoshi_Yoshida,Takuya_Kida	2010	An Efficient Algorithm for Almost Instantaneous VF Code Using Multiplexed Parse Tree.	db/conf/dcc/dcc2010.html#YoshidaK10
3661643	Basar_Koc,Ziya_Arnavut	2012	A Modified Pseudo-distance Technique for Lossless Compression on Color-Mapped Images.	db/conf/dcc/dcc2012.html#KocA12
3661650	Zhebin_Zhang,Ronggang_Wang,Chen_Zhou,Yizhou_Wang,Wen_Gao_0001	2012	A Compact Stereoscopic Video Representation for 3D Video Generation and Coding.	db/conf/dcc/dcc2012.html#ZhangWZWG12
3661651	gory_Demay,Vishwambhar_Rathi,Lars_K._Rasmussen	2010	Rate Distortion Bounds for Binary Erasure Source Using Sparse Graph Codes.	db/conf/dcc/dcc2010.html#DemayRR10
3661674	Wenfei_Jiang,Wenyu_Liu,Longin_Jan_Latecki,Hui_Liang,Changqing_Wang,Bing_Feng	2010	Two-Step Coding for High Definition Video Compression.	db/conf/dcc/dcc2010.html#JiangLLLWF10
3661693	Vo_Ngoc_Anh,Alistair_Moffat	2010	Local Modeling for WebGraph Compression.	db/conf/dcc/dcc2010.html#AnhM10
3661694	Moshe_Mishali,Yonina_C._Eldar	2010	Xampling: Analog Data Compression.	db/conf/dcc/dcc2010.html#MishaliE10
3661711	Mohit_Vaishnav,Ashwani_Sharma,Anil_Kumar_Tiwari	2011	A Novel Computationally Efficient Motion Compensation Method Based on Pixel by Pixel Prediction.	db/conf/dcc/dcc2011.html#VaishnavST11
3661712	Mark_Z._Mao,Robert_M._Gray,s_Linder	2011	On Asymptotically Optimal Stationary Source Codes for IID Sources.	db/conf/dcc/dcc2011.html#MaoGL11
3661714	Yutaka_Kamamoto,Takehiro_Moriya,Noboru_Harada	2010	Low-Complexity PARCOR Coefficient Quantizer and Prediction Order Estimator for G.711.0 (Lossless Speech Coding).	db/conf/dcc/dcc2010.html#KamamotoMH10
3661718	S._Harrusi,Amir_Averbuch,Neta_Rabin	2010	A Fast Compact Prefix Encoding for Pattern Matching in Limited Resources Devices.	db/conf/dcc/dcc2010.html#HarrusiAR10
3661725	Huihui_Bai,Mengmeng_Zhang,Meiqin_Liu,Anhong_Wang,Yao_Zhao	2012	Multiple Description Video Coding Using Macro Block Level Correlation of Inter-/Intra-Descriptions.	db/conf/dcc/dcc2012.html#BaiZLWZ12
3661756	Guoqiang_Zhang	2011	On the Rate Region of the Vector Gaussian One-Helper Distributed Source-Coding Problem.	db/conf/dcc/dcc2011.html#Zhang11
3661783	Wing-Kai_Hon,Tsung-Han_Ku,Rahul_Shah,Sharma_V._Thankachan,Jeffrey_Scott_Vitter	2011	Compressed Dictionary Matching with One Error.	db/conf/dcc/dcc2011.html#HonKSTV11
3661793	Wing-Kai_Hon,Manish_Patil,Rahul_Shah,Sharma_V._Thankachan	2011	Compressed Property Suffix Trees.	db/conf/dcc/dcc2011.html#HonPST11
3661796	Guoqiang_Zhang,W._Bastiaan_Kleijn	2011	Bounding the Rate Region of the Two-Terminal Vector Gaussian CEO Problem.	db/conf/dcc/dcc2011.html#ZhangK11
3661803	Xianming_Liu,Debin_Zhao,Ruiqin_Xiong,Siwei_Ma,Wen_Gao_0001,Huifang_Sun	2011	Transductive Regression with Local and Global Consistency for Image Super-Resolution.	db/conf/dcc/dcc2011.html#LiuZXMGS11
3661809	Leandro_Jimenez-Rodriguez,s,Michael_W._Marcellin,Ã	2011	Pre-encoded JPEG2000 Video Transmission in a Video-on-Demand Scenario.	db/conf/dcc/dcc2011.html#Jimenez-RodriguezLMS11
3661820	Qijun_Wang,Ruimin_Hu,Zhongyuan_Wang	2010	Spatially Scalable Video Coding Based on Hybrid Epitomic Resizing.	db/conf/dcc/dcc2010.html#WangHW10
3661824	Alberto_G._Villafranca,Jordi_Portell,a-Berro	2010	Development of Optimum Lossless Compression Systems for Space Missions.	db/conf/dcc/dcc2010.html#VillafrancaPG10
3661825	Joe_Suzuki	2012	Bayesian Network Structure Estimation Based on the Bayesian/MDL Criteria When Both Discrete and Continuous Variables Are Present.	db/conf/dcc/dcc2012.html#Suzuki12
3661829	James_Bradley_Wendt,Saro_Meguerdichian,Hyduke_Noshadi,Miodrag_Potkonjak	2012	Energy and Cost Reduction in Localized Multisensory Systems through Application-Driven Compression.	db/conf/dcc/dcc2012.html#WendtMNP12
3661850	Emrah_Akyol,Kenneth_Rose	2012	Towards Optimality in Multiterminal Transform Coding.	db/conf/dcc/dcc2012.html#AkyolR12a
3661859	Joong_Bum_Rhim,Lav_R._Varshney,Vivek_K._Goyal	2011	Collaboration in Distributed Hypothesis Testing with Quantized Prior Probabilities.	db/conf/dcc/dcc2011.html#RhimVG11
3661863	Dana_Shapira,Michael_Kats	2010	Bidirectional Delta Files.	db/conf/dcc/dcc2010.html#ShapiraK10
3661872	Yongbing_Zhang,Haoqian_Wang,Debin_Zhao	2011	Up-sampling Dependent Frame Rate Reduction for Low Bit-Rate Video Coding.	db/conf/dcc/dcc2011.html#ZhangWZ11
3661877	Zhiming_Pan,Hongkai_Xiong	2012	Sparse Spatio-Temporal Representation with Adaptive Regularized Dictionaries for Super-Resolution Based Video Coding.	db/conf/dcc/dcc2012.html#PanX12
3661880	Weizhi_Lu,Kidiyo_Kpalma,Joseph_Ronsin	2012	Sparse Binary Matrices of LDPC Codes for Compressed Sensing.	db/conf/dcc/dcc2012.html#LuKR12
3661887	Liangjun_Wang,Xiaolin_Wu,Guangming_Shi	2011	Progressive Quantization of Compressive Sensing Measurements.	db/conf/dcc/dcc2011.html#WangWS11
3661894	Jesus_M._Barbero,Eugenio_Santos,Abraham_Gutierrez	2010	Dual Contribution of JPEG 2000 Images for Unidirectional Links.	db/conf/dcc/dcc2010.html#BarberoSG10
3661897	Yushi_Chen,Yuhang_Zhang_0002,Ye_Zhang,Zhixin_Zhou	2011	Fast Vector Quantization Algorithm for Hyperspectral Image Compression.	db/conf/dcc/dcc2011.html#ChenZZZ11
3661918	Osman_Gokhan_Sezer,Robert_A._Cohen,Anthony_Vetro	2011	Robust Learning of 2-D Separable Transforms for Next-Generation Video Coding.	db/conf/dcc/dcc2011.html#SezerCV11
3661929	Ting-Lan_Lin,Jihyun_Shin,Pamela_C._Cosman	2010	Packet Dropping for Widely Varying Bit Reduction Rates Using a Network-Based Packet Loss Visibility Model.	db/conf/dcc/dcc2010.html#LinSC10
3661938	Ryo_Nomura,Toshiyasu_Matsushima	2010	On the Overflow Probability of Fixed-to-Variable Length Codes with Side Information.	db/conf/dcc/dcc2010.html#NomuraM10
3661939	Rubem_J._V._de_Medeiros,Edmar_C._Gurjao,Joao_M._de_Carvalho	2010	Lossy Audio Compression via Compressed Sensing.	db/conf/dcc/dcc2010.html#MedeirosGC10
3661949	Navid_Abedini,Sunil_P._Khatri,Serap_A._Savari	2010	A SAT-Based Scheme to Determine Optimal Fix-Free Codes.	db/conf/dcc/dcc2010.html#AbediniKS10
3661966	Jose_Lino_Monteagudo-Pereira,s,Ã ,Alaitz_Zabala,-Pau,Xavier_Pons	2012	Enhanced Transmission of JPEG2000 Imagery through JPIP Proxy and User-Navigation Model.	db/conf/dcc/dcc2012.html#Monteagudo-PereiraLSZMP12
3661975	Angshul_Majumdar,Rabab_Kreidieh_Ward	2010	A Matrix Completion Approach to Reduce Energy Consumption in Wireless Sensor Networks.	db/conf/dcc/dcc2010.html#MajumdarW10
3661980	Meng_Yang,Xuguang_Lan,Nanning_Zheng	2011	Explicit Network-Adaptive Robust Multiple Description Coding.	db/conf/dcc/dcc2011.html#YangLZ11
3661987	Saif_alZahir,Arber_Borici	2010	Lossless Compression of Maps, Charts, and Graphs via Color Separation.	db/conf/dcc/dcc2010.html#alZahirB10
3661989	s,Michael_W._Marcellin	2011	Rate-Distortion Optimized Adaptive Scanning Order for Bitplane Image Coding Engines.	db/conf/dcc/dcc2011.html#LlinasM11
3661999	Xinwei_Ye,Hongkai_Xiong	2012	Optimal Spatio-Temporal Projections with Holo-Kronecker Compressive Sensing of Video Acquisition.	db/conf/dcc/dcc2012.html#YeX12
3662006	Ashutosh_Singla,Jaya_Shukla,Anil_Kumar_Tiwari,Sunil_Prasad_Jaiswal,Vinit_Jakhetiya	2012	Adaptive Predictor Structures for Lossless Compression of Videos.	db/conf/dcc/dcc2012.html#SinglaSTJJ12
3662026	Amir_Ingber,Yuval_Kochman	2011	The Dispersion of Lossy Source Coding.	db/conf/dcc/dcc2011.html#IngberK11
3662030	Baik_Song_An,Manhee_Lee,Ki_Hwan_Yum,Eun_Jung_Kim_0001	2012	Efficient Data Packet Compression for Cache Coherent Multiprocessor Systems.	db/conf/dcc/dcc2012.html#AnLYK12
3662031	Zhuoyuan_Chen,Jiangtao_Wen,Shiqiang_Yang,Yuxing_Han,John_D._Villasenor	2010	Image Compression Using the DCT and Noiselets: A New Algorithm and Its Rate Distortion Performance.	db/conf/dcc/dcc2010.html#ChenWYHV10
3662034	Francisco_Claude,Patrick_K._Nicholson,Diego_Seco	2012	Differentially Encoded Search Trees.	db/conf/dcc/dcc2012.html#ClaudeNS12
3662061	Hao_Chen_0014,Ye_Zhang,Yu_Tao,Bin_Zou,Wenyan_Tang	2011	An Improved Temporal Frame Interpolation Algorithm for H.264 Video Compression.	db/conf/dcc/dcc2011.html#ChenZTZT11
3662062	Laura_E._Boucheron,Phillip_L._De_Leon,Steven_Sandoval	2011	Hybrid Scalar/Vector Quantization of Mel-Frequency Cepstral Coefficients for Low Bit-Rate Coding of Speech.	db/conf/dcc/dcc2011.html#BoucheronLS11
3662066	Kentaro_Sano,Kazuya_Katahira,Satoru_Yamamoto	2010	Segment-Parallel Predictor for FPGA-Based Hardware Compressor and Decompressor of Floating-Point Data Streams to Enhance Memory I/O Bandwidth.	db/conf/dcc/dcc2010.html#SanoKY10
3662082	Feng_Wu,Peiwen_Yu	2010	Theoretically Optimal Low-Density Parity-Check Code Ensemble for Gallager's Decoding Algorithm A.	db/conf/dcc/dcc2010.html#WuY10
3662102	Jian_Zhang,Debin_Zhao,Chen_Zhao,Ruiqin_Xiong,Siwei_Ma,Wen_Gao_0001	2012	Compressed Sensing Recovery via Collaborative Sparsity.	db/conf/dcc/dcc2012.html#ZhangZZXMG12
3662105	Aitor_Erdozain,Pedro_M._Crespo,Baltasar_Beferull-Lozano	2012	Optimum Distortion Exponent in Parallel Fading Channels by Using Analog Joint Source-Channel Coding Schemes.	db/conf/dcc/dcc2012.html#ErdozainCB12
3662109	Jeehong_Yang,Serap_A._Savari	2010	A Lossless Circuit Layout Image Compression Algorithm for Maskless Lithography Systems.	db/conf/dcc/dcc2010.html#YangS10
3662115	Jingning_Han,Vinay_Melkote,Kenneth_Rose	2010	Estimation-Theoretic Delayed Decoding of Predictively Encoded Video Sequences.	db/conf/dcc/dcc2010.html#HanMR10
3662116	Estevan_P._Seraco,guez_Carneiro_Gomes	2012	On the Performance of Vector Quantization under Constraint of Complexity Functionals.	db/conf/dcc/dcc2012.html#SeracoG12
3662117	Hassan_Hijazi,Amadou_Diallo,Michel_Kieffer,Leo_Liberti,Claudio_Weidmann	2012	A MILP Approach for Designing Robust Variable-Length Codes Based on Exact Free Distance Computation.	db/conf/dcc/dcc2012.html#HijaziDKLW12
3662119	Georgios_Georgiadis,Stefano_Soatto	2012	Scene-Aware Video Modeling and Compression.	db/conf/dcc/dcc2012.html#GeorgiadisS12
3662124	Ching_Ming_Wang,Jascha_Sohl-Dickstein,Ivana_Tosic,Bruno_A._Olshausen	2011	Lie Group Transformation Models for Predictive Video Coding.	db/conf/dcc/dcc2011.html#WangSTO11
3662129	ren_Forchhammer,Matteo_Salmistraro,Knud_J._Larsen,Xin_Huang,Huynh_Van_Luong	2012	Rate-Adaptive BCH Coding for Slepian-Wolf Coding of Highly Correlated Sources.	db/conf/dcc/dcc2012.html#ForchhammerSLHL12
3662152	Samuel_Sangkon_Lee,Masami_Shishibori,Chia_Y._Han	2012	Compression of Search Range of VP-Tree for Multimedia Data Retrieval Applications.	db/conf/dcc/dcc2012.html#LeeSH12
3662156	Yuhua_Fan,Jia_Wang,Jun_Sun_0005	2011	On Natural Type Selection in Universal Multiple Description Coding.	db/conf/dcc/dcc2011.html#FanWS11
3662158	Mina_Sartipi	2010	LDPC Codes for Information Embedding and Lossy Distributed Source Coding.	db/conf/dcc/dcc2010.html#Sartipi10
3662169	Yizhou_Duan,Jun_Sun,Zongming_Guo	2012	Rate-Distortion Analysis and Modeling of Dead-Zone Plus Uniform Threshold Scalar Quantization for Generalized Gaussian Random Variables.	db/conf/dcc/dcc2012.html#DuanSG12
3662186	Kenji_Hamano,Hirosuke_Yamamoto	2010	Data Compression Based on a Dictionary Method Using Recursive Construction of T-Codes.	db/conf/dcc/dcc2010.html#HamanoY10
3662188	Henrique_S._Malvar,Gary_J._Sullivan	2012	Progressive-to-Lossless Compression of Color-Filter-Array Images Using Macropixel Spectral-Spatial Transformation.	db/conf/dcc/dcc2012.html#MalvarS12
3662189	zka,Jan_Holub	2011	Block-Oriented Dense Compressor.	db/conf/dcc/dcc2011.html#ProchazkaH11
3662200	Reji_Mathew,Pietro_Zanuttigh,David_Taubman	2012	Highly Scalable Coding of Depth Maps with Arc Breakpoints.	db/conf/dcc/dcc2012.html#MathewZT12
3662221	Farrokh_Etezadi,Ashish_Khisti,Mitchell_D._Trott	2012	Prospicient Real-Time Coding of Markov Sources over Burst Erasure Channels: Lossless Case.	db/conf/dcc/dcc2012.html#EtezadiKT12
3662232	Yun-Chung_Shen,Han-Ping_Cheng,Ja-Ling_Wu	2011	An Efficient Distributed Video Coding with Parallelized Design for Concurrent Computing.	db/conf/dcc/dcc2011.html#ShenCW11
3662238	Wen_Ji,Pascal_Frossard,Yiqiang_Chen	2012	EXIT Chart-Based Side Information Refinement for Wyner-Ziv Video Coding.	db/conf/dcc/dcc2012.html#JiFC12
3662247	Jiangtao_Wen,Mou_Xiao,Jianwen_Chen,Pin_Tao,Chao_Wang	2010	Fast Rate Distortion Optimized Quantization for H.264/AVC.	db/conf/dcc/dcc2010.html#WenXCTW10
3662250	Yichuan_Hu,Jianzhong_(Charlie)_Zhang,Farooq_Khan,Ying_Li	2011	Improving PPM Algorithm Using Dictionaries.	db/conf/dcc/dcc2011.html#HuZKL11
3662264	Nicholas_Bartlett,Frank_Wood	2011	Deplump for Streaming Data.	db/conf/dcc/dcc2011.html#BartlettW11
3662266	Stefano_Soatto,Alessandro_Chiuso	2011	Controlled Recognition Bounds for Scaling and Occlusion Channels.	db/conf/dcc/dcc2011.html#SoattoC11
3662271	Ã©	2011	On the Use of Stronger Synchronization to Boost Compression by Substring Enumeration.	db/conf/dcc/dcc2011.html#Dube11
3662281	Thomas_Arildsen,stergaard,Manohar_N._Murthi,ren_Vang_Andersen,ren_Holdt_Jensen	2010	Fixed-Lag Smoothing for Low-Delay Predictive Coding with Noise Shaping for Lossy Networks.	db/conf/dcc/dcc2010.html#ArildsenOMAJ10
3662289	Sepideh_Shamaie,Farshad_Lahouti	2010	Scalar Quantizer Design for Noisy Channel with Decoder Side Information.	db/conf/dcc/dcc2010.html#ShamaieL10
3662292	Ruiqin_Xiong	2011	Adaptive Image Deblurring via Tanner Graph Representation and Belief Propagation.	db/conf/dcc/dcc2011.html#Xiong11
3662302	Dror_Baron,Tsachy_Weissman	2010	An MCMC Approach to Lossy Compression of Continuous Sources.	db/conf/dcc/dcc2010.html#BaronW10
3662310	Erez_Shermer,Mireille_Avigal,Dana_Shapira	2010	Neural Markovian Predictive Compression: An Algorithm for Online Lossless Data Compression.	db/conf/dcc/dcc2010.html#ShermerAS10
3662316	Ying-zong_Huang,Yuval_Kochman,Gregory_W._Wornell	2010	Causal Transmission of Colored Source Frames over a Packet Erasure Channel.	db/conf/dcc/dcc2010.html#HuangKW10
3662319	Simon_Gog,Johannes_Fischer_0001	2010	Advantages of Shared Data Structures for Sequences of Balanced Parentheses.	db/conf/dcc/dcc2010.html#GogF10
3662322	Sungkwang_Mun,James_E._Fowler	2010	Block Compressed Sensing of Images Using Directional Transforms.	db/conf/dcc/dcc2010.html#MunF10
3662330	Sheng-Yuan_Chiu,Wing-Kai_Hon,Rahul_Shah,Jeffrey_Scott_Vitter	2010	I/O-Efficient Compressed Text Indexes: From Theory to Practice.	db/conf/dcc/dcc2010.html#ChiuHSV10
3662358	Wisarn_Patchoo,Thomas_R._Fischer,Changho_Ahn,Sangwon_Kang	2010	Analysis of Amplitude Quantization in ACELP Excitation Coding.	db/conf/dcc/dcc2010.html#PatchooFAK10
3662363	n_Koloda,stergaard,ren_Holdt_Jensen,Antonio_M._Peinado,nchez	2012	Sequential Error Concealment for Video/Images by Weighted Template Matching.	db/conf/dcc/dcc2012.html#KolodaOJPS12
3683888	Zhiyuan_Weng,Xin_Wang	2012	Low-rank matrix completion for array signal processing.	db/conf/icassp/icassp2012.html#WengW12
3683895	Thomas_Esch,Florian_Heese,Bernd_Geiser,Peter_Vary	2010	Wideband noise suppression supported by artificial bandwidth extension techniques.	db/conf/icassp/icassp2010.html#EschHGV10
3683896	Christian_R._Berger,Volodymyr_Arbatov,Yevgen_Voronenko,Franz_Franchetti,schel	2011	Real-time software implementation of an IEEE 802.11a baseband receiver on Intel multicore.	db/conf/icassp/icassp2011.html#BergerAVFP11
3683897	William_Hartmann,Eric_Fosler-Lussier	2011	Investigations into the incorporation of the Ideal Binary Mask in ASR.	db/conf/icassp/icassp2011.html#HartmannF11
3683898	Stefan_J._Wijnholds,Alle-Jan_van_der_Veen	2011	Data driven model based least squares image reconstruction for radio astronomy.	db/conf/icassp/icassp2011.html#WijnholdsV11
3683901	Rizwan_Ahmad,Periannan_Kuppusamy,Lee_C._Potter	2010	Nested uniform sampling for multiresolution 3-D tomography.	db/conf/icassp/icassp2010.html#AhmadKP10
3683905	Kinfe_Tadesse_Mengistu,Frank_Rudzicz	2011	Adapting acoustic and lexical models to dysarthric speech.	db/conf/icassp/icassp2011.html#MengistuR11
3683911	Wenhan_Luo,Xiaoqin_Zhang,Yang_Liu_0020,Xi_Li,Weiming_Hu,Wei_Li_0034	2011	Efficient block-division model for robust multiple object tracking.	db/conf/icassp/icassp2011.html#LuoZLLHL11
3683919	Ya-Feng_Liu,Yu-Hong_Dai,Zhi-Quan_Luo	2012	Joint power and admission control via linear programming deflation.	db/conf/icassp/icassp2012.html#LiuDL12
3683930	Yuming_Fang,Weisi_Lin,Chiew_Tong_Lau,Bu-Sung_Lee	2011	A visual attention model combining top-down and bottom-up mechanisms for salient object detection.	db/conf/icassp/icassp2011.html#FangLLL11
3683935	Tong_Xue,Jingxin_Zhang	2010	H INFINITY optimal signal predictive quantization subject to channel loss.	db/conf/icassp/icassp2010.html#XueZ10
3683936	Magnus_O._Ulfarsson,Victor_Solo	2010	A semiparametric PCA approach to fMRI data analysis.	db/conf/icassp/icassp2010.html#UlfarssonS10
3683945	Michael_A._Lexa	2010	Empirical quantization for sparse sampling systems.	db/conf/icassp/icassp2010.html#Lexa10
3683962	Sachin_S._Kajarekar	2010	Across-phone variability and diagonal term in joint factor analysis for speaker recognition.	db/conf/icassp/icassp2010.html#Kajarekar10
3683966	Jui-Chieh_Lin,Ming-Jung_Fan-Chiang,Minja_Hsieh,Song-Yen_Mao,Sao-Jie_Chen,Yu_Hen_Hu	2010	Cycle efficient scrambler implementation for software defined radio.	db/conf/icassp/icassp2010.html#LinFHMCH10
3683980	Jangwon_Kim,Sungbok_Lee,Shrikanth_S._Narayanan	2010	An exploratory study of manifolds of emotional speech.	db/conf/icassp/icassp2010.html#KimLN10
3683984	Sulyman_Amuda,Hynek_Boril,Abhijeet_Sangwan,John_H._L._Hansen	2010	Limited resource speech recognition for Nigerian English.	db/conf/icassp/icassp2010.html#AmudaBSH10
3683990	Claudio_Orlandi	2011	Is multiparty computation any good in practice?	db/conf/icassp/icassp2011.html#Orlandi11
3683995	Chao_Zhang,Yi_Liu,Yunqing_Xia,Chin-Hui_Lee	2012	Discriminative dynamic Gaussian mixture selection with enhanced robustness and performance for multi-accent speech recognition.	db/conf/icassp/icassp2012.html#ZhangLXL12
3684001	Junfeng_Jiang,Xiao-Ping_Zhang,Alexander_C._Loui	2011	A new video similarity measure model based on video time density function and dynamic programming.	db/conf/icassp/icassp2011.html#JiangZL11
3684014	Matteo_Naccari,Fernando_Pereira_0001	2011	Integrating a spatial just noticeable distortion model in the under development HEVC codec.	db/conf/icassp/icassp2011.html#NaccariP11
3684021	Alex_Fink,Harvey_D._Thornburg,Andreas_Spanias	2010	An individually tunable perfect reconstruction filterbank for banded waveguide synthesis.	db/conf/icassp/icassp2010.html#FinkTS10
3684029	Jacob_L._Newman,Stephen_J._Cox	2010	Speaker independent visual-only language identification.	db/conf/icassp/icassp2010.html#NewmanC10
3684032	Mahdi_Yazdian_Dehkordi,Zohreh_Azimifar,Mohammad_Ali_Masnadi-Shirazi	2011	An improvement on GM-PHD filter for occluded target tracking.	db/conf/icassp/icassp2011.html#DehkordiAM11
3684039	Pierre_Borgnat,Patrick_Flandrin,Ferrari,dric_Richard	2011	Transitional surrogates.	db/conf/icassp/icassp2011.html#BorgnatFFR11
3684046	Pierre-Michel_Bousquet,ois_Bonastre	2012	Typicality extraction in a Speaker Binary Keys model.	db/conf/icassp/icassp2012.html#BousquetB12
3684047	Dale_H._Mugler	2011	The Centered Discrete Fourier Transform and a parallel implementation of the FFT.	db/conf/icassp/icassp2011.html#Mugler11
3684055	Masahito_Togami,Yohei_Kawaguchi	2010	Head orientation estimation of a speaker by utilizing kurtosis of a DOA histogram with restoration of distance effect.	db/conf/icassp/icassp2010.html#TogamiK10
3684056	Matthew_B._Gately,Mark_B._Yeary,Choon_Yik_Tang	2011	Reduced-hardware digital filter design via joint quantization and multiple constant multiplication optimization.	db/conf/icassp/icassp2011.html#GatelyYT11
3684069	Lionel_Bombrun,ric_Pascal_0001,Jean-Yves_Tourneret,Yannick_Berthoumieu	2012	Performance of the maximum likelihood estimators for the parameters of multivariate generalized Gaussian distributions.	db/conf/icassp/icassp2012.html#Bombrun0TB12
3684071	Dimitar_Kostadinov,Joshua_D._Reiss,Valeri_Mladenov	2010	Evaluation of Distance Based Amplitude panning for spatial audio.	db/conf/icassp/icassp2010.html#KostadinovRM10
3684074	Shang-wen_Li,Liang-Che_Sun,Lin-Shan_Lee	2011	Multi-stream spectro-temporal and cepstral features based on data-driven hierarchical phoneme clusters.	db/conf/icassp/icassp2011.html#LiSL11
3684077	Bilal_Fadlallah,Sohan_Seth,Andreas_Keil,ncipe	2012	Analyzing dependence structure of the human brain in response to visual stimuli.	db/conf/icassp/icassp2012.html#FadlallahSKP12
3684089	Suman_V._Ravuri,Daniel_P._W._Ellis	2010	Cover song detection: From high scores to general classification.	db/conf/icassp/icassp2010.html#RavuriE10
3684096	Burkay_Orten,Prakash_Ishwar,W._Clem_Karl,Venkatesh_Saligrama,Homer_H._Pien	2011	Sensing-aware classification with high-dimensional data.	db/conf/icassp/icassp2011.html#OrtenIKSP11
3684102	Xiufeng_Song,Peter_Willett,Shengli_Zhou	2012	Optimal power allocation for MIMO radars with heterogeneous propagation losses.	db/conf/icassp/icassp2012.html#SongWZ12
3684103	Yu-Hsun_Lin,Wen-Huang_Cheng,Hsin_Miao,Tsung-Hao_Ku,Yung-Huan_Hsieh	2012	Single image depth estimation from image descriptors.	db/conf/icassp/icassp2012.html#LinCMKH12
3684105	er,Olivier_Lartillot,Christian_Dittmar,Tuomas_Eerola,Gerald_Schuller	2011	Modeling musical attributes to characterize ensemble recordings using rhythmic audio features.	db/conf/icassp/icassp2011.html#AbesserLDES11
3684111	Chanwoo_Kim,Charbel_El_Khawand,Richard_M._Stern	2012	Two-microphone source separation algorithm based on statistical modeling of angle distributions.	db/conf/icassp/icassp2012.html#KimKS12
3684139	Renqi_Zhang,Yu_Liu,Wai-kuen_Cham	2011	High performance deartifacting filters in video compression.	db/conf/icassp/icassp2011.html#ZhangLC11
3684150	Chen_Chen_0007,Shalinee_Kishore,Lawrence_V._Snyder	2011	An innovative RTP-based residential power scheduling scheme for smart grids.	db/conf/icassp/icassp2011.html#ChenKS11
3684151	LingFeng_Wang,Chunhong_Pan	2011	Effective multi-resolution background subtraction.	db/conf/icassp/icassp2011.html#WangP11
3684157	Sean_Schumer	2011	Analysis of human footsteps utilizing multi-axial seismic fusion.	db/conf/icassp/icassp2011.html#Schumer11
3684159	Jingdong_Chen,Jacob_Benesty	2012	Single-channel noise reduction in the STFT domain based on the bifrequency spectrum.	db/conf/icassp/icassp2012.html#ChenB12
3684163	Guillem_Palou,Philippe_Salembier	2011	Occlusion-based depth ordering on monocular images with Binary Partition Tree.	db/conf/icassp/icassp2011.html#PalouS11
3684167	Yuanyuan_Cao,Feiyue_Huang,Linmi_Tao,Guangyou_Xu	2010	View and scale insensitive action representation and recognition.	db/conf/icassp/icassp2010.html#CaoHTX10
3684176	Yiming_Ji,Changbin_Yu,Brian_D._O._Anderson	2010	Localization bias correction in n-dimensional space.	db/conf/icassp/icassp2010.html#JiYA10
3684185	Kei_Sawada,Akira_Tamamori,Kei_Hashimoto,Yoshihiko_Nankaku,Keiichi_Tokuda	2012	Face recognition based on separable lattice 2-D HMMS using variational bayesian method.	db/conf/icassp/icassp2012.html#SawadaTHNT12
3684202	Balakumar_Balasingam,Miodrag_Bolic,Shahram_Shahbazpanahi,Thia_Kirubarajan	2010	Performance analysis of blind adaptive MIMO receivers.	db/conf/icassp/icassp2010.html#BalasingamBSK10
3684207	Athanasios_P._Liavas,Despoina_Tsipouridou	2011	Single-carrier systems with MMSE linear equalizers: Performance degradation due to channel and CFO estimation errors.	db/conf/icassp/icassp2011.html#LiavasT11
3684211	Hadi_Jamali_Rad,Alon_Amar,Geert_Leus	2011	Cooperative mobile network localization via subspace tracking.	db/conf/icassp/icassp2011.html#RadAL11
3684219	Jiaxi_Xiao,Xiaoli_Ma,Steven_W._McLaughlin	2010	Quantifying information rate losses with zero-forcing and maximum-likelihood detectors.	db/conf/icassp/icassp2010.html#XiaoMM10
3684220	Aitzaz_Ahmad,Davide_Zennaro,Erchin_Serpedin,Lorenzo_Vangelista	2012	Time-varying clock offset estimation in two-way timing message exchange in wireless sensor networks using factor graphs.	db/conf/icassp/icassp2012.html#AhmadZSV12
3684237	Vaclav_Bouse,Rainer_Martin	2011	A model-based auditory scene analysis approach and its application to speech source localization.	db/conf/icassp/icassp2011.html#BouseM11
3684244	Jiexin_Gao,Foteini_Agrafioti,Siyuan_Wang,Dimitrios_Hatzinakos	2012	Transient Otoacoustic Emissions for biometric recognition.	db/conf/icassp/icassp2012.html#GaoAWH12
3684254	Camille_Leroux,Ido_Tal,Alexander_Vardy,Warren_J._Gross	2011	Hardware architectures for successive cancellation decoding of polar codes.	db/conf/icassp/icassp2011.html#LerouxTVG11
3684270	r_Nielsen,ll_Christensen,ren_Holdt_Jensen	2012	An approximate Bayesian fundamental frequency estimator.	db/conf/icassp/icassp2012.html#NielsenCJ12a
3684281	Samuel_Cheng,Shuang_Wang,Lijuan_Cui	2010	Adaptive nonasymmetric Slepian-Wolf decoding using particle filtering based belief propagation.	db/conf/icassp/icassp2010.html#ChengWC10
3684286	Xi-Lin_Li,lay_Adali	2010	Blind spatiotemporal separation of second and/or higher-order correlated sources by entropy rate minimization.	db/conf/icassp/icassp2010.html#LiA10a
3684293	Mehrdad_Yaghoobi,Laurent_Daudet,Michael_E._Davies	2010	Structured and incoherent parametric dictionary design.	db/conf/icassp/icassp2010.html#YaghoobiDD10
3684294	Antti_Hurmalainen,Tuomas_Virtanen	2012	Modelling spectro-temporal dynamics in factorisation-based noise-robust automatic speech recognition.	db/conf/icassp/icassp2012.html#HurmalainenV12
3684301	Steven_K._Tjoa,K._J._Ray_Liu	2010	Multiplicative update rules for nonnegative matrix factorization with co-occurrence constraints.	db/conf/icassp/icassp2010.html#TjoaL10
3684302	Jun_Wang,Ashok_Samal,Jordan_R._Green,Frank_Rudzicz	2012	Sentence recognition from articulatory movements for silent speech interfaces.	db/conf/icassp/icassp2012.html#WangSGR12
3684313	Panikos_Heracleous,Jani_Even,Carlos_Toshinori_Ishi,Takahiro_Miyashita,Norihiro_Hagita	2012	Fusion of standard and alternative acoustic sensors for robust automatic speech recognition.	db/conf/icassp/icassp2012.html#HeracleousEIMH12
3684318	Ramdas_Kumaresan,Vijay_Kumar_Peddinti,Peter_Cariani	2011	Multiple pitch identification using cochlear-like frequency capture and harmonic grouping.	db/conf/icassp/icassp2011.html#KumaresanPC11
3684335	John-Olof_Nilsson,Isaac_Skog,Alessio_De_Angelis,Claudia_Aquilanti,ndel	2011	Gear scale estimation for synthetic speed pulse generation.	db/conf/icassp/icassp2011.html#NilssonSAAH11
3684336	Jinyu_Han,Bryan_Pardo	2011	Reconstructing completely overlapped notes from musical mixtures.	db/conf/icassp/icassp2011.html#HanP11
3684337	Magnus_O._Ulfarsson,Victor_Solo	2012	Sparse loading noisy PCA using an l0 penalty.	db/conf/icassp/icassp2012.html#UlfarssonS12
3684342	Ruchir_Srivastava,Shuicheng_Yan,Terence_Sim,Sujoy_Roy	2012	Recognizing emotions of characters in movies.	db/conf/icassp/icassp2012.html#SrivastavaYSR12
3684366	Maria_E._Markaki,Yannis_Stylianou,o,Juan_Ignacio_Godino-Llorente	2010	Dysphonia detection based on modulation spectral features and cepstral coefficients.	db/conf/icassp/icassp2010.html#MarkakiSAG10
3684372	Wen_Wang,r,Jing_Zheng,Necip_Fazil_Ayan	2010	Automatic disfluency removal for improving spoken language translation.	db/conf/icassp/icassp2010.html#WangTZA10
3684377	Amina_Chebira,Matthew_Fickus,Martin_Vetterli	2010	Frame domain signal processing: Framework and applications.	db/conf/icassp/icassp2010.html#ChebiraFV10
3684394	Kun_Shi,Arthur_J._Redfern	2012	Digital compensation of sampling instant errors in the track-and-hold portion of an ADC.	db/conf/icassp/icassp2012.html#ShiR12a
3684407	Pietro_Stinco,Maria_Greco,Fulvio_Gini,Alfonso_Farina	2011	r-Rao Lower Bounds for bistatic radar systems.	db/conf/icassp/icassp2011.html#StincoGGF11
3684410	Alle-Jan_van_der_Veen,Jonathon_A._Chambers	2011	Technical chair's overview.	db/conf/icassp/icassp2011.html#VeenC11
3684414	Hao_Chao,Zhanlei_Yang,Wenju_Liu	2012	Improved tone modeling by exploiting articulatory features for mandarin speech recognition.	db/conf/icassp/icassp2012.html#ChaoYL12
3684419	Minyue_Li,Janusz_Klejsa,Alexey_Ozerov,W._Bastiaan_Kleijn	2012	Audio codingwith power spectral density preserving quantization.	db/conf/icassp/icassp2012.html#LiKOK12
3684422	Danning_Jiang,Dimitri_Kanevsky,Emmanuel_Yashchin,Yong_Qin	2011	Defining the controlling parameter in constrained discriminative linear transform for supervised speaker adaptation.	db/conf/icassp/icassp2011.html#JiangKYQ11
3684442	Nicholas_Mastronarde,Mihaela_van_der_Schaar	2011	Reinforcement learning for energy-efficient wireless transmission.	db/conf/icassp/icassp2011.html#MastronardeS11
3684443	Christos_Koniaris,Saikat_Chatterjee,W._Bastiaan_Kleijn	2010	ures using an advanced auditory model for speech recognition.	db/conf/icassp/icassp2010.html#KoniarisCK10
3684447	ldt,m,Ingvar_Claesson	2010	An improved deviation measure for two-path echo cancellation.	db/conf/icassp/icassp2010.html#SchuldtLC10
3684449	Joao_Mendes_Filho,Magno_T._M._Silva,Maria_D._Miranda	2011	A family of algorithms for blind equalization of QAM signals.	db/conf/icassp/icassp2011.html#FilhoSM11
3684452	Lian_Lian_Jiang,Douglas_L._Maskell,Jagdish_Chandra_Patra	2012	A flann-based controller for maximum power point tracking in PV systems under rapidly changing conditions.	db/conf/icassp/icassp2012.html#JiangMP12
3684459	Guang_Hua,Saman_S._Abeysekera	2012	Colocated MIMO radar transmit beamforming using orthogonal waveforms.	db/conf/icassp/icassp2012.html#HuaA12
3684462	Joaquin_Zepeda,Christine_Guillemot,Ewa_Kijak	2011	Image compression using the Iteration-Tuned and Aligned Dictionary.	db/conf/icassp/icassp2011.html#ZepedaGK11
3684466	Chao_Zhai,Wei_Zhang_0001,P._C._Ching	2012	Spectrum sharing based on two-path successive relaying.	db/conf/icassp/icassp2012.html#ZhaiZC12
3684469	Martin_Graciarena,Michelle_Delplanche,Elizabeth_Shriberg,Andreas_Stolcke	2011	Bird species recognition combining acoustic and sequence modeling.	db/conf/icassp/icassp2011.html#GraciarenaDSS11
3684474	Ke_Hu,DeLiang_Wang	2012	SVM-based separation of unvoiced-voiced speech in cochannel conditions.	db/conf/icassp/icassp2012.html#HuW12
3684479	Xunyu_Pan,Xing_Zhang,Siwei_Lyu	2012	Detecting splicing in digital audios using local noise level estimation.	db/conf/icassp/icassp2012.html#PanZL12
3684496	Johannes_Lindblom,Eleftherios_Karipidis,Erik_G._Larsson	2011	Closed-form parameterization of the Pareto boundary for the two-user MISO interference channel.	db/conf/icassp/icassp2011.html#LindblomKL11
3684515	Thiago_H._H._Zavaschi,Alessandro_L._Koerich,Luiz_E._Soares_de_Oliveira	2011	Facial expression recognition using ensemble of classifiers.	db/conf/icassp/icassp2011.html#ZavaschiKO11
3684527	Xiaoyu_Xu,Maxim_A._Batalin,Yan_Wang_0004,William_J._Kaiser	2012	Gait quality evaluation method for post-stroke patients.	db/conf/icassp/icassp2012.html#XuBWK12
3684539	Mohsen_Farhadloo,n	2012	Learning and adaptation of a tongue shape modelwith missing data.	db/conf/icassp/icassp2012.html#FarhadlooC12
3684554	Shoko_Araki,Tomohiro_Nakatani	2012	Sparse vector factorization for underdetermined BSS using wrapped-phase GMM and source log-spectral prior.	db/conf/icassp/icassp2012.html#ArakiN12
3684575	Sarmad_Malik,Gerald_Enzner	2012	Variational Bayesian inference for nonlinear acoustic echo cancellation using adaptive cascade modeling.	db/conf/icassp/icassp2012.html#MalikE12
3684581	Seyed_Omid_Sadjadi,Sanjay_A._Patil,John_H._L._Hansen	2010	Towards more intelligible physiological microphone speech: A probabilistic transformation approach.	db/conf/icassp/icassp2010.html#SadjadiPH10
3684584	Li_Deng,Dong_Yu,John_C._Platt	2012	Scalable stacking and learning for building deep architectures.	db/conf/icassp/icassp2012.html#DengYP12
3684604	Ying_Wen,Lianghua_He,Yue_Lu	2012	Discriminative common vectors based on the Gram-Schmidt reorthogonalization for the small sample size problem.	db/conf/icassp/icassp2012.html#WenHL12
3684608	Abhishek_Singh,ncipe	2010	Kernel width adaptation in information theoretic cost functions.	db/conf/icassp/icassp2010.html#SinghP10
3684638	Yasuhisa_Fujii,Kazumasa_Yamamoto,Seiichi_Nakagawa	2011	Automatic speech recognition using Hidden Conditional Neural Fields.	db/conf/icassp/icassp2011.html#FujiiYN11
3684658	Zafar_Rafii,Bryan_Pardo	2011	A simple music/voice separation method based on the extraction of the repeating musical structure.	db/conf/icassp/icassp2011.html#RafiiP11a
3684688	rnson,Konstantinos_Ntontin,rn_E._Ottersten	2011	Channel quantization design in multiuser MIMO systems: Asymptotic versus practical conclusions.	db/conf/icassp/icassp2011.html#BjornsonNO11
3684707	Gaurav_Sharma_0001,Arif_Ozgun_Harmanci,David_H._Mathews	2011	Iterative estimation of structures of multiple RNA homologs: Turbofold.	db/conf/icassp/icassp2011.html#SharmaHM11
3684709	Monir_Taha_Hamood,Said_Boussakta	2011	New radix-based FHT algorithm for computing the discrete Hartley transform.	db/conf/icassp/icassp2011.html#HamoodB11
3684711	Jia_Meng,Hung-I_Harry_Chen,Jianqiu_Zhang,Yidong_Chen,Yufei_Huang	2011	Uncover cooperative gene regulations by microRNAs and transcription factors in glioblastoma using a nonnegative hybrid factor model.	db/conf/icassp/icassp2011.html#MengCZCH11
3684714	Nicholas_Mastronarde,Mihaela_van_der_Schaar,Anna_Scaglione,Francesco_Verde,Donatella_Darsena	2010	Sailing good radio waves and transmitting important bits: Relay cooperation in wireless video transmission.	db/conf/icassp/icassp2010.html#MastronardeSSVD10
3684742	Si_Si,Dacheng_Tao,Kwok-Ping_Chan	2010	Discriminative Hessian Eigenmaps for face recognition.	db/conf/icassp/icassp2010.html#SiTC10
3684751	Abhinav_Sethy,Stanley_F._Chen,Bhuvana_Ramabhadran	2011	Distributed training of large scale exponential language models.	db/conf/icassp/icassp2011.html#SethyCR11
3684756	Zahi_N._Karam,William_M._Campbell,Najim_Dehak	2011	Towards reduced false-alarms using cohorts.	db/conf/icassp/icassp2011.html#KaramCD11
3684781	bel,Stefan_Huber,Xavier_Rodet,Gilles_Degottex	2012	Analysis and modification of excitation source characteristics for singing voice synthesis.	db/conf/icassp/icassp2012.html#RobelHRD12
3684789	Nicholas_J._Bryan,Paris_Smaragdis,Gautham_J._Mysore	2012	Clustering and synchronizing multi-camera video via landmark cross-correlation.	db/conf/icassp/icassp2012.html#BryanSM12
3684794	Daichi_Sakaue,Katsutoshi_Itoyama,Tetsuya_Ogata,Hiroshi_G._Okuno	2012	Initialization-robust multipitch estimation based on latent harmonic allocation using overtone corpus.	db/conf/icassp/icassp2012.html#SakaueIOO12
3684807	Saeed_Abdallah,Ioannis_N._Psaromiligkos	2011	Blind channel estimation for MPSK-based amplify-and-forward two-way relaying.	db/conf/icassp/icassp2011.html#AbdallahP11
3684815	Zicong_Mai,Panos_Nasiopoulos,Rabab_K._Ward	2012	Computationally efficient tone-mapping of high-bit-depth video in the YCbCr domain.	db/conf/icassp/icassp2012.html#MaiNW12
3684826	Akira_Maezawa,Hiroshi_G._Okuno,Tetsuya_Ogata,Masataka_Goto	2011	Polyphonic audio-to-score alignment based on Bayesian Latent Harmonic Allocation Hidden Markov Model.	db/conf/icassp/icassp2011.html#MaezawaOOG11
3684835	Junhwi_Choi,Kyungduk_Kim,Sungjin_Lee,Seokhwan_Kim,Donghyeon_Lee,Injae_Lee,Gary_Geunbae_Lee	2012	Seamless error correction interface for voice word processor.	db/conf/icassp/icassp2012.html#ChoiKLKLLL12
3684844	Ivan_Himawan,Iain_McCowan,Sridha_Sridharan	2010	Clustering of ad-hoc microphone arrays for robust blind beamforming.	db/conf/icassp/icassp2010.html#HimawanMS10
3684849	Chao_Gao,Guruprasad_Saikumar,Amit_Srivastava,Premkumar_Natarajan	2011	Open-set speaker identification in broadcast news.	db/conf/icassp/icassp2011.html#GaoSSN11
3684852	Marianna_Meo,Vicente_Zarzoso,Olivier_Meste,Decebal_Gabriel_Latcu,Nadir_Saoudi	2012	Nonnegative matrix factorization for noninvasive prediction of catheter ablation outcome in persistent atrial fibrillation.	db/conf/icassp/icassp2012.html#MeoZMLS12
3684864	Alok_Parlikar,Alan_W._Black	2012	Data-driven phrasing for speech synthesis in low-resource languages.	db/conf/icassp/icassp2012.html#ParlikarB12
3684867	William_R._Carson,Miguel_R._D._Rodrigues,Minhua_Chen,Lawrence_Carin,A._Robert_Calderbank	2012	How to focus the discriminative power of a dictionary.	db/conf/icassp/icassp2012.html#CarsonRCCC12
3684869	Rodrigo_C._de_Lamare	2011	Generalized low-rank decompositions with switching and adaptive algorithms for space-time adaptive processing.	db/conf/icassp/icassp2011.html#Lamare11
3684873	Natan_Jacobson,Yoav_Freund,Truong_Q._Nguyen	2011	Occlusion boundary detection using an online learning framework.	db/conf/icassp/icassp2011.html#JacobsonFN11
3684875	Baris_Coskun,Nasir_D._Memon	2010	Tracking encrypted VoIP calls via robust hashing of network flows.	db/conf/icassp/icassp2010.html#CoskunM10
3684895	Gakuto_Kurata,Nobuyasu_Itoh,Masafumi_Nishimura,Abhinav_Sethy,Bhuvana_Ramabhadran	2011	Named entity recognition from Conversational Telephone Speech leveraging Word Confusion Networks for training and recognition.	db/conf/icassp/icassp2011.html#KurataINSR11
3684897	Hung-Yi_Lo,Ju-Chiang_Wang,Hsin-Min_Wang,Shou-De_Lin	2011	Cost-sensitive stacking for audio tag annotation and retrieval.	db/conf/icassp/icassp2011.html#LoWWL11
3684909	Zhangli_Chen,Guangshu_Hu	2012	A revised method of calculating auditory exciation patterns and loudness for time-varying sounds.	db/conf/icassp/icassp2012.html#ChenH12
3684917	Jie_Lin,Ling-Yu_Duan,Jie_Chen_0006,Rongrong_Ji,Siwei_Luo,Wen_Gao_0001	2012	Learning multiple codebooks for low bit rate mobile visual search.	db/conf/icassp/icassp2012.html#LinD0JLG12
3684920	Shang-Kee_Ting,Ali_H._Sayed	2011	Frequency domain compensation of spurious sidebands in A/D circuits.	db/conf/icassp/icassp2011.html#TingS11
3684922	Stiven_Schwanz_Dias,Marcelo_G._S._Bruno	2012	Cooperative particle filtering for emitter tracking with unknown noise variance.	db/conf/icassp/icassp2012.html#DiasB12
3684925	Rodrigo_C._de_Lamare	2010	Joint iterative power allocation and interference suppression algorithms for cooperative spread spectrum networks.	db/conf/icassp/icassp2010.html#Lamare10
3684937	Mahdi_Triki,Dirk_T._M._Slock	2010	First-order global AM-FM decomposition and application to music analysis and transformation.	db/conf/icassp/icassp2010.html#TrikiS10
3684938	Balachander_Narasimhan,Naofal_Al-Dhahir,Hlaing_Minn	2010	SFBC design tradeoffs for mobile SC-FDMA with application to LTE-advanced.	db/conf/icassp/icassp2010.html#NarasimhanAM10
3684947	Frank_Nielsen	2012	K-MLE: A fast algorithm for learning statistical mixture models.	db/conf/icassp/icassp2012.html#Nielsen12
3684953	Zhe_Wang,Jiefu_Zhai,Tao_Zhang,Joan_Llach	2010	Interactive tone mapping for High Dynamic Range video.	db/conf/icassp/icassp2010.html#WangZZL10
3684967	Jeremy_Kepner,William_Arcand,William_Bergeron,Nadya_T._Bliss,Robert_Bond,Chansup_Byun,Gary_Condon,Kenneth_Gregson,Matthew_Hubbell,Jonathan_Kurz,Andrew_McCabe,Peter_Michaleas,Andrew_Prout,Albert_Reuther,Antonio_Rosa,Charles_Yee	2012	sional data model (D4M) database and computation system.	db/conf/icassp/icassp2012.html#KepnerABBBBCGHKMMPRRY12
3684972	s_Bazerque,Gonzalo_Mateos,Georgios_B._Giannakis	2010	Distributed Lasso for in-network linear regression.	db/conf/icassp/icassp2010.html#BazerqueMG10
3684975	Roy_Wallace,Robbie_Vogt,Brendan_Baker,Sridha_Sridharan	2010	Optimising Figure of Merit for phonetic spoken term detection.	db/conf/icassp/icassp2010.html#WallaceVBS10
3684981	Sergio_Valcarcel_Macua,Pavle_Belanovic,Santiago_Zazo	2011	Distributed linear discriminant analysis.	db/conf/icassp/icassp2011.html#MacuaBZ11
3685006	Andrea_Emmanuele,Marco_Luise,Francesca_Zanier,Massimo_Crisci	2012	Modified Ziv-Zakai bound for Time-Of-Arrival estimation of GNSS Signal-In-Space.	db/conf/icassp/icassp2012.html#EmmanueleLZC12
3685015	Jouni_Pohjalainen,Paavo_Alku,Tomi_Kinnunen	2011	Shout detection in noise.	db/conf/icassp/icassp2011.html#PohjalainenAK11
3685019	Peter_A._Milder,Franz_Franchetti,James_C._Hoe,schel	2010	Hardware implementation of the discrete fourier transform with non-power-of-two problem size.	db/conf/icassp/icassp2010.html#MilderFHP10
3685022	Chung-Hsien_Wu,Han-Ping_Shen,Yan-Ting_Yang	2012	Phone set construction based on context-sensitive articulatory attributes for code-switching speech recognition.	db/conf/icassp/icassp2012.html#WuSY12
3685025	Jing_Wang,Jie_Liang	2010	Distortion exponents of source transmission over two-way relaying cooperative networks.	db/conf/icassp/icassp2010.html#WangL10b
3685026	Florian_Yger,Maxime_Berar,Gilles_Gasso,Alain_Rakotomamonjy	2012	Oblique principal subspace tracking on manifold.	db/conf/icassp/icassp2012.html#YgerBGR12
3685027	Muhammad_Ghulam,Muhammad_Hussain,Fatmah_Alenezy,Anwar_M._Mirza,George_Bebis,Hatim_Aboalsamh	2012	Race recognition using local descriptors.	db/conf/icassp/icassp2012.html#GhulamHAMBA12
3685029	Holger_Boche,Siddharth_Naik,Tansu_Alpcan	2010	Concave resource allocation problems for interference coupled wireless systems.	db/conf/icassp/icassp2010.html#BocheNA10
3685039	Tsz-Kin_Hon,Suba_Raman_Subramaniam,Apostolos_Georgakis,Steve_Alty	2011	STFT-based denoising of elastograms.	db/conf/icassp/icassp2011.html#HonSGA11
3685044	Guangzhi_Cao,Yandong_Guo,Charles_A._Bouman	2010	High dimensional regression using the sparse matrix transform (SMT).	db/conf/icassp/icassp2010.html#CaoGB10
3685045	Alain_Y._Kibangou,Cyrille_Siclet,Laurent_Ros	2010	Joint channel and Doppler estimation for multicarrier underwater communications.	db/conf/icassp/icassp2010.html#KibangouSR10
3685047	Zubair_Khalid,Salman_Durrani,Rodney_A._Kennedy,Parastoo_Sadeghi	2011	On the construction of low-pass filters on the unit sphere.	db/conf/icassp/icassp2011.html#KhalidDKS11
3685068	Armin_Sehr,Roland_Maas,Walter_Kellermann	2010	Model-based dereverberation in the logmelspec domain for robust distant-talking speech recognition.	db/conf/icassp/icassp2010.html#SehrMK10
3685073	Pubudu_Madhawa_Silva,Thrasyvoulos_N._Pappas,Joshua_Atkins,James_E._West	2011	Perceiving graphical and pictorial information via touch and hearing.	db/conf/icassp/icassp2011.html#SilvaPAW11
3685077	Jin_Li_0006,Weiwei_Chen,Moncef_Gabbouj,Jarmo_Takala,Hexin_Chen	2011	Prediction of discrete cosine transformed coefficients in resized pixel blocks.	db/conf/icassp/icassp2011.html#LiCGTC11
3685091	nnmark,Adrian_Bahne,n	2012	Improved loudspeaker-room equalization using multiple loudspeakers and MIMO feedforward control.	db/conf/icassp/icassp2012.html#BrannmarkBA12
3685093	Elsa_Dupraz,Francesca_Bassi,Thomas_Rodet,Michel_Kieffer	2012	Distributed coding of sources with bursty correlation.	db/conf/icassp/icassp2012.html#DuprazBRK12
3685099	Zengli_Yang,Yahong_Rosa_Zheng	2012	Near-field 3-D synthetic aperture radar imaging via compressed sensing.	db/conf/icassp/icassp2012.html#YangZ12
3685100	Sonya_A._Coleman,Bryan_W._Scotney,Bryan_Gardiner	2010	Efficient Laplacian feature map pyramids in a hexagonal framework.	db/conf/icassp/icassp2010.html#ColemanSG10
3685102	Megumi_Endoh,Tomohiro_Yanagimachi,Ryutarou_Ohbuchi	2012	Efficient manifold learning for 3D model retrieval by using clustering-based training sample reduction.	db/conf/icassp/icassp2012.html#EndohYO12
3685103	Maciej_Niedzwiecki,Michal_Stanislaw_Meller	2011	On the instantaneous frequency smoothing for signals with quasi-linear frequency changes.	db/conf/icassp/icassp2011.html#NiedzwieckiM11
3685109	Keya_Pandia,Sourabh_Ravindran,Randy_Cole,Gregory_T._A._Kovacs,Laurent_Giovangrandi	2010	Motion artifact cancellation to obtain heart sounds from a single chest-worn accelerometer.	db/conf/icassp/icassp2010.html#PandiaRCKG10
3685111	ois_Mairesse,Joseph_Polifroni,Giuseppe_Di_Fabbrizio	2012	Can prosody inform sentiment analysis? Experiments on short spoken reviews.	db/conf/icassp/icassp2012.html#MairessePF12
3685123	Kornel_Laskowski	2012	Transfer cross entropy for fast sociometric inference in longitudinal collections of multi-party conversation.	db/conf/icassp/icassp2012.html#Laskowski12
3685132	Wenshan_Zhao,Yichuang_Sun,Yigang_He	2010	Current-mode Gm-C bandpass filter for wavelet transform implementation.	db/conf/icassp/icassp2010.html#ZhaoSH10
3685136	Yunlong_Cai,Rodrigo_C._de_Lamare,Minjian_Zhao,Jie_Zhong	2012	Low-complexity variable forgetting factor mechanism for blind adaptive constrained constant modulus algorithms.	db/conf/icassp/icassp2012.html#CaiLZZ12
3685152	Ming_Li_0026,Angeliki_Metallinou,Daniel_Bone,Shrikanth_S._Narayanan	2012	Speaker states recognition using latent factor analysis based Eigenchannel factor vector modeling.	db/conf/icassp/icassp2012.html#LiMBN12
3685161	Xinmiao_Zhang,Fang_Cai	2010	Partial-parallel decoder architecture for quasi-cyclic non-binary LDPC codes.	db/conf/icassp/icassp2010.html#ZhangC10
3685167	ri,line_Theys,dric_Richard,David_Mary	2011	Regularized split gradient method for nonnegative matrix factorization.	db/conf/icassp/icassp2011.html#LanteriTRM11
3685173	Jean-Louis_Durrieu,Jean-Philippe_Thiran	2011	Sparse non-negative decomposition of speech power spectra for formant tracking.	db/conf/icassp/icassp2011.html#DurrieuT11
3685177	ment,Thierry_Bazillon,Corinne_Fredouille	2011	Speaker diarization of heterogeneous web video files: A preliminary study.	db/conf/icassp/icassp2011.html#ClementBF11
3685183	Hector_Poveda,Ã©,Eric_Grivel	2011	Robust frequency synchronization for an OFDMA uplink system disturbed by a Cognitive Radio system interference.	db/conf/icassp/icassp2011.html#PovedaFG11
3685202	Xingyu_Gao,Jingye_Zhou,Zhenyu_Chen,Yiqiang_Chen	2010	Automatic Generation of Pencil Sketch for 2D Images.	db/conf/icassp/icassp2010.html#GaoZCC10
3685209	Alberto_Abad,Jordi_Luque,Isabel_Trancoso	2011	Parallel Transformation Network features for speaker recognition.	db/conf/icassp/icassp2011.html#AbadLT11
3685224	Sudharshan_Narayanan,Balachander_Narasimhan,Naofal_Al-Dhahir	2010	Training sequence design for joint channel and I/Q imbalance parameter estimation in mobile SC-FDE transceivers.	db/conf/icassp/icassp2010.html#NarayananNA10
3685226	Howard_Lei,Jaeyoung_Choi,Adam_Janin,Gerald_Friedland	2011	User verification: Matching the uploaders of videos across accounts.	db/conf/icassp/icassp2011.html#LeiCJF11
3685233	Ilker_Bayram	2011	Mixed norms with overlapping groups as signal priors.	db/conf/icassp/icassp2011.html#Bayram11
3685247	Wei_Yao,Zhengguo_Li,Susanto_Rahardja	2012	Noise reduction for differently exposed images.	db/conf/icassp/icassp2012.html#YaoLR12
3685259	Bao-Di_Liu,Yu-Xiong_Wang,Yu-Jin_Zhang,Yin_Zheng	2012	Discriminant sparse coding for image classification.	db/conf/icassp/icassp2012.html#LiuWZZ12
3685276	Georg_Schroth,Anas_Al-Nuaimi,Robert_Huitl,Florian_Schweiger,Eckehard_G._Steinbach	2011	Rapid image retrieval for mobile location recognition.	db/conf/icassp/icassp2011.html#SchrothAHSS11
3685297	verine_Baudry,Bertrand_Chupeau,bvre	2010	Adaptive video fingerprints for accurate temporal registration.	db/conf/icassp/icassp2010.html#BaudryCL10
3685311	Nawaf_I._Almoosa,Soo_Hyun_Bae,Biing-Hwang_Juang	2010	Feature extraction by incremental parsing for music indexing.	db/conf/icassp/icassp2010.html#AlmoosaBJ10
3685324	Raul_Fernandez,Steve_Minnis,Bhuvana_Ramabhadran	2012	Prediction of F0 contours from symbolic and numerical variables using continuous conditional random fields.	db/conf/icassp/icassp2012.html#FernandezMR12
3685342	Aditya_Gupta,Andrew_C._Singer,Naresh_R._Shanbhag	2011	Least squares approximation and polyphase decomposition for pipelining recursive filters.	db/conf/icassp/icassp2011.html#GuptaSS11
3685355	Reza_Hoseinnezhad,Ba-Ngu_Vo,Ba-Tuong_Vo,David_Suter	2011	Bayesian integration of audio and visual information for multi-target tracking using a CB-member filter.	db/conf/icassp/icassp2011.html#HoseinnezhadVVS11
3685359	Seung-Jin_Ryu,Hae-Yeoun_Lee,Dong-Hyuck_Im,Jung-Ho_Choi,Heung-Kyu_Lee	2010	Electrophotographic printer identification by halftone texture analysis.	db/conf/icassp/icassp2010.html#RyuLICL10
3685364	Takahiro_Ogawa,Miki_Haseyama	2012	Perceptually optimized subspace estimation for missing texture reconstruction.	db/conf/icassp/icassp2012.html#OgawaH12
3685391	Hien_Van_Nguyen,Vishal_M._Patel,Nasser_M._Nasrabadi,Rama_Chellappa	2012	Kernel dictionary learning.	db/conf/icassp/icassp2012.html#NguyenPNC12
3685398	nsow_Boldt,Michael_Syskind_Pedersen,Ulrik_Kjems,ll_Christensen,ren_Holdt_Jensen	2010	Error-correction of binary masks using hidden Markov models.	db/conf/icassp/icassp2010.html#BoldtPKCJ10
3685399	Adam_Greenhall,Les_E._Atlas	2010	Cepstral mean based speech source discrimination.	db/conf/icassp/icassp2010.html#GreenhallA10
3685404	Xiufeng_Song,Peter_Willett,Shengli_Zhou	2011	Target localization with NLOS circularly reflected AOAS.	db/conf/icassp/icassp2011.html#SongWZ11
3685408	Tanaya_Guha,Rabab_Kreidieh_Ward	2012	A sparse reconstruction based algorithm for image and video classification.	db/conf/icassp/icassp2012.html#GuhaW12
3685411	Chenhao_Qi,Lenan_Wu	2011	A hybrid compressed sensing algorithm for sparse channel estimation in MIMO OFDM systems.	db/conf/icassp/icassp2011.html#QiW11
3685423	Heiga_Zen,Mark_J._F._Gales	2011	Decision tree-based context clustering based on cross validation and hierarchical priors.	db/conf/icassp/icassp2011.html#ZenG11
3685437	Vijay_Chandrasekhar,Mehmet_Emre_Sargin,David_A._Ross	2011	Automatic Language Identification in music videos with low level audio and visual features.	db/conf/icassp/icassp2011.html#ChandrasekharSR11
3685438	Hiroyuki_Takeda,Peyman_Milanfar	2010	Nonlinear kernel backprojection for computed tomography.	db/conf/icassp/icassp2010.html#TakedaM10
3685443	Manohar_Shamaiah,Xiaohu_Shen,Haris_Vikalo	2011	Sequential Monte Carlo method for parameter estimation in diffusion models of affinity-based biosensors.	db/conf/icassp/icassp2011.html#ShamaiahSV11
3685445	Liuling_Gong,Dan_Schonfeld	2010	Learning from high-dimensional noisy data via projections onto multi-dimensional ellipsoids.	db/conf/icassp/icassp2010.html#GongS10
3685446	Robert_D._Miller,Wade_Trappe	2010	Physical Layer Techniques for Enhanced Situational Awareness.	db/conf/icassp/icassp2010.html#MillerT10
3685447	Xin_Chen,Yunxin_Zhao	2010	Data sampling ensemble acoustic modelling in speaker independent speech recognition.	db/conf/icassp/icassp2010.html#ChenZ10a
3685453	Ashirbani_Saha,Q._M._Jonathan_Wu	2010	Facial expression recognition using curvelet based local binary patterns.	db/conf/icassp/icassp2010.html#SahaW10
3685463	Eugene_Brevdo,Peter_J._Ramadge	2010	Bridge detection and robust geodesics estimation via random walks.	db/conf/icassp/icassp2010.html#BrevdoR10
3685469	Jie_Gao,Qingwei_Zhao,Yonghong_Yan_0002	2010	Automatic Synchronization of live speech and its Transcripts based on a frame-synchronous likelihood ratio test.	db/conf/icassp/icassp2010.html#GaoZY10
3685476	Aleksandr_Y._Aravkin,Michael_P._Friedlander,Tristan_van_Leeuwen	2012	Robust inversion via semistochastic dimensionality reduction.	db/conf/icassp/icassp2012.html#AravkinFL12
3685477	Hoang_Duong_Tuan,Tran_Thai_Son,Hoang_Tuy,Ha_H._Nguyen	2011	Optimum multi-user detection by nonsmooth optimization.	db/conf/icassp/icassp2011.html#TuanSTN11
3685479	Peng_Zhang,Shuzheng_Xu,Huazhong_Yang	2012	An informed unipolar spread spectrum modulation for self-synchronized robust watermarking.	db/conf/icassp/icassp2012.html#ZhangXY12
3685480	Alexei_V._Ivanov,Giuseppe_Riccardi	2012	Kolmogorov-Smirnov test for feature selection in emotion recognition from speech.	db/conf/icassp/icassp2012.html#IvanovR12
3685485	Christian_Debes,Christian_Weiss,Abdelhak_M._Zoubir,Moeness_G._Amin	2010	Distributed target detection in Through-the-Wall Radar Imaging using the bootstrap.	db/conf/icassp/icassp2010.html#DebesWZA10
3685492	Hassan_Mansour,Rayan_Saab,Panos_Nasiopoulos,Rabab_Kreidieh_Ward	2010	Color image desaturation using sparse reconstruction.	db/conf/icassp/icassp2010.html#MansourSNW10
3685498	Haipeng_Wang,Cheung-Chi_Leung,Tan_Lee,Bin_Ma,Haizhou_Li	2012	An acoustic segment modeling approach to query-by-example spoken term detection.	db/conf/icassp/icassp2012.html#WangLLML12
3685504	Douglas_Adams,Chester_Sungchung_Park,Yonina_C._Eldar,Boris_Murmann	2012	Towards an integrated circuit design of a compressed sampling wireless receiver.	db/conf/icassp/icassp2012.html#AdamsPEM12
3685508	Franz_Pernkopf,Michael_Wohlmayr,cke	2011	Maximum margin structure learning of Bayesian network classifiers.	db/conf/icassp/icassp2011.html#PernkopWM11
3685513	Steve_Gu,Ying_Zheng,Carlo_Tomasi	2012	Shape from point features.	db/conf/icassp/icassp2012.html#GuZT12
3685526	Francesco_Nesta,Maurizio_Omologo	2012	Enhanced multidimensional spatial functions for unambiguous localization of multiple sparse acoustic sources.	db/conf/icassp/icassp2012.html#NestaO12
3685527	Aniketh_Talwai,Francis_Minhthang_Bui,Ashish_Khisti,Dimitrios_Hatzinakos	2011	A comparative analysis of biometric secret-key binding schemes based on QIM and Wyner-Ziv coding.	db/conf/icassp/icassp2011.html#TalwaiBKH11
3685528	Gonzalo_Vazquez-Vilar,pez-Valcarce,Ashish_Pandharipande	2011	Detection diversity of multiantenna spectrum sensors.	db/conf/icassp/icassp2011.html#Vazquez-VilarLP11
3685534	Phani_Chavali,Arye_Nehorai	2012	Price theory framework for target tracking using multi-modal sensors.	db/conf/icassp/icassp2012.html#ChavaliN12
3685535	Asmaa_Amehraye,Lionel_Fillatre	2012	A new approach for semiparametric detection.	db/conf/icassp/icassp2012.html#AmehrayeF12
3685537	Yow-Bang_Wang,Lin-Shan_Lee	2012	Improved approaches of modeling and detecting Error Patterns with empirical analysis for Computer-Aided Pronunciation Training.	db/conf/icassp/icassp2012.html#WangL12
3685546	Po-Sen_Huang,Scott_Deeann_Chen,Paris_Smaragdis,Mark_Hasegawa-Johnson	2012	Singing-voice separation from monaural recordings using robust principal component analysis.	db/conf/icassp/icassp2012.html#HuangCSH12
3685552	Ahmed_Gamal-Eldin,Xavier_Descombes,Josiane_Zerubia	2011	A novel algorithm for occlusions and perspective effects using a 3D object process.	db/conf/icassp/icassp2011.html#Gamal-EldinDZ11
3685563	lix_Balado	2010	On the Shannon capacity of DNA data embedding.	db/conf/icassp/icassp2010.html#Balado10
3685575	Wei-Cheng_Liao,Tsung-Hui_Chang,Wing-Kin_Ma,Chong-Yung_Chi	2010	Joint transmit beamforming and artificial noise design for QoS discrimination inwireless downlink.	db/conf/icassp/icassp2010.html#LiaoCMC10
3685584	Abhishek_Singh,Tejaswi_Tamminedi,Guy_Yosiphon,Anurag_Ganguli,Jacob_Yadegar	2010	Hidden Markov Models for modeling blood pressure data to predict acute hypotension.	db/conf/icassp/icassp2010.html#SinghTYGY10
3685587	Taejoon_Kim,David_James_Love,Bruno_Clerckx	2010	Leveraging temporal correlation for limited feedback multiple antennas systems.	db/conf/icassp/icassp2010.html#KimLC10
3685592	Aldo_Maalouf,Mohamed-Chaker_Larabi	2011	CYCLOP: A stereo color image quality assessment metric.	db/conf/icassp/icassp2011.html#MaaloufL11
3685599	Oriol_Vinyals,Suman_V._Ravuri,Daniel_Povey	2012	Revisiting Recurrent Neural Networks for robust ASR.	db/conf/icassp/icassp2012.html#VinyalsRP12
3685607	Thomas_J._Riedl,Andrew_C._Singer,Jun_Won_Choi	2010	Learning in Gaussian Markov random fields.	db/conf/icassp/icassp2010.html#RiedlSC10
3685614	Tauhidur_Rahman,Carlos_Busso	2012	A personalized emotion recognition system using an unsupervised feature adaptation scheme.	db/conf/icassp/icassp2012.html#RahmanB12
3685620	Francesco_Monti,Carlo_S._Regazzoni	2010	GHT based implementation of the expectation maximization for mixtures of multi-Gaussians and its applications to video tracking.	db/conf/icassp/icassp2010.html#MontiR10
3685627	Ã¶	2010	Voice quality evaluation of various codecs.	db/conf/icassp/icassp2010.html#Ramo10
3685642	Andreas_Stolcke	2011	Making themost from multiple microphones in meeting recognition.	db/conf/icassp/icassp2011.html#Stolcke11
3685644	Vijayaraghavan_Thirumalai,Pascal_Frossard	2011	Dense disparity estimation from linear measurements.	db/conf/icassp/icassp2011.html#ThirumalaiF11
3685647	Jonathan_Le_Roux,John_R._Hershey	2012	Indirect model-based speech enhancement.	db/conf/icassp/icassp2012.html#RouxH12
3685650	ll_Christensen	2012	Multi-channel maximum likelihood pitch estimation.	db/conf/icassp/icassp2012.html#Christensen12a
3685652	Carl_Quillen	2012	Autoregressive HMM speech synthesis.	db/conf/icassp/icassp2012.html#Quillen12
3685663	Lei_Xu_0009,Jiangwei_Li,Kongqiao_Wang	2011	Real-time and multi-view face tracking on mobile platform.	db/conf/icassp/icassp2011.html#XuLW11
3685664	Jaehyun_An,Seong_Jong_Ha,Nam_Ik_Cho	2012	Reduction of ghost effect in exposure fusion by detecting the ghost pixels in saturated and non-saturated regions.	db/conf/icassp/icassp2012.html#AnHC12
3685672	Denis_Jouvet,Nicolas_Vinuesa	2012	Classification margin for improved class-based speech recognition performance.	db/conf/icassp/icassp2012.html#JouvetV12
3685698	Jun-Won_Suh,Yun_Lei,Wooil_Kim,John_H._L._Hansen	2011	Effective background data selection in SVM speaker recognition for unseen test environment: More is not always better.	db/conf/icassp/icassp2011.html#SuhLKH11
3685700	Hui_Li,Xuejun_Liao,Lawrence_Carin	2011	Nonparametric Bayesian feature selection for multi-task learning.	db/conf/icassp/icassp2011.html#LiLC11
3685718	Josep_Vidal,Adrian_Agustin,Sandra_Lagen,Eduard_Valera,oz,Ana_Garcia_Armada,ndez	2011	Network-MIMO backhauling for QOS-constrained relay transmission.	db/conf/icassp/icassp2011.html#VidalALVMAF11
3685722	Ryoichi_Miyazaki,Hiroshi_Saruwatari,Takayuki_Inoue,Kiyohiro_Shikano,Kazunobu_Kondo	2012	Musical-noise-free speech enhancement: Theory and evaluation.	db/conf/icassp/icassp2012.html#MiyazakiSISK12
3685724	Leung_Kin_Chiu,Nathan_V._Parrish,David_V._Anderson	2011	A perceptually transparent audio power reduction algorithm for loudspeaker power management.	db/conf/icassp/icassp2011.html#ChiuPA11
3685728	Oleksiy_J._Koval,Sviatoslav_Voloshynovskiy,Farzad_Farhadzadeh,Taras_Holotyak,Fokko_Beekhof	2011	Information-theoretic analysis of desynchronization invariant object identification.	db/conf/icassp/icassp2011.html#KovalVFHB11
3685729	Yi_Yin,Mouloud_Adel,Salah_Bourennane	2012	An automatic tracking method for retinal vascular tree extraction.	db/conf/icassp/icassp2012.html#YinAB12
3685744	agarikano,Amparo_Varona,guez-Fuentes,n_Bordel	2011	A dynamic approach to the selection of high order n-grams in phonotactic language recognition.	db/conf/icassp/icassp2011.html#PenagarikanoVRB11
3685746	Hiromasa_Fujihara,Anssi_Klapuri,Mark_D._Plumbley	2012	Instrumentation-based music similarity using sparse representations.	db/conf/icassp/icassp2012.html#FujiharaKP12
3685775	lez,s_Burget,Luciana_Ferrer,Nicolas_Scheffer	2012	iVector-based prosodic system for language identification.	db/conf/icassp/icassp2012.html#GonzalezBFS12
3685785	Can_Sun,Chenyang_Yang	2012	Energy efficient hybrid one-way and two-way relay transmission strategy.	db/conf/icassp/icassp2012.html#SunY12
3685791	Arash_Baroumand,Alireza_Nasiri_Avanaki	2010	Watermark Driven Decentralized Best Matching.	db/conf/icassp/icassp2010.html#BaroumandA10
3685804	Stefan_Krone,Gerhard_Fettweis	2010	Optimal gain control for single-carrier communications with uniform quantization at the receiver.	db/conf/icassp/icassp2010.html#KroneF10
3685808	Seung-Jun_Kim,Georgios_B._Giannakis	2010	Sequential cooperative sensing for multi-channel cognitive radios.	db/conf/icassp/icassp2010.html#KimG10
3685836	t,Milos_Janda,Ã½,s_Burget	2012	Region dependent linear transforms in multilingual speech recognition.	db/conf/icassp/icassp2012.html#KarafiatJCB12
3685844	Michael_J._Schmitz,Roger_A._Green	2010	Optimization of multisine excitations for receiver undersampling.	db/conf/icassp/icassp2010.html#SchmitzG10
3685845	Zhen_James_Xiang,Peter_J._Ramadge	2010	Morphological wavelets and the complexity of dyadic trees.	db/conf/icassp/icassp2010.html#XiangR10
3685855	Valentin_Schwarz,Gerald_Matz	2010	Distributed reconstruction of time-varying spatial fields based on consensus propagation.	db/conf/icassp/icassp2010.html#SchwarzM10
3685861	rez,Gonzalo_Vazquez-Vilar,pez-Valcarce,a,a	2011	Multiantenna detection under noise uncertainty and primary user's spatial structure.	db/conf/icassp/icassp2011.html#RamirezVLVS11
3685863	elik,Chandra_V._Curtis	2010	Resolution selective change detection in satellite images.	db/conf/icassp/icassp2010.html#CelikC10
3685868	Jiwen_Lu,Yap-Peng_Tan	2010	Gait-based human age estimation.	db/conf/icassp/icassp2010.html#LuT10
3685871	Slim_Essid,Dimitrios_S._Alexiadis,Robin_Tournemenne,Marc_Gowing,Philip_Kelly,David_S._Monaghan,Petros_Daras,lique_Dremeau,Noel_E._O'Connor	2012	An advanced virtual dance performance evaluator.	db/conf/icassp/icassp2012.html#EssidATGKMDDO12
3685878	Dung_Trung_Vo,Truong_Q._Nguyen	2011	Localized filtering for artifact removal in compressed images.	db/conf/icassp/icassp2011.html#VoN11
3685882	Senthilkumar_Chandramohan,Matthieu_Geist,vre,Olivier_Pietquin	2012	Clustering behaviors of Spoken Dialogue Systems users.	db/conf/icassp/icassp2012.html#ChandramohanGLP12
3685884	Martin_McCormick,Rui_Ma,Todd_P._Coleman	2010	An analytic spatial filter and a hidden Markov model for enhanced information transfer rate in EEG-based brain computer interfaces.	db/conf/icassp/icassp2010.html#McCormickMC10
3685895	Hyun_Ha_Nam,Hirotaka_Hachiya,Masashi_Sugiyama	2012	Computationally efficient multi-label classification by least-squares probabilistic classifier.	db/conf/icassp/icassp2012.html#NamHS12
3685898	Tamara_Tosic,Tamara_Frossard	2010	Graph-based regularization for spherical signal interpolation.	db/conf/icassp/icassp2010.html#TosicF10
3685904	Soo-Chang_Pei,Pai-Wei_Wang	2010	Energy concentration enhancement using window width optimization in S transform.	db/conf/icassp/icassp2010.html#PeiW10
3685913	Ivan_W._Selesnick	2010	A new sparsity-enabled signal separation method based on signal resonance.	db/conf/icassp/icassp2010.html#Selesnick10
3685914	Nicolas_Scheffer,Luciana_Ferrer,Martin_Graciarena,Sachin_S._Kajarekar,Elizabeth_Shriberg,Andreas_Stolcke	2011	The SRI NIST 2010 speaker recognition evaluation system.	db/conf/icassp/icassp2011.html#SchefferFGKSS11
3685925	Dong_Yu,Frank_Seide,Gang_Li,Li_Deng	2012	Exploiting sparseness in deep neural networks for large vocabulary speech recognition.	db/conf/icassp/icassp2012.html#YuSLD12
3685929	Marko_Hiipakka	2011	Estimating pressure and volume velocity in the ear canal for insert headphones.	db/conf/icassp/icassp2011.html#Hiipakka11
3685938	Hannu_Pulakka,Ulpu_Remes,ki,Mikko_Kurimo,Paavo_Alku	2011	Speech bandwidth extension using Gaussian mixture model-based estimation of the highband mel spectrum.	db/conf/icassp/icassp2011.html#PulakkaRPKA11
3685958	Zhen_Li,Hitoshi_Kiya	2010	Double-search-window block matching using the fast fourier transform.	db/conf/icassp/icassp2010.html#LiK10
3685970	Wei_Huang,Q._M._Jonathan_Wu	2010	Human action recognition based on Self Organizing Map.	db/conf/icassp/icassp2010.html#HuangW10
3685981	Tran_Huy_Dat,Haizhou_Li	2011	Jump Function Kolmogorov for overlapping audio event classification.	db/conf/icassp/icassp2011.html#DatL11a
3685983	Mohammad_H._Moattar,Mohammad_M._Homayounpour,Nima_Khademi_Kalantari	2010	A new approach for robust realtime Voice Activity Detection using spectral pattern.	db/conf/icassp/icassp2010.html#MoattarHK10
3686000	Fabien_Lotte,Cuntai_Guan	2010	Learning from other subjects helps reducing Brain-Computer Interface calibration time.	db/conf/icassp/icassp2010.html#LotteG10
3686020	s_Crivelli,Agustin_Mailing,as	2010	Complexity-based border detection for textured images.	db/conf/icassp/icassp2010.html#CrivelliMC10
3686026	Anton_Ragni,Mark_J._F._Gales	2012	Inference algorithms for generative score-spaces.	db/conf/icassp/icassp2012.html#RagniG12
3686029	Florence_Alberge,Ziad_Naja,Pierre_Duhamel	2011	From maximum likelihood to iterative decoding.	db/conf/icassp/icassp2011.html#AlbergeND11
3686067	Tsung-wei_Tu,Hung-yi_Lee,Yu-Yu_Chou,Lin-Shan_Lee	2012	Semantic query expansion and context-based discriminative term modeling for spoken document retrieval.	db/conf/icassp/icassp2012.html#TuLCL12
3686071	Akshay_Athalye,Vladimir_Savic,Miodrag_Bolic,Petar_M._Djuric	2011	A Radio Frequency Identification System for accurate indoor localization.	db/conf/icassp/icassp2011.html#AthalyeSBD11
3686075	Tomer_Koren,Ronen_Talmon,Israel_Cohen	2012	Supervised system identification based on local PCA models.	db/conf/icassp/icassp2012.html#KorenTC12
3686076	Ping_Xu,Pascale_Fung,Ricky_Ho_Yin_Chan	2012	Phrase-level transduction model with reordering for spoken to written language transformation.	db/conf/icassp/icassp2012.html#XuFC12
3686099	Mohamed_F._Mansour	2010	A matrix approach for transcoding modulated lapped transforms.	db/conf/icassp/icassp2010.html#Mansour10
3686112	Rebecca_Stewart,Mark_B._Sandler	2010	Database of omnidirectional and B-format room impulse responses.	db/conf/icassp/icassp2010.html#StewartS10
3686126	Joshua_N._Ash,Gene_T._Whipps,Richard_J._Kozick	2010	Performance of shockwave-based shooter localization under model misspecification.	db/conf/icassp/icassp2010.html#AshWK10
3686127	Lin_Bai,Qinye_Yin	2010	A modified NLMS algorithm for adaptive noise cancellation.	db/conf/icassp/icassp2010.html#BaiY10
3686135	Wancheng_Zhang,Emanuel_A._P._Habets,Patrick_A._Naylor	2010	A System-Identification-Error-Robust Method for equalization of multichannel acoustic systems.	db/conf/icassp/icassp2010.html#ZhangHN10
3686144	Alex_Marin,Wei_Wu,Bin_Zhang_0009,Mari_Ostendorf	2012	Detecting targets of alignment moves in multiparty discussions.	db/conf/icassp/icassp2012.html#MarinW0O12
3686147	Yingying_Li,Wei-Chuan_Shih,Zhu_Han,Wotao_Yin	2011	1 minimization.	db/conf/icassp/icassp2011.html#LiSHY11
3686174	Thanh-Toan_Do,Ewa_Kijak,Laurent_Amsaleg,Teddy_Furon	2012	Enlarging hacker's toolbox: Deluding image recognition by attacking keypoint orientations.	db/conf/icassp/icassp2012.html#DoKAF12
3686180	Min-Seok_Kim,Il-Ho_Yang,Ha-Jin_Yu	2010	Kernel multimodal discriminant analysis for speaker verification.	db/conf/icassp/icassp2010.html#KimYY10a
3686195	Yu_Wang_0006,Jo_Yew_Tham,Kwong_Huang_Goh,Wei_Siong_Lee,Wenxian_Yang	2011	A distance-based slice interleaving scheme for robust video transmission over error-prone networks.	db/conf/icassp/icassp2011.html#WangTGLY11
3686196	Keisuke_Iwami,Yasuhisa_Fujii,Kazumasa_Yamamoto,Seiichi_Nakagawa	2011	Efficient out-of-vocabulary term detection by n-gram array indices with distance from a syllable lattice.	db/conf/icassp/icassp2011.html#IwamiFYN11
3686198	se,Volkan_Cevher,etin	2012	Filtered Variation method for denoising and sparse signal processing.	db/conf/icassp/icassp2012.html#KoseCC12
3686205	Chenchi_Luo,James_H._McClellan	2011	Adjustable bandwidth filter design with generalized farrow structure.	db/conf/icassp/icassp2011.html#LuoM11a
3686207	Mritunjay_Singh,Tripurari_Singh	2012	Linear universal demosaicking of regular pattern color filter arrays.	db/conf/icassp/icassp2012.html#SinghS12
3686210	Fei_Chen,Philipos_C._Loizou	2010	Speech enhancement using a frequency-specific composite Wiener function.	db/conf/icassp/icassp2010.html#ChenL10
3686226	Anush_K._Moorthy,Alan_C._Bovik	2010	Statistics of natural image distortions.	db/conf/icassp/icassp2010.html#MoorthyB10
3686237	Angeliki_Metallinou,Sungbok_Lee,Shrikanth_Narayanan	2010	Decision level combination of multiple modalities for recognition and analysis of emotional expression.	db/conf/icassp/icassp2010.html#MetallinouLN10
3686239	Christine_Guillemot,rkan	2012	Neighbor embedding with non-negative matrix factorization for image prediction.	db/conf/icassp/icassp2012.html#GuillemotT12
3686240	Jinghong_Zheng,Zhengguo_Li,Susanto_Rahardja,Susu_Yao,Wei_Yao	2010	Collaborative image processing algorithm for detail refinement and enhancement via multi-light images.	db/conf/icassp/icassp2010.html#ZhengLRYY10
3686242	Moshe_Mishali,Asaf_Elron,Yonina_C._Eldar	2010	Sub-Nyquist processing with the modulated wideband converter.	db/conf/icassp/icassp2010.html#MishaliEE10
3686246	D._A._Wollman	2011	Accelerating standards and measurements for the smart grid.	db/conf/icassp/icassp2011.html#Wollman11
3686249	Wen-Liang_Hsue,Soo-Chang_Pei,Jian-Jiun_Ding	2011	Efficient discrete fractional Hirschman optimal transform and its application.	db/conf/icassp/icassp2011.html#HsuePD11
3686251	Yanbing_Zhang,Huaiyu_Dai	2010	Distributed network decomposition: A probabilistic greedy approach.	db/conf/icassp/icassp2010.html#ZhangD10
3686253	Umar_Rashid,Hoang_Duong_Tuan,Ha_Hoang_Kha,Ha_H._Nguyen	2011	Semi-definite programming for distributed tracking of dynamic objects by nonlinear sensor network.	db/conf/icassp/icassp2011.html#RashidTKN11
3686262	Philippe_Loic_Marie_Bouttefroy,Abdesselam_Bouzerdoum,Son_Lam_Phung,Azeddine_Beghdadi	2010	On the analysis of background subtraction techniques using Gaussian Mixture Models.	db/conf/icassp/icassp2010.html#BouttefroyBPB10
3686265	Hing-Cheung_So,Frankie_K._W._Chan,Cheung-Fat_Chan,Wing_Hong_Lau	2010	Utilizing principal singular vectors for two-dimensional single frequency estimation.	db/conf/icassp/icassp2010.html#SoCCL10
3686285	Xizhong_Shen,Yimin_Zhang_0001,Moeness_G._Amin,Ramazan_Demirli	2012	Ultrasound multipath background clutter mitigation based on subspace analysis and projection.	db/conf/icassp/icassp2012.html#ShenZAD12
3686287	Kutluyil_Dogancay	2010	A closed-form pseudolinear estimator for geolocation of scanning emitters.	db/conf/icassp/icassp2010.html#Dogancay10
3686298	Petros_T._Boufounos	2012	Depth sensing using active coherent illumination.	db/conf/icassp/icassp2012.html#Boufounos12
3686307	rez,Guillermo_Sapiro	2011	Sparse coding and dictionary learning based on the MDL principle.	db/conf/icassp/icassp2011.html#RamirezS11
3686311	lt,Magnus_Jansson,Guillaume_Bouleux,Petre_Stoica	2011	Prior knowledge-based direction of arrival estimation.	db/conf/icassp/icassp2011.html#WirfaltJBS11
3686313	Jing-Ming_Guo,Yun-Fu_Liu,Bo-Syun_Lai,Peng-Hua_Wang,Jiann-Der_Lee	2012	Classified-Filter-based Post-Compensation Interpolation for Color Filter Array demosaicing.	db/conf/icassp/icassp2012.html#GuoLLWL12
3686320	Andres_Kwasinski	2010	Enabling user cooperation through embedded coding and awareness of source content dynamics.	db/conf/icassp/icassp2010.html#Kwasinski10
3686321	James_K._Murphy,Simon_J._Godsill	2011	Joint Bayesian removal of impulse and background noise.	db/conf/icassp/icassp2011.html#MurphyG11
3686323	Parisa_Darvish_Zadeh_Varcheie,Langis_Gagnon	2010	Lip tracking using adaptive fuzzy particle filter in the context of car driving simulator under low contrast near-infrared illumination.	db/conf/icassp/icassp2010.html#VarcheieG10
3686333	Rania_Hassen,Zhou_Wang,Magdy_M._A._Salama	2010	No-reference image sharpness assessment based on local phase coherence measurement.	db/conf/icassp/icassp2010.html#HassenWS10
3686337	Hassan_Mansour,r_Yilmaz	2012	1 minimization.	db/conf/icassp/icassp2012.html#MansourY12
3686338	Ehsan_Hassani_Sadi,Hamidreza_Amindavar	2011	Blind phase recovery in QAM communication systems using characteristic function.	db/conf/icassp/icassp2011.html#SadiA11
3686344	Ivana_Tosic,Ivana_Jovanovic,Pascal_Frossard,Martin_Vetterli,Neb_Duric	2010	Ultrasound tomography with learned dictionaries.	db/conf/icassp/icassp2010.html#TosicJFVD10
3686347	Jacob_Chakareski	2011	Content preference estimation in online social networks: Message passing versus sparse reconstruction on graphs.	db/conf/icassp/icassp2011.html#Chakareski11a
3686352	Miao_Yu,Syed_Mohsen_Naqvi,Adel_Rhuma,Jonathon_A._Chambers	2011	Fall detection in a smart room by using a fuzzy one class support vector machine and imperfect training data.	db/conf/icassp/icassp2011.html#YuNRC11
3686356	Arul-Murugan_Ambikapathi,Tsung-Han_Chan,Chong-Yung_Chi	2012	Convex geometry based estimation of number of endmembers in hyperspectral images.	db/conf/icassp/icassp2012.html#AmbikapathiCC12
3686359	Kazuo_Aoyama,Shinji_Watanabe,Hiroshi_Sawada,Yasuhiro_Minami,Naonori_Ueda,Kazumi_Saito	2010	Fast similarity search on a large speech data set with neighborhood graph indexing.	db/conf/icassp/icassp2010.html#AoyamaWSMUS10
3686365	Ali_Yener_Mutlu,Selin_Aviyente	2011	Joint frequency spectral lag representation for cross-frequency modulation analysis in the brain.	db/conf/icassp/icassp2011.html#MutluA11
3686370	rez,a,a,pez-Valcarce,Louis_L._Scharf	2010	Multiantenna spectrum sensing: Detection of spatial correlation among time-series with unknown spectra.	db/conf/icassp/icassp2010.html#RamirezVSLS10
3686375	Jie_Yang_0009,Abdesselam_Bouzerdoum,Son_Lam_Phung	2010	A training algorithm for sparse LS-SVM using Compressive Sampling.	db/conf/icassp/icassp2010.html#YangBP10
3686384	Ramdas_Kumaresan,Vijay_Kumar_Peddinti,Peter_Cariani	2012	Synchrony capture filterbank (SCFB): An auditory periphery inspired method for tracking sinusoids.	db/conf/icassp/icassp2012.html#KumaresanPC12
3686397	Mohamed_F._Mansour	2012	Matrix parametrization of compactly supported orthonormal wavelets.	db/conf/icassp/icassp2012.html#Mansour12a
3686402	Tadilo_Endeshaw_Bogale,Luc_Vandendorpe	2012	Weighted sum rate optimization for downlink multiuser MIMO systems with per antenna power constraint: Downlink-uplink duality approach.	db/conf/icassp/icassp2012.html#BogaleV12
3686403	Jun_Tong,Peter_J._Schreier,Steven_R._Weller,Louis_L._Scharf	2011	Linear precoding for time-varying MIMO channels with low-complexity receivers.	db/conf/icassp/icassp2011.html#TongSWS11
3686407	Chao-Ling_Hsu,DeLiang_Wang,Jyh-Shing_Roger_Jang	2011	A trend estimation algorithm for singing pitch detection in musical recordings.	db/conf/icassp/icassp2011.html#HsuWJ11
3686410	Sriram_Ganapathy,Samuel_Thomas,Hynek_Hermansky	2010	Robust spectro-temporal features based on autoregressive models of Hilbert envelopes.	db/conf/icassp/icassp2010.html#GanapathyTH10
3686412	Victoria_Kostina,Marco_F._Duarte,Sina_Jafarpour,A._Robert_Calderbank	2011	The value of redundant measurement in compressed sensing.	db/conf/icassp/icassp2011.html#KostinaDJC11
3686413	Manas_A._Pathak,Bhiksha_Raj	2012	Privacy-preserving speaker verification as password matching.	db/conf/icassp/icassp2012.html#PathakR12
3686416	Takaaki_Fukutomi,Satoshi_Kobashikawa,Taichi_Asami,Tsubasa_Shinozaki,Hirokazu_Masataki,Satoshi_Takahashi	2011	Extracting call-reason segments from contact center dialogs by using automatically acquired boundary expressions.	db/conf/icassp/icassp2011.html#FukutomiKASMT11
3686425	Hyunjun_Kim,Cihan_Tepedelenlioglu	2010	Performance analysis in AF/DF relay networks with strong-path beamforming.	db/conf/icassp/icassp2010.html#KimT10
3686429	Chang_Huai_You,Kong-Aik_Lee,Cheung-Chi_Leung	2011	Speech enhancement with masking properties in eigen-domain for colored noise.	db/conf/icassp/icassp2011.html#YouLL11
3686433	ger,Kaup	2011	Difference image extrapolation for spectral completion in inter-sequence error concealment.	db/conf/icassp/icassp2011.html#TrogerK11
3686441	Balakrishnan_Varadarajan,Garimella_S._V._S._Sivaram,Sanjeev_Khudanpur	2011	Dirichlet Mixture Models of neural net posteriors for HMM-based speech recognition.	db/conf/icassp/icassp2011.html#VaradarajanSK11
3686449	Wei_Hu,Jianru_Xue,Nanning_Zheng	2010	PSF Estimation via Covariance Matching.	db/conf/icassp/icassp2010.html#HuXZ10
3686450	Kai_Yu,Steve_J._Young	2011	Joint modelling of voicing label and continuous F0 for HMM based speech synthesis.	db/conf/icassp/icassp2011.html#YuY11
3686468	Saif_Khan_Mohammed,Erik_G._Larsson	2012	Constant envelope precoding for power-efficient downlink wireless communication in multi-user MIMO systems using large antenna arrays.	db/conf/icassp/icassp2012.html#MohammedL12
3686471	Sascha_Spors,Jens_Ahrens	2011	Efficient range extrapolation of head-related impulse responses by wave field synthesis techniques.	db/conf/icassp/icassp2011.html#SporsA11
3686478	Seisuke_Kyochi,Yuichi_Tanaka,Masaaki_Ikehara	2012	On factorizations of conjugate symmetric Hadamard transform and its relationship with DCT.	db/conf/icassp/icassp2012.html#KyochiTI12
3686483	Alexander_Lorbert,Peter_J._Ramadge	2010	Level set estimation on the sphere.	db/conf/icassp/icassp2010.html#LorbertR10
3686514	Wei_Qin,Yilong_Yin,Chunxiao_Ren,Lili_Liu	2010	Video-based fingerprint verification.	db/conf/icassp/icassp2010.html#QinYRL10
3686519	Cosmin_Ancuti,Codruta_Orniana_Ancuti,Philippe_Bekaert	2010	Video super-resolution using high quality photographs.	db/conf/icassp/icassp2010.html#AncutiAB10
3686522	Elif_Vural,Pascal_Frossard	2011	Approximation of pattern transformation manifolds with parametric dictionaries.	db/conf/icassp/icassp2011.html#VuralF11
3686530	z,Mert_Pilanci,Orhan_Arikan	2012	Expectation maximization based matching pursuit.	db/conf/icassp/icassp2012.html#GurbuzPA12
3686544	Matthieu_Kowalski,Thomas_Rodet	2011	An unsupervised algorithm for hybrid/morphological signal decomposition.	db/conf/icassp/icassp2011.html#KowalskiR11
3686549	Karim_Helwani,Herbert_Buchner,Sascha_Spors	2010	Source-domain adaptive filtering for MIMO systems with application to acoustic echo cancellation.	db/conf/icassp/icassp2010.html#HelwaniBS10
3686556	Tomer_Michaeli,Israel_Cohen	2010	Particle filtering based recovery of noisy GARCH processes.	db/conf/icassp/icassp2010.html#MichaeliC10
3686558	Balaji_Vasan_Srinivasan,Dmitry_N._Zotkin,Ramani_Duraiswami	2011	A partial least squares framework for speaker recognition.	db/conf/icassp/icassp2011.html#SrinivasanZD11
3686564	Taufiq_Hasan,Yun_Lei,Aravind_Chandrasekaran,John_H._L._Hansen	2010	A novel feature sub-sampling method for efficient universal background model training in speaker verification.	db/conf/icassp/icassp2010.html#HasanLCH10
3686566	Mohammad_Shahin_Mahanta,Konstantinos_N._Plataniotis	2012	A heteroscedastic extension of LDA based on multi-class matusita affinity.	db/conf/icassp/icassp2012.html#MahantaP12
3686586	Alexander_Bertrand,Marc_Moonen	2012	Power iteration-based distributed total least squares estimation in ad hoc sensor networks.	db/conf/icassp/icassp2012.html#BertrandM12
3686587	Rahul_Gupta,Chi-Chun_Lee,Shrikanth_S._Narayanan	2012	Classification of emotional content of sighs in dyadic human interactions.	db/conf/icassp/icassp2012.html#GuptaLN12
3686594	Xiao_Li,Andrea_Rueetschi,Anna_Scaglione,Yonina_C._Eldar	2012	Optimal sampling structure for asynchronous multi-access channels.	db/conf/icassp/icassp2012.html#LiRSE12
3686596	Haihong_Zhang,Cuntai_Guan,Chuanchu_Wang	2010	Towards optimum linear transformation under zero-mean Gaussian mixtures for detection of motor imagery EEG.	db/conf/icassp/icassp2010.html#ZhangGW10
3686609	Iosif_Mporas,Todor_Ganchev,Otilia_Kocsis,Nikos_Fakotakis	2011	Dynamic selection of a speech enhancement method for robust speech recognition in moving motorcycle environment.	db/conf/icassp/icassp2011.html#MporasGKF11
3686620	Timo_Matheja,Markus_Buck,Tobias_Wolff	2012	Enhanced speaker activity detection for distributed microphones by exploitation of signal power ratio patterns.	db/conf/icassp/icassp2012.html#MathejaBW12
3686622	Ying_Liu,Selin_Aviyente	2010	Directed network inference using a measure of directed information.	db/conf/icassp/icassp2010.html#LiuA10
3686625	Ivan_Dokmanic,Martin_Vetterli	2012	Room helps: Acoustic localization with finite elements.	db/conf/icassp/icassp2012.html#DokmanicV12
3686627	Dmitry_M._Malioutov,Mikhail_B._Malyutov	2012	Boolean compressed sensing: LP relaxation for group testing.	db/conf/icassp/icassp2012.html#MalioutovM12
3686628	John_Woodruff,DeLiang_Wang	2010	Integrating monaural and binaural analysis for localizing multiple reverberant sound sources.	db/conf/icassp/icassp2010.html#WoodruffW10
3686632	Samarjit_Das,Jestin_N._Carlson,Fernando_De_la_Torre,Paul_E._Phrampus,Jessica_K._Hodgins	2012	Multimodal feature analysis for quantitative performance evaluation of endotracheal intubation (ETI).	db/conf/icassp/icassp2012.html#DasCTPH12
3686636	nica_F._Bugallo,Keith_Sheppard,David_Bynum	2012	Educating engineers of the future.	db/conf/icassp/icassp2012.html#BugalloSB12
3686638	Junse_Lee,Heejung_Yu,Youngchul_Sung,Yong_Hoon_Lee	2011	Adaptive beam tracking for interference alignment in time-varying MIMO interference channels: Conjugate gradient approach.	db/conf/icassp/icassp2011.html#LeeYSL11
3686651	Chih-Pin_Liao,Jen-Tzung_Chien	2010	Variational inference for conditional random fields.	db/conf/icassp/icassp2010.html#LiaoC10
3686675	Chi-Liang_Chao,Shang-Ho_Tsai,Terng-Yin_Hsu	2012	A differential feedback scheme for equal gain transmission in temporally correlated channels.	db/conf/icassp/icassp2012.html#ChaoTH12
3686678	Aida_Austin,Elliot_Moore_II,Udit_Gupta,Parag_Chordia	2010	Characterization of movie genre based on music score.	db/conf/icassp/icassp2010.html#AustinMGC10
3686685	Mohammad_Fawaz,Raymond_Phan,Richard_Rzeszutek,Dimitrios_Androutsos	2012	Adaptive 2D to 3D image conversion using a hybrid Graph Cuts and Random Walks approach.	db/conf/icassp/icassp2012.html#FawazPRA12
3686688	Marc_Delcroix,Atsunori_Ogawa,Shinji_Watanabe,Tomohiro_Nakatani,Atsushi_Nakamura	2012	Discriminative feature transforms using differenced maximum mutual information.	db/conf/icassp/icassp2012.html#DelcroixOWNN12
3686698	Chih-Hao_Liu,P._P._Vaidyanathan	2010	ZF-DFE transceiver design for time-varying MIMO channels using space-time generalized triangular decomposition.	db/conf/icassp/icassp2010.html#LiuV10
3686706	Abhishek_Nagar,Shantanu_Rane,Anthony_Vetro	2010	Privacy and security of features extracted from minutiae aggregates.	db/conf/icassp/icassp2010.html#NagarRV10
3686731	Muhammad_Z._Ikram	2012	Blind source separation and acoustic echo cancellation: A unified framework.	db/conf/icassp/icassp2012.html#Ikram12
3686738	Efthymios_Tsakonas,n,rn_E._Ottersten	2011	Robust binary least squares: Relaxations and algorithms.	db/conf/icassp/icassp2011.html#TsakonasJO11
3686743	Denis_Babani,Tomoki_Toda,Hiroshi_Saruwatari,Kiyohiro_Shikano	2011	Acoustic model training for non-audible murmur recognition using transformed normal speech data.	db/conf/icassp/icassp2011.html#BabaniTSS11
3686744	Yanli_Wan,Zhenjiang_Miao,Zhen_Tang	2010	Reconstruction of dense point cloud from uncalibrated widebaseline images.	db/conf/icassp/icassp2010.html#WanMT10
3686745	Joanne_A._Foster,John_G._McWhirter,Martin_R._Davies,Jonathon_A._Chambers	2010	A study of the effect of uncertainties when calculating the singular value decomposition of a polynomial matrix.	db/conf/icassp/icassp2010.html#FosterMDC10
3686746	Hung-yi_Lee,Yun-Nung_Chen,Lin-Shan_Lee	2012	Utterance-level latent topic transition modeling for spoken documents and its application in automatic summarization.	db/conf/icassp/icassp2012.html#LeeCL12
3686750	Pedro_A._Torres-Carrasquillo,Elliot_Singer,Terry_P._Gleason,Alan_McCree,Douglas_A._Reynolds,Fred_Richardson,Douglas_E._Sturim	2010	The MITLL NIST LRE 2009 language recognition system.	db/conf/icassp/icassp2010.html#Torres-CarrasquilloSGMRRS10
3686791	Behnaz_Ghoraani,Sridhar_Krishnan	2010	Discriminative base decomposition for time-frequency matrix decomposition.	db/conf/icassp/icassp2010.html#GhoraaniK10
3686792	r,Ã¡,Jaromir_Kopecek,Tatiana_Todorciuc,Irena_Kratochvilova	2011	Detection of elliptical particles in atomic force microscopy images.	db/conf/icassp/icassp2011.html#SedlarZKTK11
3686793	Ting-Lan_Lin,Pamela_C._Cosman	2010	Network-based packet loss visibility model for SDTV and HDTV for H.264 videos.	db/conf/icassp/icassp2010.html#LinC10
3686801	Daniel_Tomecki,Slawomir_Stanczak	2010	On feasible SNR region for multicast downlink channel: Two user case.	db/conf/icassp/icassp2010.html#TomeckiS10
3686810	Kshitiz_Kumar,Rita_Singh,Bhiksha_Raj,Richard_M._Stern	2011	Gammatone sub-band magnitude-domain dereverberation for ASR.	db/conf/icassp/icassp2011.html#KumarSRS11
3686834	Quan_Kuang,Shu-Hung_Leung,Xiangbin_Yu	2011	Spatial and temporal power adaptation for space-time coded MIMO systems with imperfect csi.	db/conf/icassp/icassp2011.html#KuangLY11
3686835	Kshitiz_Kumar,Chanwoo_Kim,Richard_M._Stern	2011	Delta-spectral cepstral coefficients for robust speech recognition.	db/conf/icassp/icassp2011.html#KumarKS11
3686836	Byungju_Lee,Byonghyo_Shim	2010	A vector perturbation with virtual users for multiuser MIMO downlink.	db/conf/icassp/icassp2010.html#LeeS10a
3686853	Lifeng_Lai,Siu-Wai_Ho,H._Vincent_Poor	2010	Privacy-security tradeoffs in reusable biometric security systems.	db/conf/icassp/icassp2010.html#LaiHP10
3686861	Amirhossein_S._Aghaei,Konstantinos_N._Plataniotis,Subbarayan_Pasupathy	2012	A time-varying Gaussian model for the complex-valued EEG spectrum during mental imagery tasks.	db/conf/icassp/icassp2012.html#AghaeiPP12
3686881	Kiwon_Sohn,Hantak_Kwak	2010	Design of a cooperative video/image multi-decoding system on a DSP.	db/conf/icassp/icassp2010.html#SohnK10
3686893	Xionghu_Zhong,A._Benjamin_Premkumar,A._S._Madhukumar	2012	A random finite set approach for tracking time-varying number of acoustic sources using a single acoustic vector sensor.	db/conf/icassp/icassp2012.html#ZhongPM12
3686901	Yu_Qiao_0001,Daisuke_Saito,Nobuaki_Minematsu	2010	HMM-based sequence-to-frame mapping for voice conversion.	db/conf/icassp/icassp2010.html#QiaoSM10
3686914	Milan_Sonka	2011	Signal processing in medical imaging and image-guided intervention.	db/conf/icassp/icassp2011.html#Sonka11
3686931	Masahiro_Yukawa,Konstantinos_Slavakis,Isao_Yamada	2010	Multi-domain adaptive filtering by feasibility splitting.	db/conf/icassp/icassp2010.html#YukawaSY10
3686935	Oriol_Vinyals,Suman_V._Ravuri	2011	Comparing multilayer perceptron to Deep Belief Network Tandem features for robust ASR.	db/conf/icassp/icassp2011.html#VinyalsR11
3686953	Jean-Philip_Royer,Pierre_Comon,ge_Thirion-Moreau	2011	Computing the nonnegative 3-way tensor factorization using Tikhonov regularization.	db/conf/icassp/icassp2011.html#RoyerCT11
3686955	Soo-Chang_Pei,Chun-Lin_Liu	2012	A general form of 2D Fourier transform eigenfunctions.	db/conf/icassp/icassp2012.html#PeiL12
3686968	Stanislas_Larnier,me_Fehrenbach	2010	Edge detection and image restoration with anisotropic topological gradient.	db/conf/icassp/icassp2010.html#LarnierF10
3686973	Osamu_Ichikawa,Steven_J._Rennie,Takashi_Fukuda,Masafumi_Nishimura	2012	Model-based noise reduction leveraging frequency-wise confidence metric for in-car speech recognition.	db/conf/icassp/icassp2012.html#IchikawaRFN12
3686979	Mihoko_Shimano,Gene_Cheung,Imari_Sato	2011	Compression using self-similarity-based temporal super-resolution for full-exposure-time video.	db/conf/icassp/icassp2011.html#ShimanoCS11
3686987	Yotaro_Kubo,Shinji_Watanabe,Atsushi_Nakamura	2012	Decoding network optimization using minimum transition error training.	db/conf/icassp/icassp2012.html#KuboWN12
3686999	Tomer_Michaeli,Yonina_C._Eldar,Volker_Pohl	2011	Causal signal recovery from U-invariant samples.	db/conf/icassp/icassp2011.html#MichaeliEP11
3687024	Camille_Couprie,Hugues_Talbot,Jean-Christophe_Pesquet,Laurent_Najman,Leo_J._Grady	2011	Dual constrained TV-based regularization.	db/conf/icassp/icassp2011.html#CouprieTPNG11
3687026	Tristan_Porges,rard_Favier	2011	Automatic target classification in SAR images using MPCA.	db/conf/icassp/icassp2011.html#PorgesF11
3687027	Yuriy_S._Shmaliy	2011	A Kalman-like algorithm with no requirements for noise and initial conditions.	db/conf/icassp/icassp2011.html#Shmaliy11
3687029	Steven_K._Tjoa,Matthew_C._Stamm,W._Sabrina_Lin,K._J._Ray_Liu	2010	Harmonic variable-size dictionary learning for music source separation.	db/conf/icassp/icassp2010.html#TjoaSLL10
3687038	Kfir_Gedalyahu,Yonina_C._Eldar	2010	Time delay estimation: Compressed sensing over an infinite union of subspaces.	db/conf/icassp/icassp2010.html#GedalyahuE10
3687040	Guillaume_Ginolhac,Philippe_Forster	2010	Performance analysis of a Robust Low-Rank STAP filter in low-rank Gaussian clutter.	db/conf/icassp/icassp2010.html#GinolhacF10
3687046	Wei_Dai,Tao_Xu,Wenwu_Wang	2012	Dictionary learning and update based on simultaneous codeword optimization (SimCO).	db/conf/icassp/icassp2012.html#DaiXW12
3687054	Raphael_Hunger,Paul_de_Kerret,Michael_Joham	2010	An algorithm for maximizing a quotient of two Hermitian form determinants with different exponents.	db/conf/icassp/icassp2010.html#HungerKJ10
3687059	Dong_Yu,Li_Deng	2010	Semantic confidence calibration for spoken dialog applications.	db/conf/icassp/icassp2010.html#YuD10
3687061	Ming_Sun,Jerome_R._Bellegarda	2011	for text-to-speech synthesis.	db/conf/icassp/icassp2011.html#SunB11
3687075	Jang-Sub_Kim,Jaehan_Lee,Erchin_Serpedin,Khalid_A._Qaraqe	2011	A robust clock synchronization algorithm for wireless sensor networks.	db/conf/icassp/icassp2011.html#KimLSQ11
3687076	Pascal_Chevalier,Abdelkader_Oukaci,Jean_Pierre_Delmas	2011	Third order widely non linear Volterra MVDR beamforming.	db/conf/icassp/icassp2011.html#ChevalierOD11
3687078	Pejman_Mowlaee,Rahim_Saeidi,ll_Christensen,Rainer_Martin	2012	Subjective and objective quality assessment of single-channel speech separation algorithms.	db/conf/icassp/icassp2012.html#MowlaeeSCM12
3687081	Mike_Schuster,Kaisuke_Nakajima	2012	Japanese and Korean voice search.	db/conf/icassp/icassp2012.html#SchusterN12
3687085	Ting_Peng,Erwan_Kerrien,Marie-Odile_Berger	2010	A shape-based framework to segmentation of tongue contours from MRI data.	db/conf/icassp/icassp2010.html#PengKB10
3687089	Juliano_B._Lima,Ricardo_M._Campello_de_Souza	2010	The finite field fractional Fourier transform.	db/conf/icassp/icassp2010.html#LimaS10
3687095	Gerasimos_Mileounis,Behtash_Babadi,Nicholas_Kalouptsidis,Vahid_Tarokh	2010	An Adaptive Greedy Algorithm with Application to Sparse Narma Identification.	db/conf/icassp/icassp2010.html#MileounisBKT10
3687110	Dayu_Yang,Hairong_Qi	2010	An effective nonparametric quickest detection procedure based on Q-Q distance.	db/conf/icassp/icassp2010.html#YangQ10
3687114	Bing_Hui,KyungHi_Chang	2012	On capacity of MISO beamforming with codebook based scalar quantization.	db/conf/icassp/icassp2012.html#HuiC12
3687115	Zhilin_Zhang,Bhaskar_D._Rao	2010	Sparse signal recovery in the presence of correlated multiple measurement vectors.	db/conf/icassp/icassp2010.html#ZhangR10
3687116	Hyrum_S._Anderson,Nathan_Parrish,Kristi_Tsukida,Maya_R._Gupta	2012	Reliable early classification of time series.	db/conf/icassp/icassp2012.html#AndersonPTG12
3687136	Hai_Morgenstern,Boaz_Rafaely	2012	Analysis of acoustic MIMO systems in enclosed sound fields.	db/conf/icassp/icassp2012.html#MorgensternR12
3687141	Alireza_Masnadi-Shirazi,Bhaskar_D._Rao	2011	Separation and tracking of multiple speakers in a reverberant environment using a multiple model particle filter glimpsing method.	db/conf/icassp/icassp2011.html#Masnadi-ShiraziR11
3687145	a,Matthew_Anderson,Xi-Lin_Li,lay_Adali	2011	Joint blind source separation from second-order statistics: Necessary and sufficient identifiability conditions.	db/conf/icassp/icassp2011.html#ViaALA11
3687153	Zhenlei_Yan,Jie_Zhou	2012	User recommendation with tensor factorization in social networks.	db/conf/icassp/icassp2012.html#YanZ12
3687157	Mohamed_Abou-Zleikha,Peter_Cahill,Julie_Carson-Berndsen	2012	Exemplar-based pitch contour generation using DOP for syntactic tree decomposition.	db/conf/icassp/icassp2012.html#Abou-ZleikhaCC12
3687165	Giovanni_L._Sicuranza,Alberto_Carini	2011	Adaptive recursive FLANN filters for nonlinear active noise control.	db/conf/icassp/icassp2011.html#SicuranzaC11
3687176	Victor_Sanchez,Panos_Nasiopoulos	2011	3D medical image coding with optimal channel protection for wireless transmission.	db/conf/icassp/icassp2011.html#SanchezN11
3687181	Young-Han_Nam,Lingjia_Liu,Yan_Wang,Jianzhong_(Charlie)_Zhang,Joonyoung_Cho,Jin-Kyu_Han	2010	Cooperative communication technologies for LTE-advanced.	db/conf/icassp/icassp2010.html#NamLWZCH10
3687186	Marie_Katsurai,Takahiro_Ogawa,Miki_Haseyama	2012	A cross-modal approach for extracting semantic relationships of concepts from an image database.	db/conf/icassp/icassp2012.html#KatsuraiOH12
3687189	Laura_Balzano,Robert_D._Nowak,Matthew_Roughan	2011	On the success of network inference using a markov routing model.	db/conf/icassp/icassp2011.html#BalzanoNR11
3687197	bal,a	2011	Analog antenna combining in multiuser OFDM systems: Beamforming design and power allocation.	db/conf/icassp/icassp2011.html#NazabalV11
3687206	Cecile_Bazot,Nicolas_Dobigeon,Jean-Yves_Tourneret,Alfred_O._Hero_III	2011	A Bernoulli-Gaussian model for gene factor analysis.	db/conf/icassp/icassp2011.html#BazotDTH11
3687210	o_F._C._Mota,o_M._F._Xavier,Pedro_M._Q._Aguiar,schel	2011	Basis Pursuit in sensor networks.	db/conf/icassp/icassp2011.html#MotaXAP11
3687214	Mayur_Agrawal,Debabrata_Mohapatra,Ilya_Pollak	2011	Empirical evidence against CAPM: Relating alphas and returns to betas.	db/conf/icassp/icassp2011.html#AgrawalMP11
3687224	Ruijing_Hu,Xucen_Huang,Michel_Kieffer,Olivier_Derrien,Pierre_Duhamel	2010	Robust critical data recovery for MPEG-4 AAC encoded bitstreams.	db/conf/icassp/icassp2010.html#HuHKDD10
3687228	Hao_Tang,Mark_Hasegawa-Johnson,Thomas_S._Huang	2010	Toward robust learning of the Gaussian mixture state emission densities for hidden Markov models.	db/conf/icassp/icassp2010.html#TangHH10
3687230	David_Nolden,Hermann_Ney,ter	2011	Exploiting sparseness of backing-off language models for efficient look-ahead in LVCSR.	db/conf/icassp/icassp2011.html#NoldenNS11
3687231	Magnus_O._Ulfarsson,Victor_Solo	2010	Sparse variable noisy PCA using l0 penalty.	db/conf/icassp/icassp2010.html#UlfarssonS10a
3687238	Jie_Chen_0015,A._Lee_Swindlehurst	2012	On the achievable sum rate of multiterminal source coding for a correlated Gaussian vector source.	db/conf/icassp/icassp2012.html#0015S12
3687244	Noam_Wagner,Yonina_C._Eldar,Arie_Feuer,Zvi_Friedman	2012	Compressed beamforming with applications to ultrasound imaging.	db/conf/icassp/icassp2012.html#WagnerEFF12
3687248	Moctar_Mossi_Idrissa,Christelle_Yemdji,Nicholas_W._D._Evans,Christophe_Beaugeant,Fabrice_Plante,Fatimazahra_Marfouq	2012	Dual amplifier and loudspeaker compensation using fast convergent and cascaded approaches to non-linear acoustic echo cancellation.	db/conf/icassp/icassp2012.html#IdrissaYEBPM12
3687251	Lennart_Gerdes,Maximilian_Riemensberger,Wolfgang_Utschick	2012	Utility maximization in the half-duplex two-way MIMO relay channel.	db/conf/icassp/icassp2012.html#GerdesRU12
3687254	Chao_Weng,Biing-Hwang_Juang	2012	A comparative study of discriminative training using non-uniform criteria for cross-layer acoustic modeling.	db/conf/icassp/icassp2012.html#WengJ12
3687280	Enzo_De_Sena,seyin_Hacihabiboglu,Zoran_Cvetkovic	2011	A generalized design method for directivity patterns of spherical microphone arrays.	db/conf/icassp/icassp2011.html#SenaHC11
3687282	Jwo-Yuh_Wu,Chan-Wei_Wu,Tsang-Yi_Wang,Ta-Sung_Lee	2010	Channel-Aware Decision Fusion with Unknown Local Sensor Detection Probability.	db/conf/icassp/icassp2010.html#WuWWL10
3687294	Gregory_E._Newstadt,Eran_Bashan,Alfred_O._Hero_III	2010	Adaptive search for sparse targets with informative priors.	db/conf/icassp/icassp2010.html#NewstadtBH10
3687303	Patrick_Bas	2011	Informed secure watermarking using optimal transport.	db/conf/icassp/icassp2011.html#Bas11
3687322	Hana_Godrich,Athina_P._Petropulu,H._Vincent_Poor	2012	Estimation performance and resource savings: Tradeoffs in multiple radars systems.	db/conf/icassp/icassp2012.html#GodrichPP12
3687331	jar_Haro,Santiago_Zazo,Daniel_P._Palomar	2012	Lifetime maximization for beamforming applications in wireless sensor networks.	db/conf/icassp/icassp2012.html#HaroZP12
3687342	Karthik_V._Aadithya,Yingyan_Lin,Chenjie_Gu,Aolin_Xu,Jaijeet_S._Roychowdhury,Naresh_R._Shanbhag	2012	A fully automated technique for constructing FSM abstractions of non-ideal latches in communication systems.	db/conf/icassp/icassp2012.html#AadithyaLGXRS12
3687351	Cyrille_Chavet,Philippe_Coussy,Pascal_Urard,Eric_Martin_0001	2010	Static Address Generation Easing: a design methodology for parallel interleaver architectures.	db/conf/icassp/icassp2010.html#ChavetCUM10
3687360	Erich_Zwyssig,Mike_Lincoln,Steve_Renals	2010	A digital microphone array for distant speech recognition.	db/conf/icassp/icassp2010.html#ZwyssigLR10
3687362	Gilles_Chardon,Laurent_Daudet	2012	Narrowband source localization in an unknown reverberant environment usingwavefield sparse decomposition.	db/conf/icassp/icassp2012.html#ChardonD12
3687365	Emmanouil_Benetos,Simon_Dixon	2011	Polyphonic music transcription using note onset and offset detection.	db/conf/icassp/icassp2011.html#BenetosD11
3687375	Kamil_Adiloglu,Emmanuel_Vincent	2012	A general variational Bayesian framework for robust feature extraction in multisource recordings.	db/conf/icassp/icassp2012.html#AdilogluV12
3687385	Zhen_James_Xiang,Peter_J._Ramadge	2012	Fast lasso screening tests based on correlations.	db/conf/icassp/icassp2012.html#XiangR12
3687416	Muhammad_Bilal,Shahid_Masud	2010	FIR filter implementation through Speculative Sub-Expression Sharing in image data.	db/conf/icassp/icassp2010.html#BilalM10
3687421	Tao_Xu,Wenwu_Wang	2010	A block-based compressed sensing method for underdetermined blind speech separation incorporating binary mask.	db/conf/icassp/icassp2010.html#XuW10
3687427	Shay_Har-Noy,Stanley_H._Chan,Truong_Q._Nguyen	2010	Demosaicking imageswith motion blur.	db/conf/icassp/icassp2010.html#Har-NoyCN10
3687429	Sha_Meng,Kishan_Thambiratnam,Yimeng_Lin,Lifang_Wang,Gang_Li,Frank_Seide	2010	Vocabulary and language model adaptation using just one speech file.	db/conf/icassp/icassp2010.html#MengTLWLS10
3687430	Pawan_Setlur,Moeness_G._Amin,Fauzia_Ahmad	2011	Multipath model and exploitation in through-the-wall radar and urban sensing.	db/conf/icassp/icassp2011.html#SetlurAA11
3687436	Andrew_Wabnitz,Nicolas_Epain,van_Schaik,Craig_T._Jin	2011	Time domain reconstruction of spatial sound fields using compressed sensing.	db/conf/icassp/icassp2011.html#WabnitzESJ11
3687445	Sudharshan_Narayanan,Balachander_Narasimhan,Naofal_Al-Dhahir	2010	Digital baseband compensation of joint TX/RX I/Q imbalance in mobile MIMO SC-FDE transceivers in the presence of CFO.	db/conf/icassp/icassp2010.html#NarayananNA10a
3687466	Hoa_Vinh_Pham,Wei_Dai,Olgica_Milenkovic	2010	Compressive list-support recovery for colluder identification.	db/conf/icassp/icassp2010.html#PhamDM10
3687471	Gongguo_Tang,Arye_Nehorai	2010	Support recovery for source localization based on overcomplete signal representation.	db/conf/icassp/icassp2010.html#TangN10
3687478	Don_H._Johnson,Robert_G._Erdmann,C._Richard_Johnson_Jr.	2011	Whole-painting canvas analysis using high- and low-level features.	db/conf/icassp/icassp2011.html#JohnsonEJ11
3687490	Hung_X._Nguyen,Matthew_Roughan	2012	On the identifiability of multi-observer hidden Markov models.	db/conf/icassp/icassp2012.html#NguyenR12
3687510	Jianjun_Meng,Guangquan_Liu,Gan_Huang,Xiangyang_Zhu	2010	Automatic Parameter Optimization Based on CSP in Motor Imagery Brain-Computer Interface.	db/conf/icassp/icassp2010.html#MengLHZ10
3687515	Yi_Su	2011	Bayesian class-based language models.	db/conf/icassp/icassp2011.html#Su11
3687526	Mihailo_Kolundzija,Christof_Faller,Martin_Vetterli	2012	Multi-channel low-frequency room equalization using perceptually motivated constrained optimization.	db/conf/icassp/icassp2012.html#KolundzijaFV12
3687528	Shuichi_Ohno,Masayoshi_Nakamoto	2010	Optimal basis for banded channel equalizers in OFDM system over doubly selective channels.	db/conf/icassp/icassp2010.html#OhnoN10
3687530	Jimeng_Zheng,Mostafa_Kaveh	2011	Directions-of-arrival estimation using a sparse spatial spectrum model with uncertainty.	db/conf/icassp/icassp2011.html#ZhengK11
3687539	Tomi_Kinnunen,Zhizheng_Wu,Kong-Aik_Lee,Filip_Sedlak,Engsiong_Chng,Haizhou_Li	2012	Vulnerability of speaker verification systems against voice conversion spoofing attacks: The case of telephone speech.	db/conf/icassp/icassp2012.html#KinnunenWLSCL12
3687541	Dimitri_Kanevsky,Georg_Heigold,Stephen_J._Wright,Hermann_Ney	2012	Overview of large scale optimization for discriminative training in speech recognition.	db/conf/icassp/icassp2012.html#KanevskyHWN12
3687565	Yingxi_Liu,Nikhil_Kundargi,Ahmed_H._Tewfik	2011	Optimal transmission strategies for channel capture mitigation in Cognitive Radio Networks.	db/conf/icassp/icassp2011.html#LiuKT11
3687576	Rajiv_Soundararajan,Alan_C._Bovik	2011	RRED indices: Reduced reference entropic differencing framework for image quality assessment.	db/conf/icassp/icassp2011.html#SoundararajanB11
3687584	Shinji_Watanabe,Takaaki_Hori,Erik_McDermott,Atsushi_Nakamura	2010	A discriminative model for continuous speech recognition based on Weighted Finite State Transducers.	db/conf/icassp/icassp2010.html#WatanabeHMN10
3687605	nen	2012	Hierarchical unsupervised discovery of user context from multivariate sensory data.	db/conf/icassp/icassp2012.html#Rasanen12
3687609	Timothy_J._Hazen	2010	Multi-class SVM optimization using MCE training with application to topic identification.	db/conf/icassp/icassp2010.html#Hazen10
3687610	Florian_Roemer,Martin_Haardt	2010	A low-complexity relay transmit strategy for two-way relaying with MIMO amplify and forward relays.	db/conf/icassp/icassp2010.html#RoemerH10
3687622	Qi_Wu,Wende_Zhang,Tsuhan_Chen,B._V._K._Vijaya_Kumar	2010	Prior-based vanishing point estimation through global perspective structure matching.	db/conf/icassp/icassp2010.html#WuZCK10a
3687646	Takahiro_Ogawa,Miki_Haseyama	2011	Adaptive reconstruction method of missing textures based on perceptually optimized algorithm.	db/conf/icassp/icassp2011.html#OgawaH11
3687657	Eva_Cheng,Ian_S._Burnett	2011	On the effect of amr and AMR-WB GSM compression on overlapped speech for forensic analysis.	db/conf/icassp/icassp2011.html#ChengB11
3687661	Zhenhua_Zhou,Hing-Cheung_So,Frankie_K._W._Chan	2012	Optimally weighted music algorithm for frequency estimation of real harmonic sinusoids.	db/conf/icassp/icassp2012.html#ZhouSC12
3687671	Enlong_Che,Hoang_Duong_Tuan,Ha_H._Nguyen	2012	Relay selection in multi-user amplify-forward wireless relay networks.	db/conf/icassp/icassp2012.html#CheTN12
3687676	Jana_Zujovic,Thrasyvoulos_N._Pappas,David_L._Neuhoff,van_Egmond,Huib_de_Ridder	2012	Subjective and objective texture similarity for image compression.	db/conf/icassp/icassp2012.html#ZujovicPNER12
3687696	Michael_Heck,ker,Alex_Waibel	2012	A hybrid phonotactic language identification system with an SVM back-end for simultaneous lecture translation.	db/conf/icassp/icassp2012.html#HeckSW12
3687700	Xingli_Qi,Teng_Zhang,Feng_Ye,Aidong_Men,Bo_Yang_0007	2012	Intra prediction with enhanced inpainting method and vector predictor for HEVC.	db/conf/icassp/icassp2012.html#QiZYMY12
3687703	Risheng_Xia,Junfeng_Li,Masato_Akagi,Yonghong_Yan_0002	2012	Evaluation of objective intelligibility prediction measures for noise-reduced signals in mandarin.	db/conf/icassp/icassp2012.html#XiaLAY12
3687705	Karl_S._Ni,Zachary_Sun,Nadya_T._Bliss	2011	3D image geo-registration using vision-based modeling.	db/conf/icassp/icassp2011.html#NiSB11
3687707	Codruta_Orniana_Ancuti,Cosmin_Ancuti,Philippe_Bekaert	2010	CC-SIFT: Exploiting chromatic contrast forwide-baseline matching.	db/conf/icassp/icassp2010.html#AncutiAB10a
3687712	Sander_Wahls,Holger_Boche	2010	Efficient computation of the realizable MIMO DFE.	db/conf/icassp/icassp2010.html#WahlsB10
3687715	Ankit_Singh_Rawat,Priyank_Anand,Hao_Chen_0001,Pramod_K._Varshney	2010	Countering byzantine attacks in cognitive radio networks.	db/conf/icassp/icassp2010.html#RawatACV10
3687716	M._Emre_Celebi	2010	Alternative distance/similarity measures for reduced ordering based nonlinear vector filters.	db/conf/icassp/icassp2010.html#Celebi10
3687728	Seyran_Khademi,Alle-Jan_van_der_Veen,Thomas_Svantesson	2012	Precoding technique for peak-to-average-power-ratio (PAPR) reduction in MIMO OFDM/A systems.	db/conf/icassp/icassp2012.html#KhademiVS12
3687743	Faisal_T._Alotaibi,Jonathon_A._Chambers	2010	Full-rate and full-diversity extended orthogonal space-time block coding in cooperative relay networks with imperfect synchronization.	db/conf/icassp/icassp2010.html#AlotaibiC10
3687763	Nicholas_O'Donoughue,Joel_B._Harley,M._F._Moura	2011	Detection of targets embedded in multipath clutter with Time Reversal.	db/conf/icassp/icassp2011.html#ODonoughueHM11
3687773	Abbas_Cheddad,Joan_Condell,Kevin_Curran,Paul_McKevitt	2010	Towards objectifying information hiding.	db/conf/icassp/icassp2010.html#CheddadCCM10
3687778	ÃŸ,Rainer_Martin	2012	On the construction of window functions with constant-overlap-add constraint for arbitrary window shifts.	db/conf/icassp/icassp2012.html#BorssM12
3687780	George_Tzagkarakis,Dimitris_Milioris,Panagiotis_Tsakalides	2010	Multiple-measurement Bayesian compressed sensing using GSM priors for DOA estimation.	db/conf/icassp/icassp2010.html#TzagkarakisMT10
3687787	Cristian_Stanciu,Jacob_Benesty,Constantin_Paleologu,nsler,Silviu_Ciochina	2012	A novel perspective on stereophonic acoustic echo cancellation.	db/conf/icassp/icassp2012.html#StanciuBPGC12
3687791	Seungwon_Lee,Jinhee_Lee,Joon_Ki_Paik	2011	Simultaneous object tracking and depth estimation using color shifting property of a multiple color-filter aperture camera.	db/conf/icassp/icassp2011.html#LeeLP11
3687793	Seliz_G._Karadogan,Letizia_Marchegiani,Lars_Kai_Hansen,Jan_Larsen	2011	How efficient is estimation with missing data?	db/conf/icassp/icassp2011.html#KaradoganMHL11
3687799	Qiong_Liu,Yongbing_Zhang,Xiangyang_Ji,Qionghai_Dai	2012	Geometric mapping assisted multi-view depth video coding.	db/conf/icassp/icassp2012.html#LiuZJD12
3687801	Ciprian_R._Comsa,Alexander_M._Haimovich,Stuart_C._Schwartz,York_H._Dobyns,Jason_A._Dabin	2011	Source localization using time difference of arrival within a sparse representation framework.	db/conf/icassp/icassp2011.html#ComsaHSDD11
3687803	Vikramjit_Mitra,Hosung_Nam,Carol_Y._Espy-Wilson,Elliot_Saltzman,Louis_Goldstein	2011	Speech inversion: Benefits of tract variables over pellet trajectories.	db/conf/icassp/icassp2011.html#MitraNESG11a
3687806	Ehsan_Nezhadarya,Z._Jane_Wang,Rabab_K._Ward	2011	A new data hiding method using angle quantization index modulation in gradient domain.	db/conf/icassp/icassp2011.html#NezhadaryaWW11
3687810	Dongliang_Duan,Liuqing_Yang	2012	Cooperative sensing with ternary local decisions.	db/conf/icassp/icassp2012.html#DuanY12
3687812	Michael_Stark_0004,Franz_Pernkopf	2010	On optimizing the computational complexity for VQ-based single channel source separation.	db/conf/icassp/icassp2010.html#StarkP10
3687822	Zachary_Sun,Nadya_T._Bliss,Karl_S._Ni	2010	A 3D feature model for image matching.	db/conf/icassp/icassp2010.html#SunBN10
3687824	Mingyuan_Zhou,Hongxia_Yang,Guillermo_Sapiro,David_B._Dunson,Lawrence_Carin	2011	Covariate-dependent dictionary learning and sparse coding.	db/conf/icassp/icassp2011.html#ZhouYSDC11
3687825	Timo_Gerkmann,Martin_Krawczyk,Rainer_Martin	2010	Speech presence probability estimation based on temporal cepstrum smoothing.	db/conf/icassp/icassp2010.html#GerkmannKM10
3687831	Kyong-Ho_Lee,Sun-Yuan_Kung,Naveen_Verma	2011	Improving kernel-energy trade-offs for machine learning in implantable and wearable biomedical applications.	db/conf/icassp/icassp2011.html#LeeKV11
3687841	Belkacem_Kherrab,Thomas_Rodet,me_Idier	2010	Solving a problem of sources separation stemming from a linear combination: Applied to the 3D reconstruction of the solar atmosphere.	db/conf/icassp/icassp2010.html#KherrabRI10
3687864	Nouha_Jaoua,Emmanuel_Duflos,Philippe_Vanheeghe,Laurent_Clavier,ois_Septier	2011	Impulsive interference mitigation in ad hoc networks based on alpha-stable modeling and particle filtering.	db/conf/icassp/icassp2011.html#JaouaDVCS11
3687868	Kai_Ding,Kaifang_Du,Kunlin_Cao,Gary_E._Christensen,Joseph_M._Reinhardt	2011	Time-varying lung ventilation analysis of 4DCT using image registration.	db/conf/icassp/icassp2011.html#DingDCCR11
3687878	Reza_Monir_Vaghefi,Mohammad_Reza_Gholami,m	2011	RSS-based sensor localization with unknown transmit power.	db/conf/icassp/icassp2011.html#VaghefiGS11
3687881	Paula_Lopez-Otero,ndez,a-Mateo	2010	Novel strategies for reducing the false alarm rate in a speaker segmentation system.	db/conf/icassp/icassp2010.html#Lopez-OteroFG10
3687894	Ioan_Tabus,Florin_Ghido,Adriana_Vasilache	2010	Using context dependent distributions for coding prediction residuals of companded audio signals.	db/conf/icassp/icassp2010.html#TabusGV10
3687897	Keisuke_Kumaki,Yoshihiko_Nankaku,Keiichi_Tokuda	2012	Face recognition based on extended separable lattice 2-D HMMS.	db/conf/icassp/icassp2012.html#KumakiNT12
3687908	Ewa_Matusiak,Yonina_C._Eldar	2011	Sub-Nyquist sampling of short pulses.	db/conf/icassp/icassp2011.html#MatusiakE11
3687915	Guangtao_Zhai,Xiaokang_Yang,Weisi_Lin,Wenjun_Zhang_0001,Yi_Xu	2010	Bayesian error concealment with DCT pyramid.	db/conf/icassp/icassp2010.html#ZhaiYLZX10
3687926	Lei_Lei,Joni_Polili_Lie,Alex_B._Gershman,Chong_Meng_Samson_See	2010	Robust adaptive beamforming and steering vector estimation in partly calibrated sensor arrays: A structured uncertainty approach.	db/conf/icassp/icassp2010.html#LeiLGS10
3687936	Nesrine_Changuel,Nicholas_Mastronarde,Mihaela_van_der_Schaar,Bessem_Sayadi,Michel_Kieffer	2011	Adaptive scalable layer filtering process for video scheduling over wireless networks based on MAC buffer management.	db/conf/icassp/icassp2011.html#ChanguelMSSK11
3687937	Adrian_Schad,Alex_B._Gershman,Shahram_Shahbazpanahi	2011	Capacity maximization for distributed beamforming in one- and bi-directional relay networks.	db/conf/icassp/icassp2011.html#SchadGS11
3687967	Yushuang_Tian,Kim-Hui_Yap	2012	Multi-frame super-resolution from observations with zooming motion.	db/conf/icassp/icassp2012.html#TianY12
3687970	Jamshid_Abouei,Konstantinos_N._Plataniotis,Subbarayan_Pasupathy	2010	Green modulation in dense Wireless Sensor Networks.	db/conf/icassp/icassp2010.html#AboueiPP10
3687976	Hemant_Tyagi,Volkan_Cevher	2012	Learning ridge functions with randomized sampling in high dimensions.	db/conf/icassp/icassp2012.html#TyagiC12
3688004	Benjamin_A._Miller,Nadya_T._Bliss,Patrick_J._Wolfe	2010	Toward signal processing theory for graphs and non-Euclidean data.	db/conf/icassp/icassp2010.html#MillerBW10
3688032	Volker_Pohl,Yonina_C._Eldar	2011	Signal recovery in shift-invariant spaces from partial frequency data.	db/conf/icassp/icassp2011.html#PohlE11
3688034	Jordi_Janer,Ricard_Marxer,Keita_Arimoto	2012	Combining a harmonic-based NMF decomposition with transient analysis for instantaneous percussion separation.	db/conf/icassp/icassp2012.html#JanerMA12
3688036	Binnan_Zhuang,Randall_A._Berry,Michael_L._Honig	2011	Interference alignment in MIMO cellular networks.	db/conf/icassp/icassp2011.html#ZhuangBH11
3688040	Kevin_S._Xu_0001,Mark_Kliger,Alfred_O._Hero_III	2010	Evolutionary spectral clustering with adaptive forgetting factor.	db/conf/icassp/icassp2010.html#XuKH10
3688047	Stefan_Goetze,Eugen_Albertin,Markus_Kallinger,Alfred_Mertins,Karl-Dirk_Kammeyer	2010	Quality assessment for listening-room compensation algorithms.	db/conf/icassp/icassp2010.html#GoetzeAKMK10
3688053	Matthias_Janke,Michael_Wand,Keigo_Nakamura,Tanja_Schultz	2012	Further investigations on EMG-to-speech conversion.	db/conf/icassp/icassp2012.html#JankeWNS12
3688063	Keansub_Lee,Daniel_P._W._Ellis,Alexander_C._Loui	2010	Detecting local semantic concepts in environmental sounds using Markov model based clustering.	db/conf/icassp/icassp2010.html#LeeEL10
3688068	Yasuaki_Iwata,Tomohiro_Nakatani	2012	Introduction of speech log-spectral priors into dereverberation based on Itakura-Saito distance minimization.	db/conf/icassp/icassp2012.html#IwataN12
3688070	mi_Foucard,Jean-Louis_Durrieu,Mathieu_Lagrange,l_Richard	2010	Multimodal similarity between musical streams for cover version detection.	db/conf/icassp/icassp2010.html#FoucardDLR10
3688074	Muhammad_Salman_Asif,Adam_S._Charles,Justin_K._Romberg,Christopher_J._Rozell	2011	Estimation and dynamic updating of time-varying signals with sparse variations.	db/conf/icassp/icassp2011.html#AsifCRR11
3688076	Chengfu_Huo,Rong_Zhang,Dong_Yin	2010	An adaptive sparse representation for remote sensing image based on combination of wavelet and adaptive directional filter.	db/conf/icassp/icassp2010.html#HuoZY10
3688082	Florin-Marian_Birleanu,Cornel_Ioana,Alexandru_Serbanescu,Jocelyn_Chanussot	2011	A time-distributed phase space histogram for detecting transient signals.	db/conf/icassp/icassp2011.html#BirleanuISC11
3688085	Xijing_Guo,Shihua_Zhu,Sebastian_Miron,David_Brie	2010	Approximate joint diagonalization by nonorthogonal nonparametric Jacobi transformations.	db/conf/icassp/icassp2010.html#GuoZMB10
3688091	Zhenyu_Liu,Dongsheng_Wang,Junwei_Zhou,Takeshi_Ikenaga	2012	Lagrangian multiplier optimization using correlations in residues.	db/conf/icassp/icassp2012.html#LiuWZI12
3688102	Nasser_Mohammadiha,Jalal_Taghia,Arne_Leijon	2012	Single channel speech enhancement using Bayesian NMF with recursive temporal updates of prior distributions.	db/conf/icassp/icassp2012.html#MohammadihaTL12
3688112	Thomas_Drugman,Thomas_Dubuisson,Thierry_Dutoit	2011	Phase-based information for voice pathology detection.	db/conf/icassp/icassp2011.html#DrugmanDD11
3688115	Mustafa_Fanaswala,Vikram_Krishnamurthy,Langford_B._White	2011	Destination-aware target tracking via syntactic signal processing.	db/conf/icassp/icassp2011.html#FanaswalaKW11
3688125	Yu_Zhang_0007,Zhi-Jie_Yan,Frank_K._Soong	2010	Cross-validation based decision tree clustering for HMM-based TTS.	db/conf/icassp/icassp2010.html#ZhangYS10
3688126	Jia-Min_Ren,Jyh-Shing_Roger_Jang	2011	Time-constrained sequential pattern discovery for music genre classification.	db/conf/icassp/icassp2011.html#RenJ11
3688129	Xiong_Xiao,Jinyu_Li,Engsiong_Chng,Haizhou_Li	2012	Lasso environment model combination for robust speech recognition.	db/conf/icassp/icassp2012.html#XiaoLCL12
3688131	igdem_Eroglu_Erdem,Sezer_Ulukaya,Ali_Karaali,A._Tanju_Erdem	2011	Combining Haar Feature and skin color based classifiers for face detection.	db/conf/icassp/icassp2011.html#ErdemUKE11
3688134	Nicholas_Arcolano,Karl_S._Ni,Benjamin_A._Miller,Nadya_T._Bliss,Patrick_J._Wolfe	2012	Moments of parameter estimates for Chung-Lu random graph models.	db/conf/icassp/icassp2012.html#ArcolanoNMBW12
3688142	Scott_C._Douglas,Danilo_P._Mandic	2012	A family of least-squares magnitude phase algorithms.	db/conf/icassp/icassp2012.html#DouglasM12
[truncated: 3,686 more rows]
