# Supplementary material for: A serendipity-biased Deepwalk for collaborators recommendation
Source: PeerJ Comput Sci. 2019 Mar 4;5:e178. doi: 10.7717/peerj-cs.178 (PMC7924530; doi:10.7717/peerj-cs.178)
Supplement: Data S4 [file peerj-cs-05-178-s004.csv]

1972316	Geetika_T._Lakshmanan,Paul_T._Keyser,Songyun_Duan	2011	Detecting changes in a semi-structured business process through spectral graph analysis.	db/conf/icde/icdew2011.html#LakshmananKD11
1972325	Eric_Peukert,Julian_Eberius,Erhard_Rahm	2011	AMC - A framework for modelling and comparing matching systems as matching processes.	db/conf/icde/icde2011.html#PeukertER11
1972331	Christoph_Boden,Thomas_Hafele,ser	2011	Classification algorithms for relation prediction.	db/conf/icde/icdew2011.html#BodenHL11
1972335	Guoliang_Li,Jianhua_Feng,Jing_Xu	2012	DESKS: Direction-Aware Spatial Keyword Search.	db/conf/icde/icde2012.html#LiFX12
1972348	Ying_Yan,Jin_Zhang,Ming-Chien_Shan	2010	Scheduling for fast response multi-pattern matching over streaming events.	db/conf/icde/icde2010.html#YanZS10
1972360	Xuemin_Lin,Ying_Zhang,Wenjie_Zhang,Muhammad_Aamir_Cheema	2011	Stochastic skyline operator.	db/conf/icde/icde2011.html#LinZZC11
1972363	Christos_Doulkeridis,Akrivi_Vlachou,g,Yannis_Kotidis,Neoklis_Polyzotis	2012	Processing of Rank Joins in Highly Distributed Systems.	db/conf/icde/icde2012.html#DoulkeridisVNKP12
1972376	Nicolas_Bruno,Rimma_V._Nehme	2010	Mini-Me: A min-repro system for database software.	db/conf/icde/icde2010.html#BrunoN10
1972380	Nicolas_Bruno,Surajit_Chaudhuri	2010	Interactive physical design tuning.	db/conf/icde/icde2010.html#BrunoC10
1972382	Mingwang_Tang,Feifei_Li_0001,Jeff_M._Phillips,Jeffrey_Jestes	2012	Efficient Threshold Monitoring for Distributed Probabilistic Data.	db/conf/icde/icde2012.html#TangLPJ12
1972383	David_Lo,Bolin_Ding,Lucia,Jiawei_Han	2011	Bidirectional mining of non-redundant recurrent rules from a sequence database.	db/conf/icde/icde2011.html#LoDLH11
1972397	Boris_Delibasic,Zoran_Obradovic	2012	Towards a DGSS Prototype for Early Warning for Ski Injuries.	db/conf/icde/icdew2012.html#DelibasicO12
1972419	Laura_M._Haas,e_J._Miller,Donald_Kossmann,Martin_Hentschel_0001	2010	A first step towards integration independence.	db/conf/icde/icdew2010.html#HaasMKH10
1972429	John_C._Shafer,Rakesh_Agrawal,Hady_Wirawan_Lauw	2010	Symphony: A platform for search-driven applications.	db/conf/icde/icde2010.html#ShaferAL10
1972430	Kenneth_P._Smith,Ameet_Kini,William_Wang,Chris_Wolf,M._David_Allen,Andrew_Sillers	2012	Intuitive Interaction with Encrypted Query Execution in DataStorm.	db/conf/icde/icde2012.html#SmithKWWAS12
1972450	U._Kang,Duen_Horng_Chau,Christos_Faloutsos	2011	Mining large graphs: Algorithms, inference, and discoveries.	db/conf/icde/icde2011.html#KangCF11
1972453	Steven_Euijong_Whang,Hector_Garcia-Molina	2012	Joint Entity Resolution.	db/conf/icde/icde2012.html#WhangG12
1972456	Yasin_N._Silva,ke_Larson,Jingren_Zhou	2012	Exploiting Common Subexpressions for Cloud Query Processing.	db/conf/icde/icde2012.html#SilvaLZ12
1972479	Dingming_Wu_0001,Man_Lung_Yiu,Christian_S._Jensen,Gao_Cong	2011	Efficient continuously moving top-k spatial keyword query processing.	db/conf/icde/icde2011.html#WuYJC11
1972480	James_Cheng,Yiping_Ke,Shumo_Chu,zsu	2011	Efficient core decomposition in massive networks.	db/conf/icde/icde2011.html#ChengKCO11
1972486	Marek_Ciglan,Alex_Averbuch,Ã½	2012	Benchmarking Traversal Operations over Graph Databases.	db/conf/icde/icdew2012.html#CiglanAH12
1972494	rgen_Umbrich,Marcel_Karnstedt,Josiane_Xavier_Parreira,Axel_Polleres,Manfred_Hauswirth	2012	Linked Data and Live Querying for Enabling Support Platforms for Web Dataspaces.	db/conf/icde/icdew2012.html#UmbrichKPPH12
1972498	Dimitris_Souravlias,Marina_Drosou,Kostas_Stefanidis,Evaggelia_Pitoura	2010	On novelty in publish/subscribe delivery.	db/conf/icde/icdew2010.html#SouravliasDSP10
1972499	Mao_Ye,Xingjie_Liu,Wang-Chien_Lee,Dik_Lun_Lee	2010	Probabilistic Top-k query processing in distributed sensor networks.	db/conf/icde/icde2010.html#YeLLL10
1972502	Dario_Colazzo,Giorgio_Ghelli,Carlo_Sartiani	2011	Schemas for safe and efficient XML processing.	db/conf/icde/icde2011.html#ColazzoGS11
1972504	Amol_Ghoting,Rajasekar_Krishnamurthy,Edwin_P._D._Pednault,Berthold_Reinwald,Vikas_Sindhwani,Shirish_Tatikonda,Yuanyuan_Tian,Shivakumar_Vaithyanathan	2011	SystemML: Declarative machine learning on MapReduce.	db/conf/icde/icde2011.html#GhotingKPRSTTV11
1972510	Louis_Woods,Gustavo_Alonso	2011	Fast data analytics with FPGAs.	db/conf/icde/icdew2011.html#WoodsA11
1972513	Muhammad_Aamir_Cheema,Ljiljana_Brankovic,Xuemin_Lin,Wenjie_Zhang,Wei_Wang_0011	2010	Multi-guarded safe zone: An effective technique to monitor moving circular range queries.	db/conf/icde/icde2010.html#CheemaBLZW10
1972514	Wolfgang_Lehner,Kai-Uwe_Sattler	2010	Database as a service (DBaaS).	db/conf/icde/icde2010.html#LehnerS10
1972523	Raman_Grover,Michael_J._Carey	2012	Extending Map-Reduce for Efficient Predicate-Based Sampling.	db/conf/icde/icde2012.html#GroverC12
1972538	Marc_Holze,Ali_Haschimi,Norbert_Ritter	2010	Towards workload-aware self-management: Predicting significant workload shifts.	db/conf/icde/icdew2010.html#HolzeHR10
1972546	Akanksha_Baid,Ian_Rae,AnHai_Doan,Jeffrey_F._Naughton	2010	Toward industrial-strength keyword search systems over relational data.	db/conf/icde/icde2010.html#BaidRDN10
1972552	Shirish_Tatikonda,Srinivasan_Parthasarathy	2010	Hashing tree-structured data: Methods and applications.	db/conf/icde/icde2010.html#TatikondaP10
1972556	Chang_Sheng,Wynne_Hsu,Mong-Li_Lee,Joo_Chuan_Tong,See-Kiong_Ng	2010	Mining mutation chains in biological sequences.	db/conf/icde/icde2010.html#ShengHLTN10
1972561	Rui_Zhang,Richard_T._Snodgrass,Saumya_Debray	2012	Application of Micro-specialization to Query Evaluation Operators.	db/conf/icde/icdew2012.html#ZhangSD12a
1972562	Min_Soo_Kim_0001,Kyu-Young_Whang,Yang-Sae_Moon	2012	Horizontal Reduction: Instance-Level Dimensionality Reduction for Similarity Search in Large Document Databases.	db/conf/icde/icde2012.html#KimWM12
1972564	Justin_J._Levandoski,Mohamed_F._Mokbel,Mohamed_E._Khalefa	2010	FlexPref: A framework for extensible preference evaluation in database systems.	db/conf/icde/icde2010.html#LevandoskiMK10
1972566	Kyriacos_E._Pavlou,Richard_T._Snodgrass	2012	Achieving Database Information Accountability in the Cloud.	db/conf/icde/icdew2012.html#PavlouS12a
1972583	Luping_Ding,Karen_Works,Elke_A._Rundensteiner	2011	Semantic stream query optimization exploiting dynamic metadata.	db/conf/icde/icde2011.html#DingWR11
1972586	Zijie_Qi,Yinghui_Yang	2010	Advances in constrained clustering.	db/conf/icde/icdew2010.html#QiY10
1972592	Aubrey_Tatarowicz,Carlo_Curino,Evan_P._C._Jones,Sam_Madden	2012	Lookup Tables: Fine-Grained Partitioning for Distributed Databases.	db/conf/icde/icde2012.html#TatarowiczCJM12
1972593	Kaushik_Chakrabarti,Surajit_Chaudhuri,Venkatesh_Ganti	2011	Interval-based pruning for top-k processing over compressed lists.	db/conf/icde/icde2011.html#ChakrabartiCG11
1972603	Nicolas_Bonvin,Thanasis_G._Papaioannou,Karl_Aberer	2010	Cost-efficient and differentiated data availability guarantees in data clouds.	db/conf/icde/icde2010.html#BonvinPA10
1972605	Paolo_Atzeni,Fabio_Polticelli,Daniele_Toti	2011	A framework for semi-automatic identification, disambiguation and storage of protein-related abbreviations in scientific literature.	db/conf/icde/icdew2011.html#AtzeniPT11
1972609	Marcos_R._Vieira,Humberto_Luiz_Razente,Maria_Camila_Nardini_Barioni,Marios_Hadjieleftheriou,Divesh_Srivastava,Caetano_Traina_Jr.,Vassilis_J._Tsotras	2011	On query result diversification.	db/conf/icde/icde2011.html#VieiraRBHSTT11
1972620	Pietro_Abate,Roberto_Di_Cosmo	2011	Predicting upgrade failures using dependency analysis.	db/conf/icde/icdew2011.html#AbateC11
1972625	Eric_Peukert,Julian_Eberius,Erhard_Rahm	2012	A Self-Configuring Schema Matching System.	db/conf/icde/icde2012.html#PeukertER12
1972626	Mehdi_Kargar,Aijun_An	2012	Efficient Top-k Keyword Search in Graphs with Polynomial Delay.	db/conf/icde/icde2012.html#KargarA12
1972634	Michele_Berlingerio,Michele_Coscia,Fosca_Giannotti,Anna_Monreale,Dino_Pedreschi	2010	Towards discovery of eras in social networks.	db/conf/icde/icdew2010.html#BerlingerioCGMP10
1972636	Yi_Chen_0001,Wei_Wang_0011,Ziyang_Liu	2011	Keyword-based search and exploration on databases.	db/conf/icde/icde2011.html#ChenWL11
1972644	Roberto_De_Virgilio,Giorgio_Orsi,Letizia_Tanca,Riccardo_Torlone	2012	NYAYA: A System Supporting the Uniform Management of Large Sets of Semantic Data.	db/conf/icde/icde2012.html#VirgilioOTT12
1972645	Kyriakos_Mouratidis,Yimin_Lin,Man_Lung_Yiu	2010	Preference queries in large multi-cost transportation networks.	db/conf/icde/icde2010.html#MouratidisLY10
1972658	Fei_Xu,Ravi_Jampani,Mingxi_Wu,Chris_Jermaine,Tamer_Kahveci	2010	Surrogate ranking for very expensive similarity queries.	db/conf/icde/icde2010.html#XuJWJK10
1972661	Benjamin_Bustos,s_Skopal	2011	Non-metric similarity search problems in very large collections.	db/conf/icde/icde2011.html#BustosS11
1972681	Min_Xie_0002,Laks_V._S._Lakshmanan,Peter_T._Wood	2011	CompRec-Trip: A composite recommendation system for travel planning.	db/conf/icde/icde2011.html#XieLW11
1972688	Alexander_G._Connor,Panos_K._Chrysanthis,Alexandros_Labrinidis	2011	Key-key-value stores for efficiently processing graph data in the cloud.	db/conf/icde/icdew2011.html#ConnorCL11
1972703	Norifumi_Nishikawa,Miyuki_Nakano,Masaru_Kitsuregawa	2012	Energy Efficient Storage Management Cooperated with Large Data Intensive Applications.	db/conf/icde/icde2012.html#NishikawaNK12
1972712	Anastasios_Arvanitis,Georgia_Koutrika	2012	Towards Preference-aware Relational Databases.	db/conf/icde/icde2012.html#ArvanitisK12
1972719	Hans-Peter_Kriegel,ger,Matthias_Renz	2010	Techniques for efficiently searching in spatial, temporal, spatio-temporal, and multimedia databases.	db/conf/icde/icde2010.html#KriegelKR10
1972721	Yonghui_Xiao,James_J._Gardner,Li_Xiong_0001	2012	DPCube: Releasing Differentially Private Data Cubes for Health Information.	db/conf/icde/icde2012.html#XiaoGX12
1972730	Elena_Demidova,Xuan_Zhou,Wolfgang_Nejdl	2010	IQ	db/conf/icde/icde2010.html#DemidovaZN10
1972754	Federico_Cavalieri,Giovanna_Guerrini,Marco_Mesiti,Barbara_Oliboni	2011	On the reduction of sequences of XML document and schema update operations.	db/conf/icde/icdew2011.html#CavalieriGMO11
1972755	Luca_Leonardi,Gerasimos_Marketos,Elias_Frentzos,Nikos_Giatrakos,Salvatore_Orlando,Nikos_Pelekis,Ã ,Alessandro_Roncato,Claudio_Silvestri,Yannis_Theodoridis	2010	T-Warehouse: Visual OLAP analysis on trajectory data.	db/conf/icde/icde2010.html#LeonardiMFGOPRRST10
1972767	Marcin_Sydow,Mariusz_Pikula,Ralf_Schenkel	2010	DIVERSUM: Towards diversified summarisation of entities in knowledge graphs.	db/conf/icde/icdew2010.html#SydowPS10
1972778	Dan_Olteanu,Jiewen_Huang,Christoph_Koch_0001	2010	Approximate confidence computation in probabilistic databases.	db/conf/icde/icde2010.html#OlteanuHK10
1972781	Daniel_Deutch,Ohad_Greenshpan,Tova_Milo	2010	Navigating through Mashed-up Applications with COMPASS.	db/conf/icde/icde2010.html#DeutchGM10
1972792	Pit_Fender,Guido_Moerkotte	2011	A new, highly efficient, and easy to implement top-down join enumeration algorithm.	db/conf/icde/icde2011.html#FenderM11
1972798	Nathan_E._Egge,Alexander_Brodsky,Igor_Griva	2012	Online Optimization through Preprocessing for Multi-stage Production Decision Guidance Queries.	db/conf/icde/icdew2012.html#EggeBG12
1972806	Fabian_Keller,ller,hm	2012	HiCS: High Contrast Subspaces for Density-Based Outlier Ranking.	db/conf/icde/icde2012.html#KellerMB12
1972815	Albert_Yu,Pankaj_K._Agarwal,Jun_Yang_0001	2012	Processing and Notifying Range Top-k Subscriptions.	db/conf/icde/icde2012.html#YuAY12
1972819	Roger_Moussalli,Mariam_Salloum,Walid_A._Najjar,Vassilis_J._Tsotras	2011	Massively parallel XML twig filtering using dynamic programming on FPGAs.	db/conf/icde/icde2011.html#MoussalliSNT11
1972820	George_Papastefanatos,Panos_Vassiliadis,Alkis_Simitsis	2011	Propagating evolution events in data-centric software artifacts.	db/conf/icde/icdew2011.html#PapastefanatosVS11
1972829	Ioana_Manolescu,Konstantinos_Karanasos,Vasilis_Vassalos,Spyros_Zoupanos	2011	Efficient XQuery rewriting using multiple views.	db/conf/icde/icde2011.html#ManolescuKVZ11
1972840	Diego_Zardetto,Monica_Scannapieco,Tiziana_Catarci	2010	Effective automated Object Matching.	db/conf/icde/icde2010.html#ZardettoSC10
1972841	Nilothpal_Talukder,Mourad_Ouzzani,Ahmed_K._Elmagarmid,Hazem_Elmeleegy,Mohamed_Yakout	2010	Privometer: Privacy protection in social networks.	db/conf/icde/icdew2010.html#TalukderOEEY10
1972846	Wenjie_Zhang,Xuemin_Lin,Muhammad_Aamir_Cheema,Ying_Zhang,Wei_Wang_0011	2010	Quantile-based KNN over multi-valued objects.	db/conf/icde/icde2010.html#ZhangLCZW10
1972848	Yifei_Lu,Wei_Wang_0011,Jianxin_Li,Chengfei_Liu	2011	XClean: Providing valid spelling suggestions for XML keyword queries.	db/conf/icde/icde2011.html#LuWLL11
1972855	Jingren_Zhou,ke_Larson,Ronnie_Chaiken	2010	Incorporating partitioning and parallel plans into the SCOPE optimizer.	db/conf/icde/icde2010.html#ZhouLC10
1972861	Farhana_H._Zulkernine,Patrick_Martin,Sima_Soltani,Wendy_Powley,Serge_Mankovski,Mark_Addleman	2012	Towards a Training-Oriented Adaptive Decision Guidance and Support System.	db/conf/icde/icdew2012.html#ZulkernineMSPMA12
1972864	Charu_C._Aggarwal,Yuchen_Zhao,Philip_S._Yu	2011	Outlier detection in graph streams.	db/conf/icde/icde2011.html#AggarwalZY11
1972868	Anisoara_Nica	2011	A call for order in search space generation process of query optimization.	db/conf/icde/icdew2011.html#Nica11
1972872	Lixing_Wang,Yin_Yang,Xin_Miao,Dimitris_Papadias,Yunhao_Liu	2011	Algorithms for local sensor synchronization.	db/conf/icde/icde2011.html#WangYMPL11
1972874	Jianxin_Li,Chengfei_Liu,Rui_Zhou_0001,Wei_Wang_0011	2011	Top-k keyword search over probabilistic XML data.	db/conf/icde/icde2011.html#LiLZW11
1972876	Tingjian_Ge	2011	Join queries on uncertain data: Semantics and efficient processing.	db/conf/icde/icde2011.html#Ge11
1972877	Maria_Kontaki,Anastasios_Gounaris,Apostolos_N._Papadopoulos,Kostas_Tsichlas,Yannis_Manolopoulos	2011	Continuous monitoring of distance-based outliers over data streams.	db/conf/icde/icde2011.html#KontakiGPTM11
1972888	Jia_Xu,Zhenjie_Zhang,Xiaokui_Xiao,Yin_Yang,Ge_Yu	2012	Differentially Private Histogram Publication.	db/conf/icde/icde2012.html#XuZXYY12
1972899	Mehmet_Kuzu,Mohammad_Saiful_Islam,Murat_Kantarcioglu	2012	Efficient Similarity Search over Encrypted Data.	db/conf/icde/icde2012.html#KuzuIK12
1972901	Hyo-Sang_Lim,Gabriel_Ghinita,Elisa_Bertino,Murat_Kantarcioglu	2012	A Game-Theoretic Approach for High-Assurance of Data Trustworthiness in Sensor Networks.	db/conf/icde/icde2012.html#LimGBK12
1972908	Debabrata_Dash,Ioannis_Alagiannis,Cristina_Maier,Anastasia_Ailamaki	2010	Caching all plans with just one optimizer call.	db/conf/icde/icdew2010.html#DashAMA10
1972911	Felix_Beier,Knut_Stolze,Kai-Uwe_Sattler	2011	Autonomous workload-driven reorganization of column groupings in MMDBS.	db/conf/icde/icdew2011.html#BeierSS11
1972913	Ã§,David_DeHaan,Ivan_T._Bowman	2012	Parametric Plan Caching Using Density-Based Clustering.	db/conf/icde/icde2012.html#AlucDB12
1972914	Peter_Druschel	2012	Accountability and Trust in Cooperative Information Systems.	db/conf/icde/icde2012.html#Druschel12
1972915	Liang_Jeff_Chen,Yannis_Papakonstantinou	2010	Supporting top-K keyword search in XML databases.	db/conf/icde/icde2010.html#ChenP10
1972919	Claudio_Jossen,Lukas_Blunschi,Magdalini_Mori,Donald_Kossmann,Kurt_Stockinger	2012	The Credit Suisse Meta-data Warehouse.	db/conf/icde/icde2012.html#JossenBMKS12
1972928	Farhan_Tauheed,Laurynas_Biveinis,Thomas_Heinis,rmann,Henry_Markram,Anastasia_Ailamaki	2012	Accelerating Range Queries for Brain Simulations.	db/conf/icde/icde2012.html#TauheedBHSMA12
1972929	Zhian_He,Eric_Lo	2012	Answering Why-not Questions on Top-k Queries.	db/conf/icde/icde2012.html#HeL12
1972933	Shengfeng_Wu,Iulian_Neamtiu	2011	Schema evolution analysis for embedded databases.	db/conf/icde/icdew2011.html#WuN11
1972938	Dayu_Yuan,Prasenjit_Mitra,Huiwen_Yu,C._Lee_Giles	2012	Iterative Graph Feature Mining for Graph Indexing.	db/conf/icde/icde2012.html#YuanMYG12
1972941	-Mauroux	2012	Will Graph Data Management Techniques Contribute to the Successful Large-Scale Deployment of Semantic Web Technologies?	db/conf/icde/icdew2012.html#Cudre-Mauroux12
1972942	Xiuli_Ma,Hongmei_Xiao,Shuiyuan_Xie,Qiong_Li,Qiong_Luo,Chunhua_Tian	2011	Continuous, online monitoring and analysis in large water distribution networks.	db/conf/icde/icde2011.html#MaXXLLT11
1972947	Johannes_Gehrke	2011	Playing games with databases.	db/conf/icde/icde2011.html#Gehrke11
1972961	Tingjian_Ge,David_Grabiner,Stanley_B._Zdonik	2011	Monte Carlo query processing of uncertain multidimensional array data.	db/conf/icde/icde2011.html#GeGZ11
1972965	Mindi_Yuan,David_Stein,Berenice_Carrasco,Joana_M._F._da_Trindade,Yi_Lu_0001	2012	Partitioning Social Networks for Fast Retrieval of Time-Dependent Queries.	db/conf/icde/icdew2012.html#YuanSCTL12
1972975	George_Papastefanatos,Panos_Vassiliadis,Alkis_Simitsis,Yannis_Vassiliou	2010	HECATAEUS: Regulating schema evolution.	db/conf/icde/icde2010.html#PapastefanatosVSV10
1972985	Xiaokui_Xiao,Bin_Yao_0002,Feifei_Li_0001	2011	Optimal location queries in road network databases.	db/conf/icde/icde2011.html#XiaoYL11
1972987	Surender_Reddy_Yerva,s,Karl_Aberer	2010	Towards better entity resolution techniques for Web document collections.	db/conf/icde/icdew2010.html#YervaMA10
1972998	Hendrik_Decker	2011	Causes for inconsistency-tolerant schema update management.	db/conf/icde/icdew2011.html#Decker11
1973012	Mert_Akdere,etintemel,Matteo_Riondato,Eli_Upfal,Stanley_B._Zdonik	2012	Learning-based Query Performance Modeling and Prediction.	db/conf/icde/icde2012.html#AkdereCRUZ12
1973026	Luis_Tari,Phan_Huy_Tu,rg_Hakenberg,Yi_Chen,Tran_Cao_Son,Graciela_Gonzalez,Chitta_Baral	2010	GenerIE: Information extraction using database queries.	db/conf/icde/icde2010.html#TariTHCSGB10
1973049	Yi_Zhang_0011,Weiping_Zhang,Jun_Yang_0001	2010	I/O-efficient statistical computing with RIOT.	db/conf/icde/icde2010.html#ZhangZY10
1973070	Nikos_Sarkas,Albert_Angel,Nick_Koudas,Divesh_Srivastava	2010	Efficient identification of coupled entities in document collections.	db/conf/icde/icde2010.html#SarkasAKS10
1973075	Mirko_Rahn,Peter_Sanders_0001,Johannes_Singler	2010	Scalable distributed-memory external sorting.	db/conf/icde/icde2010.html#RahnSS10
1973078	Sriram_Subramanian,Yupu_Zhang,Rajiv_Vaidyanathan,Haryadi_S._Gunawi,Andrea_C._Arpaci-Dusseau,Remzi_H._Arpaci-Dusseau,Jeffrey_F._Naughton	2010	Impact of disk corruption on open-source DBMS.	db/conf/icde/icde2010.html#SubramanianZVGAAN10
1973081	Mahendra_Chavan,Ravindra_Guravannavar,Karthik_Ramachandra_0002,S._Sudarshan_0001	2011	Program transformations for asynchronous query submission.	db/conf/icde/icde2011.html#ChavanGRS11
1973082	Dongxiang_Zhang,Divyakant_Agrawal,Gang_Chen_0001,Anthony_K._H._Tung	2011	HashFile: An efficient index structure for multimedia data.	db/conf/icde/icde2011.html#ZhangACT11
1973097	s-Calabuig	2011	An XPath characterization of locally complete XML databases.	db/conf/icde/icdew2011.html#Cortes-Calabuig11
1973101	Ding_Chen,Chee-Yong_Chan	2010	ViewJoin: Efficient view-based evaluation of tree pattern queries.	db/conf/icde/icde2010.html#ChenC10
1973103	Erich_J._Neuhold,Wolf_Siberski	2011	Preface.	db/conf/icde/icdew2011.html#NeuholdS11
1973104	Jia_Pan,Dinesh_Manocha	2012	Bi-level Locality Sensitive Hashing for k-Nearest Neighbor Computation.	db/conf/icde/icde2012.html#PanM12
1973108	Thao_N._Pham,Lory_Al_Moakar,Panos_K._Chrysanthis,Alexandros_Labrinidis	2011	DILoS: A dynamic integrated load manager and scheduler for continuous queries.	db/conf/icde/icdew2011.html#PhamMCL11
1973112	Xiaokui_Xiao,Guozhang_Wang,Johannes_Gehrke	2010	Differential privacy via wavelet transforms.	db/conf/icde/icde2010.html#XiaoWG10
1973116	Konstantinos_Karanasos,Spyros_Zoupanos	2010	Viewing a world of annotations through AnnoVIP.	db/conf/icde/icde2010.html#KaranasosZ10
1973120	Zhitao_Shen,Muhammad_Aamir_Cheema,Xuemin_Lin,Wenjie_Zhang,Haixun_Wang	2012	Efficiently Monitoring Top-k Pairs over Sliding Windows.	db/conf/icde/icde2012.html#ShenCLZW12
1973122	Richard_Haberlin,Alexander_Brodsky	2012	Battle Management System (BMS): An Optimization for Military Decision Makers.	db/conf/icde/icdew2012.html#HaberlinB12
1973132	Alfons_Kemper,Thomas_Neumann_0001	2011	OLAP main memory database system based on virtual memory snapshots.	db/conf/icde/icde2011.html#KemperN11
1973134	Rimma_V._Nehme,Hyo-Sang_Lim,Elisa_Bertino	2010	FENCE: Continuous access control enforcement in dynamic data stream environments.	db/conf/icde/icde2010.html#NehmeLB10
1973150	Yuanyuan_Tian,Shirish_Tatikonda,Berthold_Reinwald	2012	Scalable and Numerically Stable Descriptive Statistics in SystemML.	db/conf/icde/icde2012.html#TianTR12
1973155	Heiko_Paulheim,Roland_Plendl,Florian_Probst,Daniel_Oberle	2011	Mapping pragmatic class models to reference ontologies.	db/conf/icde/icdew2011.html#PaulheimPPO11
1973161	Pankaj_Gulhane,Amit_Madaan,Rupesh_R._Mehta,Jeyashankher_Ramamirtham,Rajeev_Rastogi,Sandeepkumar_Satpal,Srinivasan_H._Sengamedu,Ashwin_Tengli,Charu_Tiwari	2011	Web-scale information extraction with vertex.	db/conf/icde/icde2011.html#GulhaneMMRRSSTT11
1973162	Oliver_Kennedy,Christoph_Koch_0001	2010	PIP: A database system for great and small expectations.	db/conf/icde/icde2010.html#KennedyK10
1973163	Wilhelm_Kleiminger,Evangelia_Kalyvianaki,Peter_R._Pietzuch	2011	Balancing load in stream processing with the cloud.	db/conf/icde/icdew2011.html#KleimingerKP11
1973184	Qian_Wan,Raymond_Chi-Wing_Wong,Yu_Peng	2011	Finding top-k profitable products.	db/conf/icde/icde2011.html#WanWP11
1973192	James_Horey,Stephanie_Forrest,Michael_M._Groat	2012	Reconstructing Spatial Distributions from Anonymized Locations.	db/conf/icde/icdew2012.html#HoreyFG12
1973242	Cuneyt_Gurcan_Akcora,Barbara_Carminati,Elena_Ferrari	2012	Privacy in Social Networks: How Risky is Your Social Graph?	db/conf/icde/icde2012.html#AkcoraCF12
1973249	Jongwuk_Lee,Seung-won_Hwang,Zaiqing_Nie,Ji-Rong_Wen	2010	Navigation system for product search.	db/conf/icde/icde2010.html#LeeHNW10
1973251	Miray_Kas,Kathleen_M._Carley,L._Richard_Carley	2012	Who was Where, When? Spatiotemporal Analysis of Researcher Mobility in Nuclear Science.	db/conf/icde/icdew2012.html#KasCC12
1973252	Michael_Stonebraker,Anastasia_Ailamaki,Jeremy_Kepner,Alexander_S._Szalay	2012	The Future of Scientific Data Bases.	db/conf/icde/icde2012.html#StonebrakerAKS12
1973270	Di_Wang,Elke_A._Rundensteiner,Richard_T._Ellison,Han_Wang	2011	Active Complex Event Processing infrastructure: Monitoring and reacting to event streams.	db/conf/icde/icdew2011.html#WangREW11
1973284	Kenneth_Wai-Ting_Leung,Dik_Lun_Lee,Wang-Chien_Lee	2010	Personalized Web search with location preferences.	db/conf/icde/icde2010.html#LeungLL10
1973292	Shaoxu_Song,Lei_Chen_0002,Hong_Cheng	2012	Parameter-Free Determination of Distance Thresholds for Metric Distance Constraints.	db/conf/icde/icde2012.html#SongCC12
1973299	Ivan_Subotic,Lukas_Rosenthaler,Heiko_Schuldt	2012	A Benchmark for RDF-based Metadata Management in Distributed Long-Term Digital Preservation.	db/conf/icde/icdew2012.html#SuboticRS12
1973307	Bruno_Paiva_Lima_da_Silva,ois_Baget,Madalina_Croitoru	2011	Ontological conjunctive query answering over semi-structured KBs.	db/conf/icde/icdew2011.html#SilvaBC11
1973310	Yannis_Katsis,Alin_Deutsch,Yannis_Papakonstantinou,Vasilis_Vassalos	2010	Inconsistency resolution in online databases.	db/conf/icde/icde2010.html#KatsisDPV10
1973313	Roger_S._Barga,Jaliya_Ekanayake,Wei_Lu	2012	Project Daytona: Data Analytics as a Cloud Service.	db/conf/icde/icde2012.html#BargaEL12
1973324	Jing_Dai,Chang-Tien_Lu	2010	C3: Concurrency control on continuous queries over moving objects.	db/conf/icde/icde2010.html#DaiL10
1973326	Barzan_Mozafari,Carlo_Zaniolo	2010	Optimal load shedding with aggregates and mining queries.	db/conf/icde/icde2010.html#MozafariZ10
1973336	Manish_Kumar_Anand,Shawn_Bowers,scher	2010	Provenance browser: Displaying and querying scientific workflow provenance graphs.	db/conf/icde/icde2010.html#AnandBL10
1973343	Man_Lung_Yiu,Yimin_Lin,Kyriakos_Mouratidis	2010	Efficient verification of shortest path search via authenticated hints.	db/conf/icde/icde2010.html#YiuLM10
1973350	Fausto_Giunchiglia,Uladzimir_Kharkevich,Alethia_Hume,Piyatat_Chatvorawit	2010	Semantic flooding: Search over semantic links.	db/conf/icde/icdew2010.html#GiunchigliaKHC10
1973366	Zichen_Xu,Yi-Cheng_Tu,Xiaorui_Wang	2010	Exploring power-performance tradeoffs in database systems.	db/conf/icde/icde2010.html#XuTW10
1973368	Panagiotis_Bouros,Y._Vassiliou	2010	Evaluating path queries over route collections.	db/conf/icde/icdew2010.html#BourosV10
1973369	Renzo_Angles	2012	A Comparison of Current Graph Database Models.	db/conf/icde/icdew2012.html#Angles12
1973377	Jiannan_Wang,Guoliang_Li,Jianhua_Feng	2011	Fast-join: An efficient method for fuzzy token matching based string similarity join.	db/conf/icde/icde2011.html#WangLF11
1973379	Meiyu_Lu,Srinivas_Bangalore,Graham_Cormode,Marios_Hadjieleftheriou,Divesh_Srivastava	2012	A Dataset Search Engine for the Research Document Corpus.	db/conf/icde/icde2012.html#LuBCHS12
1973383	Graham_Cormode,Cecilia_M._Procopiuc,Divesh_Srivastava,Entong_Shen,Ting_Yu	2012	Differentially Private Spatial Decompositions.	db/conf/icde/icde2012.html#CormodePSSY12
1973395	Vinayak_R._Borkar,Michael_J._Carey,Raman_Grover,Nicola_Onose,Rares_Vernica	2011	Hyracks: A flexible and extensible foundation for data-intensive computing.	db/conf/icde/icde2011.html#BorkarCGOV11
1973403	s,da	2010	XML reasoning made practical.	db/conf/icde/icde2010.html#GenevesL10
1973428	Tantan_Liu,Gagan_Agrawal	2011	Active learning based frequent itemset mining over the deep web.	db/conf/icde/icde2011.html#LiuA11
1973429	Jiawei_Han,Yizhou_Sun,Xifeng_Yan,Philip_S._Yu	2012	Mining Knowledge from Data: An Information Network Analysis Approach.	db/conf/icde/icde2012.html#HanSYY12
1973432	Jaideep_Vaidya	2012	Boolean Matrix Decomposition Problem: Theory, Variations and Applications to Data Engineering.	db/conf/icde/icde2012.html#Vaidya12
1973444	Xiaohui_Yu,Huxia_Shi	2012	CI-Rank: Ranking Keyword Search Results Based on Collective Importance.	db/conf/icde/icde2012.html#YuS12
1973451	guez,Dario_Colazzo,Ioana_Manolescu	2012	Building Large XML Stores in the Amazon Cloud.	db/conf/icde/icdew2012.html#Camacho-RodriguezCM12
1973466	Stavros_Harizopoulos,Tassos_Argyros,Peter_A._Boncz,Dan_Dietterich,Samuel_Madden,Florian_M._Waas	2010	Database architecture (R)evolution: New hardware vs. new software.	db/conf/icde/icde2010.html#HarizopoulosABDMW10
1973470	Nicholas_E._Taylor,Zachary_G._Ives	2010	Reliable storage and querying for collaborative data sharing systems.	db/conf/icde/icde2010.html#TaylorI10
1973486	Stefan_Aulbach,Michael_Seibold,Dean_Jacobs,Alfons_Kemper	2011	Extensibility and Data Sharing in evolving multi-tenant databases.	db/conf/icde/icde2011.html#AulbachSJK11
1973509	Suhair_Alshehri,Stanislaw_P._Radziszowski,Rajendra_K._Raj	2012	Secure Access for Healthcare Data in the Cloud Using Ciphertext-Policy Attribute-Based Encryption.	db/conf/icde/icdew2012.html#AlshehriRR12
1973529	Michael_D._Lieberman,Hanan_Samet,Jagan_Sankaranarayanan	2010	Geotagging with local lexicons to build indexes for textually-specified spatial data.	db/conf/icde/icde2010.html#LiebermanSS10
1973535	Younghoon_Kim,Kyuseok_Shim	2012	Parallel Top-K Similarity Join Algorithms Using MapReduce.	db/conf/icde/icde2012.html#KimS12
1973544	Robson_Leonardo_Ferreira_Cordeiro,Agma_J._M._Traina,Christos_Faloutsos,Caetano_Traina_Jr.	2010	Finding Clusters in subspaces of very large, multi-dimensional datasets.	db/conf/icde/icde2010.html#CordeiroTFT10
1973549	Yusuke_Tanimura,Akiyoshi_Matono,Steven_J._Lynden,Isao_Kojima	2010	Extensions to the Pig data processing platform for scalable RDF data processing using Hadoop.	db/conf/icde/icdew2010.html#TanimuraMLK10
1973551	Ravi_Gummadi,Anupam_Khulbe,Aravind_Kalavagattu,Sanil_Salvi,Subbarao_Kambhampati	2010	SMARTINT: A system for answering queries over web databases using attribute dependencies.	db/conf/icde/icde2010.html#GummadiKKSK10
1973552	Qun_Ni,Elisa_Bertino	2010	Credibility-enhanced curated database: Improving the value of curated databases.	db/conf/icde/icde2010.html#NiB10
1973560	Haiquan_(Chuck)_Zhao,Ashwin_Lall,Mitsunori_Ogihara,Jun_(Jim)_Xu	2010	Global iceberg detection over distributed data streams.	db/conf/icde/icde2010.html#ZhaoLOX10
1973565	Maximilian_Ahrens,Gustavo_Alonso	2011	Relational databases, virtualization, and the cloud.	db/conf/icde/icde2011.html#AhrensA11
1973568	Yannis_Stavrakas,George_Papastefanatos	2011	Using structured changes for elucidating data evolution.	db/conf/icde/icdew2011.html#StavrakasP11
1973576	Dingyu_Yang,Jian_Cao	2012	A Scalable Data Warehouse Model Based on Complex Semantic Event Processing in Distributed Systems.	db/conf/icde/icdew2012.html#YangC12
1973577	Julia_Stoyanovich,Susan_B._Davidson,Tova_Milo,Val_Tannen	2011	Deriving probabilistic databases with inference ensembles.	db/conf/icde/icde2011.html#StoyanovichDMT11
1973582	Robert_Ikeda,Junsang_Cho,Charlie_Fang,Semih_Salihoglu,Satoshi_Torikai,Jennifer_Widom	2012	Provenance-Based Debugging and Drill-Down in Data-Oriented Workflows.	db/conf/icde/icde2012.html#IkedaCFSTW12
1973583	Elke_Achtert,Sascha_Goldhofer,Hans-Peter_Kriegel,Erich_Schubert,Arthur_Zimek	2012	Evaluation of Clusterings - Metrics and Visual Support.	db/conf/icde/icde2012.html#AchtertGKSZ12
1973585	Rajeev_Gupta,Krithi_Ramamritham,Mukesh_K._Mohania	2010	Ratio threshold queries over distributed data sources.	db/conf/icde/icde2010.html#GuptaRM10
1973598	Mohamed_Yakout,Ahmed_K._Elmagarmid,Jennifer_Neville	2010	Ranking for data repairs.	db/conf/icde/icdew2010.html#YakoutEN10
1973601	Hasan_M._Jamil	2012	Design of Declarative Graph Query Languages: On the Choice between Value, Pattern and Object Based Representations for Graphs.	db/conf/icde/icdew2012.html#Jamil12
1973607	Fei_Chen,Xixuan_Feng,Ã©,Min_Wang	2012	Optimizing Statistical Information Extraction Programs over Evolving Text.	db/conf/icde/icde2012.html#ChenFRW12
1973610	Mo_Liu,Elke_A._Rundensteiner,Kara_Greenfield,Chetan_Gupta,Song_Wang,Ismail_Ari,Abhay_Mehta	2010	E-Cube: Multi-dimensional event sequence processing using concept and pattern hierarchies.	db/conf/icde/icde2010.html#LiuRGGWAM10
1973646	Georgia_Koutrika,Alkis_Simitsis,Yannis_E._Ioannidis	2010	Explaining structured queries in natural language.	db/conf/icde/icde2010.html#KoutrikaSI10
1973653	Wen_Jin,Michael_D._Morse,Jignesh_M._Patel,Martin_Ester,Zengjian_Hu	2010	Evaluating skylines in the presence of equijoins.	db/conf/icde/icde2010.html#JinMPEH10
1973654	Rubi_Boim,Ohad_Greenshpan,Tova_Milo,Novgorodov,Neoklis_Polyzotis,Wang_Chiew_Tan	2012	Asking the Right Questions in Crowd Data Sourcing.	db/conf/icde/icde2012.html#BoimGMNPT12
1973664	Venkatesh_Raghavan,Elke_A._Rundensteiner	2010	Progressive result generation for multi-criteria decision support queries.	db/conf/icde/icde2010.html#RaghavanR10
1973669	Nikolaus_Augsten,Denilson_Barbosa,hlen,Themis_Palpanas	2010	TASM: Top-k Approximate Subtree Matching.	db/conf/icde/icde2010.html#AugstenBBP10
1973672	Maksim_Tkatchenko,Alexander_Ulanov,Andrey_Simanovsky	2011	Classifying Wikipedia entities into fine-grained classes.	db/conf/icde/icdew2011.html#TkatchenkoUS11
1973690	Michael_Wahler,Stefan_Richter_0006,Sumit_Kumar,Manuel_Oriol	2011	Non-disruptive large-scale component updates for real-time controllers.	db/conf/icde/icdew2011.html#WahlerRKO11
1973691	Wendy_Powley,Patrick_Martin,Mingyi_Zhang,Paul_Bird,Keith_McDonald	2010	Autonomic workload execution control using throttling.	db/conf/icde/icdew2010.html#PowleyMZBM10
1973711	Wojciech_M._Barczynski,Falk_Brauer,Adrian_Mocan,Marcus_Schramm,Jan_Froemberg	2010	BI-style relation discovery among entities in text.	db/conf/icde/icdew2010.html#BarczynskiBMSF10
1973714	Karine_Reis_Ferreira,bia_Vinhas,nio_Miguel_Vieira_Monteiro,mara	2012	Moving Objects and KML Files.	db/conf/icde/icdew2012.html#FerreiraVMC12
1973717	Vicky_Dritsou,Panos_Constantopoulos,Antonios_Deligiannakis,Yannis_Kotidis	2011	Shortcut selection in RDF databases.	db/conf/icde/icdew2011.html#DritsouCDK11
1973736	Tanveer_A._Faruquie,K._Hima_Prasad,L._Venkata_Subramaniam,Mukesh_K._Mohania,Girish_Venkatachaliah,Shrinivas_Kulkarni,Pramit_Basu	2010	Data cleansing as a transient service.	db/conf/icde/icde2010.html#FaruquiePSMVKB10
1973743	Yurdaer_N._Doganata	2011	Designing internal control points in partially managed processes by using business vocabulary.	db/conf/icde/icdew2011.html#Doganata11
1973746	Susan_Farley,Alexander_Brodsky,Chun-Hung_Chen	2012	Regression Based Algorithm for Optimizing Top-K Selection in Simulation Query Language.	db/conf/icde/icdew2012.html#FarleyBC12
1973747	Konstantinos_Tsakalozos,Herald_Kllapi,Eva_Sitaridi,Mema_Roussopoulos,Dimitris_Paparas,Alex_Delis	2011	Flexible use of cloud resources through profit maximization and price discrimination.	db/conf/icde/icde2011.html#TsakalozosKSRPD11
1973754	Nora_Derouiche,Bogdan_Cautis,Talel_Abdessalem	2012	Automatic Extraction of Structured Web Data with Domain Knowledge.	db/conf/icde/icde2012.html#DerouicheCA12
1973768	-Mauroux,Eugene_Wu_0002,Samuel_Madden	2010	TrajStore: An adaptive storage system for very large trajectory data sets.	db/conf/icde/icde2010.html#Cudre-MaurouxWM10
1973774	Rui_Li,Kin_Hou_Lei,Ravi_Khadiwala,Kevin_Chen-Chuan_Chang	2012	TEDAS: A Twitter-based Event Detection and Analysis System.	db/conf/icde/icde2012.html#LiLKC12
1973778	Mohammad_Sadoghi,Hans-Arno_Jacobsen	2012	Relevance Matters: Capitalizing on Less (Top-k Matching in Publish/Subscribe).	db/conf/icde/icde2012.html#SadoghiJ12
1973789	Reynold_Cheng,Xike_Xie,Man_Lung_Yiu,Jinchuan_Chen,Liwen_Sun	2010	UV-diagram: A Voronoi diagram for uncertain data.	db/conf/icde/icde2010.html#ChengXYCS10
1973794	Fabian_Panse,Maurice_van_Keulen,Ander_de_Keijzer,Norbert_Ritter	2010	Duplicate detection in probabilistic data.	db/conf/icde/icdew2010.html#PanseKKR10
1973796	Lu_An_Tang,Xiao_Yu,Sangkyum_Kim,Jiawei_Han,Wen-Chih_Peng,Yizhou_Sun,Hector_Gonzalez,Sebastian_Seith	2012	Multidimensional Analysis of Atypical Events in Cyber-Physical Data.	db/conf/icde/icde2012.html#TangYKHPSGS12
1973803	Thomas_Kissinger,Hannes_Voigt,Wolfgang_Lehner	2012	SMIX Live - A Self-Managing Index Infrastructure for Dynamic Workloads.	db/conf/icde/icde2012.html#KissingerVL12
1973806	Domenico_Beneventano,Abdul_Rahman_Dannaoui,Antonio_Sala_0002	2011	Data lineage in the MOMIS data fusion system.	db/conf/icde/icdew2011.html#BeneventanoDS11
1973818	Federico_Cavalieri,Giovanna_Guerrini,Marco_Mesiti	2011	Updating XML schemas and associated documents through exup.	db/conf/icde/icde2011.html#CavalieriGM11
1973832	Jia_Xu,Qiushi_Bai,Yu_Gu_0002,Anthony_K._H._Tung,Guoren_Wang,Ge_Yu,Zhenjie_Zhang	2012	EUDEMON: A System for Online Video Frame Copy Detection by Earth Mover's Distance.	db/conf/icde/icde2012.html#XuBGTWYZ12
1973834	Wangchao_Le,Anastasios_Kementsietsidis,Songyun_Duan,Feifei_Li_0001	2012	Scalable Multi-query Optimization for SPARQL.	db/conf/icde/icde2012.html#LeKDL12
1973859	Nicolas_Bruno,sar_A._Galindo-Legaria,Milind_Joshi	2010	Polynomial heuristics for query optimization.	db/conf/icde/icde2010.html#BrunoGJ10
1973861	Ning_Jin,Wei_Wang_0010	2011	LTS: Discriminative subgraph mining by learning from search history.	db/conf/icde/icde2011.html#JinW11
1973869	Junfeng_Zhou,Zhifeng_Bao,Wei_Wang_0011,Tok_Wang_Ling,Ziyang_Chen,Xudong_Lin,Jingfeng_Guo	2012	Fast SLCA and ELCA Computation for XML Keyword Queries Based on Set Intersection.	db/conf/icde/icde2012.html#ZhouBWLCLG12
1973878	Rubi_Boim,Tova_Milo,Slava_Novgorodov	2011	DiRec: Diversified recommendations for semantic-less Collaborative Filtering.	db/conf/icde/icde2011.html#BoimMN11
1973882	Jeffrey_F._Naughton	2010	DBMS: Lessons from the first 50 years, speculations for the next 50.	db/conf/icde/icde2010.html#Naughton10
1973891	Georg_Gottlob,Giorgio_Orsi,Andreas_Pieris	2011	Ontological queries: Rewriting and optimization.	db/conf/icde/icde2011.html#GottlobOP11
1973895	Curtis_E._Dyreson,Sourav_S._Bhowmick	2012	Querying XML Data: As You Shape It.	db/conf/icde/icde2012.html#DyresonB12
1973909	Souripriya_Das,Seema_Sundara,Matthew_Perry,Jagannathan_Srinivasan,Jayanta_Banerjee,Aravind_Yalamanchi	2012	Making Unstructured Data SPARQL Using Semantic Indexing in Oracle Database.	db/conf/icde/icde2012.html#DasSPSBY12
1973924	l,Oriana_Riva,Gustavo_Alonso	2010	A tuple space for social networking on mobile phones.	db/conf/icde/icde2010.html#SarigolRA10
1973963	cel_Karabulut,Harald_Weppner,Ike_Nassi,Anusha_Nagarajan,Yash_Shroff,Nishant_Dubey,Tyelisa_Shields	2010	End-to-end confidentiality for a message warehousing service using Identity-Based Encryption.	db/conf/icde/icdew2010.html#KarabulutWNNSDS10
1973973	Liang_Zhao,Sherif_Sakr,Alan_Fekete,Hiroshi_Wada,Anna_Liu	2012	Application-Managed Database Replication on Virtualized Cloud Environments.	db/conf/icde/icdew2012.html#ZhaoSFWL12
1973975	Xifeng_Yan,Bin_He,Feida_Zhu,Jiawei_Han	2010	Top-K aggregation queries over large networks.	db/conf/icde/icde2010.html#YanHZH10
1973985	Raymond_Chi-Wing_Wong,Ada_Wai-Chee_Fu,Jia_Liu,Ke_Wang,Yabo_Xu	2010	Global privacy guarantee in serial data publishing.	db/conf/icde/icde2010.html#WongFLWX10
1973986	Meikel_Poess,Raghunath_Othayoth_Nambiar	2010	Tuning servers, storage and database for energy efficient data warehouses.	db/conf/icde/icde2010.html#PoessN10
1974018	Ju_Fan,Guoliang_Li,Lizhu_Zhou	2011	Interactive SQL query suggestion: Making databases user-friendly.	db/conf/icde/icde2011.html#FanLZ11
1974030	Konstantinos_Krikellas,Stratis_Viglas,Marcelo_Cintra	2010	Generating code for holistic query evaluation.	db/conf/icde/icde2010.html#KrikellasVC10
1974032	Milos_Krstajic,Florian_Mansmann,Andreas_Stoffel,Martin_Atkinson,Daniel_A._Keim	2010	Processing online news streams for large-scale semantic analysis.	db/conf/icde/icdew2010.html#KrstajicMSAK10
1974035	Castellanos,Bin_Zhang_0004,Ivo_Jimenez,Perla_Ruiz,Miguel_Durazo,Umeshwar_Dayal,Lily_Jow	2010	Data desensitization of customer data for use in optimizer performance experiments.	db/conf/icde/icde2010.html#CastellanosZJRDDJ10
1974037	Antonio_Sala_0002,Calvin_Lin,Howard_Ho	2010	Midas for government: Integration of government spending data on Hadoop.	db/conf/icde/icdew2010.html#SalaLH10
1974041	Thomas_Bernecker,Tobias_Emrich,Hans-Peter_Kriegel,Nikos_Mamoulis,Matthias_Renz,fle	2011	A novel probabilistic pruning approach to speed up similarity queries in uncertain databases.	db/conf/icde/icde2011.html#BerneckerEKMRZ11
1974042	hm_0001,Felix_Naumann,Ziawasch_Abedjan,Dandy_Fenz,tze,Daniel_Hefenbrock,Matthias_Pohl,David_Sonnabend	2010	Profiling linked open data with ProLOD.	db/conf/icde/icdew2010.html#BohmNAFGHPS10
1974069	Aditya_Auradkar,Chavdar_Botev,Shirshanka_Das,Dave_De_Maagd,Alex_Feinberg,Phanindra_Ganti,Lei_Gao,Bhaskar_Ghosh,Kishore_Gopalakrishna,Brendan_Harris,Joel_Koshy,Kevin_Krawez,Jay_Kreps,Shi_Lu,Sunil_Nagaraj,Neha_Narkhede,Sasha_Pachev,Igor_Perisic,Lin_Qiao,Tom_Quiggle,Jun_Rao,Bob_Schulman,Abraham_Sebastian,Oliver_Seeliger,Adam_Silberstein,Boris_Shkolnik,Chinmay_Soman,Roshan_Sumbaly,Kapil_Surlaker,Saji…	2012	Data Infrastructure at LinkedIn.	db/conf/icde/icde2012.html#AuradkarBDMFGGGGHKKKLNNPPQQRSSSSSSSSTTVWWZZ12
1974070	Katrin_Eisenreich,Jochen_Adamek,sch,Volker_Markl,Gregor_Hackenbroich	2012	Correlation Support for Risk Evaluation in Databases.	db/conf/icde/icde2012.html#EisenreichARMH12
1974073	-Ruiz,Christoph_Pinkel,rg_Schad,Jens_Dittrich	2011	RAFTing MapReduce: Fast recovery on the RAFT.	db/conf/icde/icde2011.html#Quiane-RuizPSD11
1974079	Jens_Bleiholder,Sascha_Szott,Melanie_Herschel,Felix_Naumann	2010	Complement union for data integration.	db/conf/icde/icdew2010.html#BleiholderSHN10
1974089	Qinyi_Wu,Calton_Pu,o_Eduardo_Ferreira	2010	A partial persistent data structure to support consistency in real-time collaborative editing.	db/conf/icde/icde2010.html#WuPF10
1974095	Todd_J._Green,Zachary_G._Ives	2012	Recomputing Materialized Instances after Changes to Mappings and Data.	db/conf/icde/icde2012.html#GreenI12
1974102	Arnab_Nandi_0001,Cong_Yu,Philip_Bohannon,Raghu_Ramakrishnan	2011	Distributed cube materialization on holistic measures.	db/conf/icde/icde2011.html#NandiYBR11
1974103	Goetz_Graefe,Harumi_A._Kuno	2011	Modern B-tree techniques.	db/conf/icde/icde2011.html#GraefeK11
1974105	Iulian_Sandu_Popa,Karine_Zeitouni,Vincent_Oria,Dominique_Barth,Sandrine_Vial	2010	PARINET: A tunable access method for in-network trajectories.	db/conf/icde/icde2010.html#PopaZOBV10
1974107	Xiaoli_Wang,Xiaofeng_Ding,Anthony_K._H._Tung,Shanshan_Ying,Hai_Jin	2012	An Efficient Graph Indexing Method.	db/conf/icde/icde2012.html#WangDTYJ12
1974115	Walaa_Eldin_Moustafa,Amol_Deshpande,Lise_Getoor	2012	Ego-centric Graph Pattern Census.	db/conf/icde/icde2012.html#MoustafaDG12
1974145	Pei_Lee,Laks_V._S._Lakshmanan,Jeffrey_Xu_Yu	2012	On Top-k Structural Similarity Search.	db/conf/icde/icde2012.html#LeeLY12
1974150	Leonidas_Fegaras	2010	Propagating updates through XML views using lineage tracing.	db/conf/icde/icde2010.html#Fegaras10
1974194	Yu_Xu,Pekka_Kostamaa	2010	A new algorithm for small-large table outer joins in parallel DBMS.	db/conf/icde/icde2010.html#XuK10
1974197	Sergej_Zerr,Kerstin_Bischoff,Sergey_Chernov	2011	GuideMe! The World of sights in your pocket.	db/conf/icde/icde2011.html#ZerrBC11
1974202	Ashish_Thusoo,Joydeep_Sen_Sarma,Namit_Jain,Zheng_Shao,Prasad_Chakka,Ning_Zhang_0002,Suresh_Anthony,Hao_Liu,Raghotham_Murthy	2010	Hive - a petabyte scale data warehouse using Hadoop.	db/conf/icde/icde2010.html#ThusooSJSCZALM10
1974212	Chih-Jye_Wang,Wei-Shinn_Ku	2012	Anonymous Sensory Data Collection Approach for Mobile Participatory Sensing.	db/conf/icde/icdew2012.html#WangK12
1974220	cheler,Andrea_Pugliese,V._S._Subrahmanian	2011	A budget-based algorithm for efficient subgraph matching on Huge Networks.	db/conf/icde/icdew2011.html#BrochelerPS11
1974222	Michael_Busch,Krishna_Gade,Brian_Larson,Patrick_Lok,Samuel_Luckenbill,Jimmy_J._Lin	2012	Earlybird: Real-Time Search at Twitter.	db/conf/icde/icde2012.html#BuschGLLLL12
1974226	Ira_Assent	2010	Mining and representing recommendations in actively evolving recommender systems.	db/conf/icde/icdew2010.html#Assent10
1974229	Oana_Jurca,Sebastian_Michel,Alexandre_Herrmann,Karl_Aberer	2010	Continuous query evaluation over distributed sensor networks.	db/conf/icde/icde2010.html#JurcaMHA10
1974241	Isabel_F._Cruz,Cosmin_Stroe,Matteo_Palmonari	2012	Interactive User Feedback in Ontology Matching Using Signature Vectors.	db/conf/icde/icde2012.html#CruzSP12
1974248	Akrivi_Vlachou,Christos_Doulkeridis,Yannis_Kotidis,g	2010	Reverse top-k queries.	db/conf/icde/icde2010.html#VlachouDKN10
1974251	David_B._Lomet,Alan_Fekete,Rui_Wang_0002,Peter_Ward	2012	Multi-version Concurrency via Timestamp Range Conflict Management.	db/conf/icde/icde2012.html#LometFWW12
1974259	Ahmed_M._Aly,Asmaa_Sallam,Bala_M._Gnanasekaran,Long-Van_Nguyen-Dinh,Walid_G._Aref,Mourad_Ouzzani,Arif_Ghafoor	2012	M3: Stream Processing on Main-Memory MapReduce.	db/conf/icde/icde2012.html#AlySGNAOG12
1974270	Jennie_Rogers,Olga_Papaemmanouil,etintemel	2010	A generic auto-provisioning framework for cloud databases.	db/conf/icde/icdew2010.html#RogersPC10
1974275	Rasmus_Resen_Amossen	2010	Vertical partitioning of relational OLTP databases using integer programming.	db/conf/icde/icdew2010.html#Amossen10
1974288	Daisy_Zhe_Wang,Eirinaios_Michelakis,Michael_J._Franklin,Minos_N._Garofalakis,Joseph_M._Hellerstein	2010	Probabilistic declarative information extraction.	db/conf/icde/icde2010.html#WangMFGH10
1974293	Tobias_Emrich,Hans-Peter_Kriegel,Nikos_Mamoulis,Matthias_Renz,fle	2012	Querying Uncertain Spatio-Temporal Data.	db/conf/icde/icde2012.html#EmrichKMRZ12
1974306	David_Campbell,Brian_Cooper,Dean_Jacobs,Ashok_Joshi,Volker_Markl,Srinivas_Narayanan	2010	Cloudy skies for data management.	db/conf/icde/icde2010.html#CampbellCJJMN10
1974311	Zenan_Zhou,Wei_Wu,Xiaohui_Li_0002,Mong-Li_Lee,Wynne_Hsu	2011	MaxFirst for MaxBRkNN.	db/conf/icde/icde2011.html#ZhouWLLH11
1974328	Yongqiang_He,Rubao_Lee,Yin_Huai,Zheng_Shao,Namit_Jain,Xiaodong_Zhang_0001,Zhiwei_Xu	2011	RCFile: A fast and space-efficient data placement structure in MapReduce-based warehouse systems.	db/conf/icde/icde2011.html#HeLHSJZX11
1974344	John_McDowall,Larry_Kerschberg	2012	Agent Negotiation Strategies for Composing Service Workflows.	db/conf/icde/icdew2012.html#McDowallK12
1974345	Wush_Chi-Hsuan_Wu,Mi-Yen_Yeh,Jian_Pei	2012	Random Error Reduction in Similarity Search on Time Series: A Statistical Approach.	db/conf/icde/icde2012.html#WuYP12
1974349	Marcos_Antonio_Vaz_Salles,Jens_Dittrich,Lukas_Blunschi	2010	Intensional associations in dataspaces.	db/conf/icde/icde2010.html#SallesDB10
1974352	Charu_C._Aggarwal,Haixun_Wang	2011	On dimensionality reduction of massive graphs for indexing and retrieval.	db/conf/icde/icde2011.html#AggarwalW11
1974358	Ramanuja_Simha,Rahul_Tripathi,Mayur_Thakur	2012	Mining Associations Using Directed Hypergraphs.	db/conf/icde/icdew2012.html#SimhaTT12
1974360	Liang_Jeff_Chen,Philip_A._Bernstein,Peter_Carlin,Dimitrije_Filipovic,Michael_Rys,Nikita_Shamgunov,James_F._Terwilliger,Milos_Todic,Sasa_Tomasevic,Dragan_Tomic	2012	Mapping XML to a Wide Sparse Table.	db/conf/icde/icde2012.html#ChenBCFRSTTTT12
1974362	Richard_T._Snodgrass,Dengfeng_Gao,Rui_Zhang,Stephen_W._Thomas	2012	Temporal Support for Persistent Stored Modules.	db/conf/icde/icde2012.html#SnodgrassGZT12
1974365	Muhammad_Aamir_Cheema,Xuemin_Lin,Haixun_Wang,Jianmin_Wang_0001,Wenjie_Zhang	2011	A unified approach for computing top-k pairs in multidimensional space.	db/conf/icde/icde2011.html#CheemaLWWZ11
1974366	Jongwuk_Lee,Hyunsouk_Cho,Seung-won_Hwang	2012	Efficient Dual-Resolution Layer Indexing for Top-k Queries.	db/conf/icde/icde2012.html#LeeCH12
1974382	Ru_Fang,Hui-I_Hsiao,Bin_He,C._Mohan_0001,Yun_Wang	2011	High performance database logging using storage class memory.	db/conf/icde/icde2011.html#FangHHMW11
1974388	Szabolcs_Rozsnyai,Aleksander_Slominski,Geetika_T._Lakshmanan	2011	Automated correlation discovery for semi-structured business processes.	db/conf/icde/icdew2011.html#RozsnyaiSL11
1974392	Sudipto_Das,mer_Egecioglu,Amr_El_Abbadi	2010	Anonymizing weighted social network graphs.	db/conf/icde/icde2010.html#DasEA10
1974401	Daniel_Klan,Katja_Hose,Marcel_Karnstedt,Kai-Uwe_Sattler	2010	Power-aware data analysis in sensor networks.	db/conf/icde/icde2010.html#KlanHKS10
1974411	Kristi_Morton,Abram_L._Friesen,Magdalena_Balazinska,Dan_Grossman	2010	Estimating the progress of MapReduce pipelines.	db/conf/icde/icde2010.html#MortonFBG10
1974413	Atish_Das_Sarma,Ashwin_Lall,Danupon_Nanongkai,Richard_J._Lipton,Jun_(Jim)_Xu	2011	Representative skylines using threshold-based preference distributions.	db/conf/icde/icde2011.html#SarmaLNLX11
1974416	Chunbin_Lin,Jiaheng_Lu,Tok_Wang_Ling,Bogdan_Cautis	2012	LotusX: A Position-Aware XML Graphical Search System with Auto-Completion.	db/conf/icde/icde2012.html#LinLLC12
1974420	Ildar_Muslukhov,Yazan_Boshmaf,Cynthia_Kuo,Jonathan_Lester,Konstantin_Beznosov	2012	Understanding Users' Requirements for Data Protection in Smartphones.	db/conf/icde/icdew2012.html#MuslukhovBKLB12
1974422	Kyriacos_E._Pavlou,Richard_T._Snodgrass	2012	DRAGOON: An Information Accountability System for High-Performance Databases.	db/conf/icde/icde2012.html#PavlouS12
1974426	Michael_K._Lawrence,Rachel_Pottinger,Sheryl_Staub-French	2010	Coordination of data in heterogenous domains.	db/conf/icde/icdew2010.html#LawrencePS10
1974431	Ruiwen_Chen,Iluju_Kiringa,Yongyi_Mao	2010	Graphical models for dependencies and queries in uncertain data.	db/conf/icde/icdew2010.html#ChenKM10
1974453	Mohammed_Abouzour,Kenneth_Salem,Peter_Bumbulis	2010	Automatic tuning of the multiprogramming level in Sybase SQL Anywhere.	db/conf/icde/icdew2010.html#AbouzourSB10
1974463	Katia_Abbaci,Allel_HadjAli,Ludovic_Lietard,Daniel_Rocacher	2011	A similarity skyline approach for handling graph queries - A preliminary report.	db/conf/icde/icdew2011.html#AbbaciHLR11
1974498	Richard_Winter,Pekka_Kostamaa	2010	Large scale data warehousing: Trends and observations.	db/conf/icde/icde2010.html#WinterK10
1974506	Barna_Saha,Ioana_Stanoi,Kenneth_L._Clarkson	2010	Schema covering: a step towards enabling reuse in information integration.	db/conf/icde/icde2010.html#SahaSC10
1974507	Hua_Lu,Bin_Yang_0002,Christian_S._Jensen	2011	Spatio-temporal joins on symbolic indoor tracking data.	db/conf/icde/icde2011.html#Lu0J11
1974509	Sang-Won_Lee,Bongki_Moon	2011	Transactional In-Page Logging for multiversion read consistency and recovery.	db/conf/icde/icde2011.html#LeeM11
1974511	Bolin_Ding,Bo_Zhao,Cindy_Xide_Lin,Jiawei_Han,Chengxiang_Zhai	2010	TopCells: Keyword-based search of top-k aggregated documents in text cube.	db/conf/icde/icde2010.html#DingZLHZ10
1974514	Evangelia_Kalyvianaki,Wolfram_Wiesemann,Quang_Hieu_Vu,Daniel_Kuhn,Peter_R._Pietzuch	2011	SQPR: Stream query planning with reuse.	db/conf/icde/icde2011.html#KalyvianakiWVKP11
1974523	Irina_Botan,Younggoo_Cho,Roozbeh_Derakhshan,Nihal_Dindar,Ankush_Gupta,Laura_M._Haas,Kihong_Kim,Chulwon_Lee,Girish_Mundada,Ming-Chien_Shan,Nesime_Tatbul,Ying_Yan,Beomjin_Yun,Jin_Zhang	2010	A demonstration of the MaxStream federated stream processing system.	db/conf/icde/icde2010.html#BotanCDDGHKLMSTYYZ10
1974575	Goetz_Graefe,Harumi_A._Kuno	2010	Adaptive indexing for relational keys.	db/conf/icde/icdew2010.html#GraefeK10
1974584	Umar_Farooq_Minhas,Rui_Liu,Ashraf_Aboulnaga,Kenneth_Salem,Jonathan_Ng,Sean_Robertson	2012	Elastic Scale-Out for Partition-Based Database Systems.	db/conf/icde/icdew2012.html#MinhasLASNR12
1974586	Zhaonian_Zou,Jianzhong_Li,Hong_Gao,Shuo_Zhang	2010	Finding top-k maximal cliques in an uncertain graph.	db/conf/icde/icde2010.html#ZouLGZ10
1974589	Esin_Saka,Olfa_Nasraoui	2010	On dynamic data clustering and visualization using swarm intelligence.	db/conf/icde/icdew2010.html#SakaN10
1974593	Nirmesh_Malviya,Samuel_Madden,Arnab_Bhattacharya_0001	2011	A continuous query system for dynamic route planning.	db/conf/icde/icde2011.html#MalviyaMB11
1974594	Andreas_M._Weiner,rder,Renato_Oliveira_da_Silva	2010	Visualizing cost-based XQuery optimization.	db/conf/icde/icde2010.html#WeinerHS10
1974598	Junqiang_Liu,Ke_Wang	2010	On optimal anonymization for l	db/conf/icde/icde2010.html#LiuW10
1974599	Salvatore_Raunich,Erhard_Rahm	2011	ATOM: Automatic target-driven ontology merging.	db/conf/icde/icde2011.html#RaunichR11
1974608	Shetal_Shah,S._Sudarshan_0001,Suhas_Kajbaje,Sandeep_Patidar,Bhanu_Pratap_Gupta,Devang_Vira	2011	Generating test data for killing SQL mutants: A constraint-based approach.	db/conf/icde/icde2011.html#ShahSKPGV11
1974614	Julie_Letchner,Ã©,Magdalena_Balazinska,Matthai_Philipose	2010	Approximation trade-offs in Markovian stream processing: An empirical study.	db/conf/icde/icde2010.html#LetchnerRBP10
1974623	Rubi_Boim,Tova_Milo	2011	Methods for boosting recommender systems.	db/conf/icde/icdew2011.html#BoimM11
1974625	Anastasia_Ailamaki	2011	Embarrassingly scalable database systems.	db/conf/icde/icde2011.html#Ailamaki11
1974629	Efthymia_Tsamoura,Anastasios_Gounaris,Yannis_Manolopoulos	2012	Lifting the Burden of History in Adaptive Ordering of Pipelined Stream Filters.	db/conf/icde/icdew2012.html#TsamouraGM12
1974638	Yeye_He,Siddharth_Barman,Jeffrey_F._Naughton	2011	Preventing equivalence attacks in updated, anonymized data.	db/conf/icde/icde2011.html#HeBN11
1974640	hm_0002,Erich_Marth,Carl-Christian_Kanne	2010	TransScale: Scalability transformations for declarative applications.	db/conf/icde/icde2010.html#0002MK10
1974645	Dhaval_Patel,Chang_Sheng,Wynne_Hsu,Mong-Li_Lee	2012	Incorporating Duration Information for Trajectory Classification.	db/conf/icde/icde2012.html#PatelSHL12
1974656	Jennifer_Sleeman,Rafael_Alonso,Hua_Li,Art_Pope,Antonio_Badia	2012	Opaque Attribute Alignment.	db/conf/icde/icdew2012.html#SleemanALPB12
1974657	Bin_Jiang,Jian_Pei	2011	Outlier detection on uncertain data: Objects, instances, and inferences.	db/conf/icde/icde2011.html#JiangP11
1974658	Michael_M._Wagner,Gregory_F._Cooper,Fu-Chiang_Tsui,Jeremy_U._Espino,Hendrik_Harkema,John_Levander,n,Nicholas_Millett,Shawn_T._Brown,Anthony_Gallaggher	2012	A Decision-Theoretic Model of Disease Surveillance and Control and a Prototype Implementation for the Disease Influenza.	db/conf/icde/icdew2012.html#WagnerCTEHLVMBG12
1974659	Lory_Al_Moakar,Alexandros_Labrinidis,Panos_K._Chrysanthis	2012	Adaptive Class-Based Scheduling of Continuous Queries.	db/conf/icde/icdew2012.html#MoakarLC12
1974666	Bin_Bi,Sau_Dan_Lee,Ben_Kao,Reynold_Cheng	2011	CubeLSI: An effective and efficient method for searching resources in social tagging systems.	db/conf/icde/icde2011.html#BiLKC11
1974673	Dimitris_Sacharidis,Anastasios_Arvanitis,Timos_K._Sellis	2010	Probabilistic contextual skylines.	db/conf/icde/icde2010.html#SacharidisAS10
1974676	Mihaela_A._Bornea,Orion_Hodson,Sameh_Elnikety,Alan_Fekete	2011	One-copy serializability with snapshot isolation under the hood.	db/conf/icde/icde2011.html#BorneaHEF11
1974683	Zhen_Hua_Liu,Hui_J._Chang,Balasubramanyam_Sthanikam	2012	Efficient Support of XQuery Update Facility in XML Enabled RDBMS.	db/conf/icde/icde2012.html#LiuCS12
1974687	Riham_Abdel_Kader,Peter_A._Boncz,Stefan_Manegold,Maurice_van_Keulen	2010	ROX: The robustness of a run-time XQuery optimizer against correlated data.	db/conf/icde/icde2010.html#KaderBMK10
1974690	Hua_Lu,Christian_S._Jensen	2012	Upgrading Uncompetitive Products Economically.	db/conf/icde/icde2012.html#LuJ12
1974692	Alexander_Behm,Chen_Li_0001,Michael_J._Carey	2011	Answering approximate string queries on large data sets using external memory.	db/conf/icde/icde2011.html#BehmLC11
1974696	Shaoxu_Song,Lei_Chen_0002,Philip_S._Yu	2011	On data dependencies in dataspaces.	db/conf/icde/icde2011.html#SongCY11
1974700	Xiaoyan_Liu,Xindong_Wu,Huaiqing_Wang,Rui_Zhang_0003,James_Bailey,Kotagiri_Ramamohanarao	2010	Mining distribution change in stock order streams.	db/conf/icde/icde2010.html#LiuWWZBR10
1974713	Xiang_Li_0002,Christoph_Quix,David_Kensche,Sandra_Geisler,Lisong_Guo	2011	Automatic generation of mediated schemas through reasoning over data dependencies.	db/conf/icde/icde2011.html#LiQKGG11
1974718	Jie_Bao_0003,Mohamed_F._Mokbel,Chi-Yin_Chow	2012	GeoFeed: A Location Aware News Feed System.	db/conf/icde/icde2012.html#0003MC12
1974727	Alin_Deutsch,Richard_Hull,Avinash_Vyas,Kevin_Keliang_Zhao	2010	Policy-aware sender anonymity in location based services.	db/conf/icde/icde2010.html#DeutschHVZ10
1974732	Yichuan_Cai,Yi_Chen_0001	2010	MASS: a multi-facet domain-specific influential blogger mining system.	db/conf/icde/icde2010.html#CaiC10
1974734	Minqi_Zhou,Heng_Tao_Shen,Xiaofang_Zhou,Weining_Qian,Aoying_Zhou	2012	Effective Data Density Estimation in Ring-Based P2P Networks.	db/conf/icde/icde2012.html#ZhouSZQZ12
1974748	Seema_Sundara,Medha_Atre,Vladimir_Kolovski,Souripriya_Das,Zhe_Wu,Eugene_Inseok_Chong,Jagannathan_Srinivasan	2010	Visualizing large-scale RDF data using Subsets, Summaries, and Sampling in Oracle.	db/conf/icde/icde2010.html#SundaraAKDWCS10
1974764	Karen_Works,Elke_A._Rundensteiner	2011	The Proactive Promotion Engine.	db/conf/icde/icde2011.html#WorksR11
1974767	Xiaowei_Ying,Xintao_Wu,Ã¡	2011	Spectrum based fraud detection in social networks.	db/conf/icde/icde2011.html#YingWB11
1974776	Srikanta_Tirthapura,David_P._Woodruff	2012	A General Method for Estimating Correlated Aggregates over a Data Stream.	db/conf/icde/icde2012.html#TirthapuraW12
1974787	George_Papadakis_0001,Wolfgang_Nejdl	2011	Efficient entity resolution methods for heterogeneous information spaces.	db/conf/icde/icdew2011.html#PapadakisN11
1974797	Xi_Zhang,Jan_Chomicki	2011	Preference queries over sets.	db/conf/icde/icde2011.html#ZhangC11
1974802	Suprio_Ray,Bogdan_Simion,Angela_Demke_Brown	2011	Jackpine: A benchmark to evaluate spatial database performance.	db/conf/icde/icde2011.html#RaySB11
1974807	Mohamed_E._Khalefa,Mohamed_F._Mokbel,Justin_J._Levandoski	2011	PrefJoin: An efficient preference-aware join operator.	db/conf/icde/icde2011.html#KhalefaML11
1974814	Dongxiang_Zhang,Beng_Chin_Ooi,Anthony_K._H._Tung	2010	Locating mapped resources in Web 2.0.	db/conf/icde/icde2010.html#ZhangOT10
1974834	Luke_Dickens,Ian_Molloy,Jorge_Lobo,Pau-Chen_Cheng,Alessandra_Russo	2012	Learning Stochastic Models of Information Flow.	db/conf/icde/icde2012.html#DickensMLCR12
1974839	Timothy_Wright,Christian_Poellabauer	2012	Improved Mobile Device Security through Privacy Risk Assessment and Visualization.	db/conf/icde/icdew2012.html#WrightP12
1974841	Ning_Shang,Mohamed_Nabeel,Federica_Paci,Elisa_Bertino	2010	A privacy-preserving approach to policy-based content dissemination.	db/conf/icde/icde2010.html#ShangNPB10
1974843	Graham_Cormode,Divesh_Srivastava	2010	Anonymized Data: Generation, models, usage.	db/conf/icde/icde2010.html#CormodeS10
1974863	Lu_Qin,Jeffrey_Xu_Yu,Lijun_Chang	2011	Computing structural statistics by keywords in databases.	db/conf/icde/icde2011.html#QinYC11
1974868	Sandro_Danilo_Gatto,Ã¨	2012	Multi-representation Lens for Visual Analytics.	db/conf/icde/icdew2012.html#GattoS12
1974881	Philip_A._Bernstein,Istvan_Cseri,Nishant_Dani,Nigel_Ellis,Ajay_Kalhan,Gopal_Kakivaya,David_B._Lomet,Ramesh_Manne,Lev_Novik,Tomas_Talius	2011	Adapting microsoft SQL server for cloud computing.	db/conf/icde/icde2011.html#BernsteinCDEKKLMNT11
1974883	Gang_Chen_0001,Tianlei_Hu,Dawei_Jiang,Peng_Lu,Kian-Lee_Tan,Hoang_Tam_Vo,Sai_Wu	2012	BestPeer++: A Peer-to-Peer Based Large-Scale Data Processing Platform.	db/conf/icde/icde2012.html#ChenHJLTVW12
1974886	Nikolay_Laptev,Carlo_Zaniolo	2012	Optimization of Massive Pattern Queries by Dynamic Configuration Morphing.	db/conf/icde/icde2012.html#LaptevZ12
1974896	Karsten_Klein,Nils_Kriege,Petra_Mutzel	2011	CT-index: Fingerprint-based graph indexing combining cycles and trees.	db/conf/icde/icde2011.html#KleinKM11
1974898	Xian_Li,Weiyi_Meng,Clement_T._Yu	2011	T-verifier: Verifying truthfulness of fact statements.	db/conf/icde/icde2011.html#LiMY11
1974904	Vadim_Eisenberg,Yaron_Kanza	2011	Ruby on semantic web.	db/conf/icde/icde2011.html#EisenbergK11
1974913	Francesco_Bonchi,Aristides_Gionis,Tamir_Tassa	2011	Identity obfuscation in graphs through the information theoretic lens.	db/conf/icde/icde2011.html#BonchiGT11
1974921	Charu_C._Aggarwal,Yuchen_Zhao,Philip_S._Yu	2012	On Text Clustering with Side Information.	db/conf/icde/icde2012.html#AggarwalZY12
1974939	Junjie_Yao,Bin_Cui,Zijun_Xue,Qingyun_Liu	2012	Provenance-based Indexing Support in Micro-blog Platforms.	db/conf/icde/icde2012.html#YaoCXL12
1974946	Axel_Martens,Geetika_T._Lakshmanan,Nirmal_Mukhi,Rania_Khalaf	2011	Integrated case management history and analytics.	db/conf/icde/icdew2011.html#MartensLMK11
1974947	Ye_Wang,Srinivasan_Parthasarathy,Shirish_Tatikonda	2011	Locality Sensitive Outlier Detection: A ranking driven approach.	db/conf/icde/icde2011.html#WangPT11
1974949	Bin_Yao_0002,Feifei_Li_0001,Marios_Hadjieleftheriou,Kun_Hou	2010	Approximate string search in spatial databases.	db/conf/icde/icde2010.html#YaoLHH10
1974954	Muhammad_Aamir_Cheema,Xuemin_Lin,Wenjie_Zhang,Ying_Zhang	2011	Influence zone: Efficiently processing reverse k nearest neighbors queries.	db/conf/icde/icde2011.html#CheemaLZZ11
1974956	Paulo_Maio,Nuno_Silva	2010	Ontology alignment argumentation with mutual dependency between arguments and mappings.	db/conf/icde/icdew2010.html#MaioS10
1974963	Kai_Zheng,Yu_Zheng,Xing_Xie,Xiaofang_Zhou	2012	Reducing Uncertainty of Low-Sampling-Rate Trajectories.	db/conf/icde/icde2012.html#ZhengZXZ12
1974976	Sylvain_Bouveret,Julien_Brunel,David_Chemouil,Fabien_Dagnat	2011	Towards a categorical framework to ensure correct software evolutions.	db/conf/icde/icdew2011.html#BouveretBCD11
1974977	Yanan_Sun,Vandana_Pursnani_Janeja,Michael_P._McGuire,Aryya_Gangopadhyay	2012	TNeT: Tensor-Based Neighborhood Discovery in Traffic Networks.	db/conf/icde/icdew2012.html#SunJMG12
1974984	Qijun_Zhu,Dik_Lun_Lee,Wang-Chien_Lee	2011	Collaborative caching for spatial queries in Mobile P2P Networks.	db/conf/icde/icde2011.html#ZhuLL11
1975020	Yun_Peng,Byron_Choi,Jianliang_Xu	2011	Selectivity estimation of twig queries on cyclic graphs.	db/conf/icde/icde2011.html#PengCX11
1975025	Federico_Cavalieri,Giovanna_Guerrini,Marco_Mesiti	2011	Updates on XML documents and schemas.	db/conf/icde/icdew2011.html#CavalieriGM11a
1975045	Dan_Olteanu,Hongkai_Wen	2012	Ranking Query Answers in Probabilistic Databases: Complexity and Efficient Algorithms.	db/conf/icde/icde2012.html#OlteanuW12
1975046	Lu_An_Tang,Yu_Zheng,Jing_Yuan,Jiawei_Han,Alice_Leung,Chih-Chieh_Hung,Wen-Chih_Peng	2012	On Discovery of Traveling Companions from Streaming Trajectories.	db/conf/icde/icde2012.html#TangZYHLHP12
1975050	Lukasz_Golab,Howard_J._Karloff,Flip_Korn,Barna_Saha,Divesh_Srivastava	2012	Discovering Conservation Rules.	db/conf/icde/icde2012.html#GolabKKSS12
1975058	Yu_Cao,Chun_Chen,Fei_Guo,Dawei_Jiang,Yuting_Lin,Beng_Chin_Ooi,Hoang_Tam_Vo,Sai_Wu,Quanqing_Xu	2011	ES	db/conf/icde/icde2011.html#CaoCGJLOVWX11
1975064	Thomas_Neumann_0001,Guido_Moerkotte	2011	Characteristic sets: Accurate cardinality estimation for RDF queries with multiple joins.	db/conf/icde/icde2011.html#NeumannM11
1975068	Diego_Arroyuelo,Francisco_Claude,Sebastian_Maneth,kinen,Gonzalo_Navarro,Kim_Nguyen_0001,n,ki	2010	Fast in-memory XPath search using compressed indexes.	db/conf/icde/icde2010.html#ArroyueloCMMNNSV10
1975072	Arijit_Khan,Yinghui_Wu,Xifeng_Yan	2012	Emerging Graph Queries in Linked Data.	db/conf/icde/icde2012.html#KhanWY12
1975081	Mohamed_Sarwat,Sameh_Elnikety,Yuxiong_He,Gabriel_Kliot	2012	Horton: Online Query Execution Engine for Large Distributed Graphs.	db/conf/icde/icde2012.html#SarwatEHK12
1975083	Christoph_Lofi	2011	Choosing the right thing: Cooperative trade-off enhanced skyline queries.	db/conf/icde/icdew2011.html#Lofi11
1975085	Christian_Tinnefeld,Hasso_Plattner	2011	Exploiting memory locality in distributed key-value stores.	db/conf/icde/icdew2011.html#TinnefeldP11
1975091	Marcos_R._Vieira,Vassilis_J._Tsotras	2011	Complex motion pattern queries for trajectories.	db/conf/icde/icdew2011.html#VieiraT11
1975096	Eugene_Wu_0002,Samuel_Madden	2011	Partitioning techniques for fine-grained indexing.	db/conf/icde/icde2011.html#WuM11
1975104	Serge_Abiteboul,milien_Antoine,Julia_Stoyanovich	2012	Viewing the Web as a Distributed Knowledge Base.	db/conf/icde/icde2012.html#AbiteboulAS12
1975105	Christopher_M._Hayden,Edward_K._Smith,Michael_Hicks,Jeffrey_S._Foster	2011	State transfer for clear and efficient runtime updates.	db/conf/icde/icdew2011.html#HaydenSHF11
1975107	Jun-Seok_Heo,Junghoo_Cho,Kyu-Young_Whang	2010	The Hybrid-Layer Index: A synergic approach to answering top-k queries in arbitrary subspaces.	db/conf/icde/icde2010.html#HeoCW10
1975129	Nizar_R._Mabroukeh,Christie_I._Ezeife	2011	Ontology-based Web Recommendation from tags.	db/conf/icde/icdew2011.html#MabroukehE11
1975130	Dijun_Luo,Chris_H._Q._Ding,Heng_Huang,Feiping_Nie	2011	Consensus spectral clustering in near-linear time.	db/conf/icde/icde2011.html#LuoDHN11
1975132	Beibei_Li,Panagiotis_G._Ipeirotis,Anindya_Ghose	2010	Improving product search with economic theory.	db/conf/icde/icdew2010.html#LiIG10
1975135	Shengsheng_Huang,Jie_Huang,Jinquan_Dai,Tao_Xie,Bo_Huang_0002	2010	The HiBench benchmark suite: Characterization of the MapReduce-based data analysis.	db/conf/icde/icdew2010.html#HuangHDXH10
1975152	Mohamed_H._Ali,Badrish_Chandramouli,Jonathan_Goldstein,Roman_Schindlauer	2011	The extensibility framework in Microsoft StreamInsight.	db/conf/icde/icde2011.html#AliCGS11
1975158	Yangjun_Chen,Yibin_Chen	2011	Decomposing DAGs into spanning trees: A new way to compress transitive closures.	db/conf/icde/icde2011.html#ChenC11
1975166	Benjamin_Gufler,Nikolaus_Augsten,Angelika_Reiser,Alfons_Kemper	2012	Load Balancing in MapReduce Based on Scalable Cardinality Estimates.	db/conf/icde/icde2012.html#GuflerARK12
1975178	Muhammed_Miah	2010	Maximizing visibility of objects.	db/conf/icde/icdew2010.html#Miah10
1975194	Reynold_Cheng,Jian_Gong,David_W._Cheung	2010	Managing uncertainty of XML schema matching.	db/conf/icde/icde2010.html#ChengGC10
1975203	Adam_Seering,-Mauroux,Samuel_Madden,Michael_Stonebraker	2012	Efficient Versioning for Scientific Array Databases.	db/conf/icde/icde2012.html#SeeringCMS12
1975225	Dhaval_Patel,Wynne_Hsu,Mong-Li_Lee	2012	Integrating Frequent Pattern Mining from Multiple Data Domains for Classification.	db/conf/icde/icde2012.html#PatelHL12
1975226	Hannes_Voigt,kel,Thomas_Kissinger,Wolfgang_Lehner	2012	Adaptive Index Buffer.	db/conf/icde/icdew2012.html#VoigtJKL12
1975235	Stephen_Revilak,Patrick_E._O'Neil,Elizabeth_J._O'Neil	2011	Precisely Serializable Snapshot Isolation (PSSI).	db/conf/icde/icde2011.html#RevilakOO11
1975242	Curtis_E._Dyreson,Sourav_S._Bhowmick,Aswani_Rao_Jannu,Kirankanth_Mallampalli,Shuohao_Zhang	2010	XMorph: A shape-polymorphic, domain-specific XML data transformation language.	db/conf/icde/icde2010.html#DyresonBJMZ10
1975246	Carlos_Garcia-Alvarado,Venkatesh_Raghavan,Sivaramakrishnan_Narayanan,Florian_M._Waas	2012	Automatic Data Placement in MPP Databases.	db/conf/icde/icdew2012.html#Garcia-AlvaradoRNW12
1975254	zsu,Patrick_Valduriez,Serge_Abiteboul,Bettina_Kemme,nez-Peris,Beng_Chin_Ooi	2011	Distributed data management in 2020?	db/conf/icde/icde2011.html#OzsuVAKJO11
1975256	Albert_Yu,Pankaj_K._Agarwal,Jun_Yang_0001	2011	Subscriber assignment for wide-area content-based publish/subscribe.	db/conf/icde/icde2011.html#YuAY11
1975258	milien_Antoine,Alban_Galland,Kristian_Lyngbaek,lie_Marian,Neoklis_Polyzotis	2011	Social networking on top of the WebdamExchange system.	db/conf/icde/icde2011.html#AntoineGLMP11
1975261	Karsten_Schmidt_0002,rder	2010	On the use of query-driven XML auto-indexing.	db/conf/icde/icdew2010.html#SchmidtH10
1975262	Eftychia_Baikousi,Georgios_Rogkakos,Panos_Vassiliadis	2011	Similarity measures for multidimensional data.	db/conf/icde/icde2011.html#BaikousiRV11
1975263	Panos_Vassiliadis	2011	RADAR: Radial applications' depiction around relations for data-centric ecosystems.	db/conf/icde/icdew2011.html#Vassiliadis11
1975270	Marco_Fisichella,Maristella_Matera	2011	Process flexibility through customizable activities: A mashup-based approach.	db/conf/icde/icdew2011.html#FisichellaM11
1975275	Avrilia_Floratou,Sandeep_Tata,Jignesh_M._Patel	2010	Efficient and accurate discovery of patterns in sequence datasets.	db/conf/icde/icde2010.html#FloratouTP10
1975283	Goetz_Graefe,Wey_Guy,Harumi_A._Kuno	2011	'Pause and resume' functionality for index operations.	db/conf/icde/icdew2011.html#GraefeGK11
1975288	Lei_Li,Christos_Faloutsos	2010	Fast algorithms for time series mining.	db/conf/icde/icdew2010.html#LiF10
1975303	Foto_N._Afrati,Anish_Das_Sarma,David_Menestrina,Aditya_G._Parameswaran,Jeffrey_D._Ullman	2012	Fuzzy Joins Using MapReduce.	db/conf/icde/icde2012.html#AfratiSMPU12
1975307	Robert_Fink,Dan_Olteanu,Swaroop_Rath	2011	Providing support for full relational algebra in probabilistic databases.	db/conf/icde/icde2011.html#FinkOR11
1975313	nez-Bazan,mez-Villamor,Francesc_Escale-Claveras	2011	DEX: A high-performance graph database management system.	db/conf/icde/icdew2011.html#Martinez-BazanGE11
1975320	Medhabi_Ray,Mo_Liu,Elke_A._Rundensteiner,Daniel_J._Dougherty,Chetan_Gupta,Song_Wang,Abhay_Mehta,Ismail_Ari	2011	Optimizing complex sequence pattern extraction using caching.	db/conf/icde/icdew2011.html#RayLRDGWMA11
1975336	Yongxin_Tong,Lei_Chen_0002,Bolin_Ding	2012	Discovering Threshold-based Frequent Closed Itemsets over Probabilistic Data.	db/conf/icde/icde2012.html#TongCD12
1975338	Fabien_Duchateau	2011	Who can best answer a query in my social network?	db/conf/icde/icdew2011.html#Duchateau11
1975343	Stefan_Endrullis,Andreas_Thor,Erhard_Rahm	2012	Entity Search Strategies for Mashup Applications.	db/conf/icde/icde2012.html#EndrullisTR12
1975369	Phan_Hong_Giang	2012	Non-parametrick Synthesis of Private Probablistic Predictions.	db/conf/icde/icdew2012.html#Giang12
1975371	Mohammad_Sadoghi,Rija_Javed,Naif_Tarafdar,Harsh_Singh,Rohan_Palaniappan,Hans-Arno_Jacobsen	2012	Multi-query Stream Processing on FPGAs.	db/conf/icde/icde2012.html#SadoghiJTSPJ12
1975378	Saket_Sathe,Hoyoung_Jeung,Karl_Aberer	2011	Creating probabilistic databases from imprecise time-series data.	db/conf/icde/icde2011.html#SatheJA11
1975394	Pawel_Jurczyk,Li_Xiong_0001,Slawomir_Goryczka	2012	DObjects+: Enabling Privacy-Preserving Data Federation Services.	db/conf/icde/icde2012.html#JurczykXG12
1975400	ronique_Benzaken,Jean-Daniel_Fekete,Pierre-Luc_Hemery,Wael_Khemiri,Ioana_Manolescu	2011	EdiFlow: Data-intensive interactive workflows for visual analytics.	db/conf/icde/icde2011.html#BenzakenFHKM11
1975404	Yasin_N._Silva,Walid_G._Aref,Mohamed_H._Ali	2010	The similarity join database operator.	db/conf/icde/icde2010.html#SilvaAA10
1975409	Mumtaz_Ahmad,Songyun_Duan,Ashraf_Aboulnaga,Shivnath_Babu	2010	Interaction-aware prediction of business intelligence workload completion times.	db/conf/icde/icde2010.html#AhmadDAB10
1975415	Haibo_Hu,Jianliang_Xu,Chushi_Ren,Byron_Choi	2011	Processing private queries over untrusted data cloud through privacy homomorphism.	db/conf/icde/icde2011.html#HuXRC11
1975416	Rui_Zhang,Richard_T._Snodgrass,Saumya_Debray	2012	Micro-Specialization in DBMSes.	db/conf/icde/icde2012.html#ZhangSD12
1975418	Mihaela_A._Bornea,Antonios_Deligiannakis,Yannis_Kotidis,Vasilis_Vassalos	2011	Semi-Streamed Index Join for near-real time execution of ETL transformations.	db/conf/icde/icde2011.html#BorneaDKV11
1975428	Hetal_Thakkar,Nikolay_Laptev,Hamid_Mousavi,Barzan_Mozafari,Vincenzo_Russo,Carlo_Zaniolo	2011	SMM: A data stream management system for knowledge discovery.	db/conf/icde/icde2011.html#ThakkarLMMRZ11
1975430	Mingyi_Zhang,Patrick_Martin,Wendy_Powley,Paul_Bird,Keith_McDonald	2012	Discovering Indicators for Congestion in DBMSs.	db/conf/icde/icdew2012.html#ZhangMPBM12
1975454	Uwe_Draisbach,Felix_Naumann,Sascha_Szott,Oliver_Wonneberg	2012	Adaptive Windows for Duplicate Detection.	db/conf/icde/icde2012.html#DraisbachNSW12
1975456	Jianzhong_Qi,Rui_Zhang_0003,Lars_Kulik,Dan_Lin,Yuan_Xue	2012	The Min-dist Location Selection Query.	db/conf/icde/icde2012.html#QiZKLX12
1975461	Atsuyuki_Morishima,Keishi_Tajima,Masateru_Tadaishi	2010	Optimal tree node ordering for child/descendant navigations.	db/conf/icde/icde2010.html#MorishimaTT10
1975487	Xin_Luna_Dong,Divesh_Srivastava	2012	Detecting Clones, Copying and Reuse on the Web.	db/conf/icde/icde2012.html#DongS12
1975494	Sean_Tozer,Tim_Brecht,Ashraf_Aboulnaga	2010	Q-Cop: Avoiding bad query mixes to minimize client timeouts under heavy loads.	db/conf/icde/icde2010.html#TozerBA10
1975507	Haichuan_Shang,Ke_Zhu,Xuemin_Lin,Ying_Zhang,Ryutaro_Ichise	2010	Similarity search on supergraph containment.	db/conf/icde/icde2010.html#ShangZLZI10
1975513	Andrej_Andrejev,Tore_Risch	2012	Scientific SPARQL: Semantic Web Queries over Scientific Data.	db/conf/icde/icdew2012.html#AndrejevR12
1975557	Fei_Chiang,e_J._Miller	2011	A unified model for data and constraint repair.	db/conf/icde/icde2011.html#ChiangM11
1975572	Yufei_Tao,Jian_Pei,Jiexing_Li,Xiaokui_Xiao,Ke_Yi,Zhengzheng_Xing	2010	Correlation hiding by independence masking.	db/conf/icde/icde2010.html#TaoPLXYX10
1975588	Po-Yuen_Wong,Tak-Ming_Chan,Man_Hon_Wong,Kwong-Sak_Leung	2012	Predicting Approximate Protein-DNA Binding Cores Using Association Rule Mining.	db/conf/icde/icde2012.html#WongCWL12
1975610	ller,Heiko_Schuldt	2010	Optimized data access for efficient execution of Semantic Services.	db/conf/icde/icdew2010.html#MollerS10
1975613	Archana_Ganapathi,Yanpei_Chen,Armando_Fox,Randy_H._Katz,David_A._Patterson	2010	Statistics-driven workload modeling for the Cloud.	db/conf/icde/icdew2010.html#GanapathiCFKP10
1975619	Surajit_Chaudhuri,Leo_Giakoumakis,Vivek_R._Narasayya,Ravishankar_Ramamurthy	2010	Rule profiling for query optimizers and their implications.	db/conf/icde/icde2010.html#ChaudhuriGNR10
1975621	Surajit_Chaudhuri	2012	How Different is Big Data?	db/conf/icde/icde2012.html#Chaudhuri12
1975631	Ting_Wang,Ling_Liu	2010	XColor: Protecting general proximity privacy.	db/conf/icde/icde2010.html#WangL10
1975646	Torsten_Grust,Manuel_Mayr	2012	A Deep Embedding of Queries into Ruby.	db/conf/icde/icde2012.html#GrustM12
1975652	Sabbas_Burdakis,Antonios_Deligiannakis	2012	Detecting Outliers in Sensor Networks Using the Geometric Approach.	db/conf/icde/icde2012.html#BurdakisD12
1975653	Senjuti_Basu_Roy,Gautam_Das,Sihem_Amer-Yahia,Cong_Yu	2011	Interactive itinerary planning.	db/conf/icde/icde2011.html#RoyDAY11
1975655	Costandinos_Costa,Christos_Laoudias,Demetrios_Zeinalipour-Yazti,Dimitrios_Gunopulos	2011	SmartTrace: Finding similar trajectories in smartphone networks without disclosing the traces.	db/conf/icde/icde2011.html#CostaLZG11
1975658	Adrian_Daniel_Popescu,Vuk_Ercegovac,Andrey_Balmin,Miguel_Branco,Anastasia_Ailamaki	2012	Same Queries, Different Data: Can We Predict Runtime Performance?	db/conf/icde/icdew2012.html#PopescuEBBA12
1975659	Barbara_Carminati,Elena_Ferrari,Jacopo_Girardi	2012	Trust and Share: Trusted Information Sharing in Online Social Networks.	db/conf/icde/icde2012.html#CarminatiFG12
1975665	Christian_Beecks,Merih_Seran_Uysal,Thomas_Seidl_0001	2010	Efficient k-nearest neighbor queries with the Signature Quadratic Form Distance.	db/conf/icde/icdew2010.html#BeecksUS10
1975670	Zhen_Hua_Liu,Thomas_Baby,Sriram_Krishnamurthy,Ying_Lu,Qin_Yu,Anguel_Novoselsky,Vikas_Arora	2010	XBRL repository - an industrial approach of management of XBRL documents.	db/conf/icde/icde2010.html#LiuBKLYNA10
1975674	Mena_B._Habib,Peter_M._G._Apers,Maurice_van_Keulen	2011	Neogeography: The challenge of channelling large and ill-behaved data streams.	db/conf/icde/icdew2011.html#HabibAK11
1975676	Machiko_Toyoda,Yasushi_Sakurai	2010	Discovery of cross-similarity in data streams.	db/conf/icde/icde2010.html#ToyodaS10
1975678	Sorabh_Gandhi,Luca_Foschini,Subhash_Suri	2010	Space-efficient online approximation of time series data: Streams, amnesia, and out-of-order.	db/conf/icde/icde2010.html#GandhiFS10
1975681	Ashish_Kundu	2012	Authentication of Data on Devices.	db/conf/icde/icdew2012.html#Kundu12
1975684	Soner_Kara,r_Alan,Orkunt_Sabuncu,Samet_Akpinar,ekli,Ferda_Nur_Alpaslan	2010	An ontology-based retrieval system using semantic indexing.	db/conf/icde/icdew2010.html#KaraASACA10
1975688	Goetz_Graefe	2011	Robust query processing.	db/conf/icde/icde2011.html#Graefe11
1975694	Keivan_Kianmehr,Negar_Koochakzadeh,Reda_Alhajj	2012	AskFuzzy: Attractive Visual Fuzzy Query Builder.	db/conf/icde/icde2012.html#KianmehrKA12
1975696	Ziyang_Liu,Yichuan_Cai,Yi_Chen_0001	2010	TargetSearch: A ranking friendly XML keyword search engine.	db/conf/icde/icde2010.html#LiuCC10
1975698	Justin_J._Levandoski,Mohamed_F._Mokbel	2010	CareDB: A context and preference-aware location-based database system.	db/conf/icde/icdew2010.html#LevandoskiM10
1975719	Changjiu_Jin,Sourav_S._Bhowmick,Byron_Choi,Shuigeng_Zhou	2012	PRAGUE: Towards Blending Practical Visual Subgraph Query Formulation and Query Processing.	db/conf/icde/icde2012.html#JinBCZ12
1975738	Eurico_Lopes	2012	An Explanation of Decision-Making under Uncertainty: A Qualitative Research Approach.	db/conf/icde/icdew2012.html#Lopes12
1975744	Yang_Liao,Aaron_Harwood,Kotagiri_Ramamohanarao	2010	ScoreFinder: A method for collaborative quality inference on user-generated content.	db/conf/icde/icde2010.html#LiaoHR10
1975745	Sonia_Bergamaschi,Matteo_Interlandi,Mario_Longo,Laura_Po,Maurizio_Vincini	2012	A Meta-language for MDX Queries in eLog Business Solution.	db/conf/icde/icde2012.html#BergamaschiILPV12
1975759	Daniel_Bildhauer,rgen_Ebert	2011	DHHTGraphs - Modeling beyond plain graphs.	db/conf/icde/icdew2011.html#BildhauerE11
1975781	Vivek_R._Narasayya,Manoj_Syamala	2010	Workload driven index defragmentation.	db/conf/icde/icde2010.html#NarasayyaS10
1975790	Ruiwen_Chen,Yongyi_Mao,Iluju_Kiringa	2010	Generator-Recognizer Networks: A unified approach to probabilistic databases.	db/conf/icde/icde2010.html#ChenMK10
1975793	Agnes_C._Noubissi,Julien_Iguchi-Cartigny,Jean-Louis_Lanet	2011	Hot updates for Java based smart cards.	db/conf/icde/icdew2011.html#NoubissiIL11
1975796	Andrey_Balmin,Emiran_Curtmola	2010	WikiAnalytics: Ad-hoc querying of highly heterogeneous structured data.	db/conf/icde/icde2010.html#BalminC10
1975803	Younghoon_Kim,Kyoung-Gu_Woo,Hyoungmin_Park,Kyuseok_Shim	2010	Efficient processing of substring match queries with inverted q-gram indexes.	db/conf/icde/icde2010.html#KimWPS10
1975807	Fajar_Ardian,Sourav_S._Bhowmick	2011	Efficient maintenance of common keys in archives of continuous query results from deep websites.	db/conf/icde/icde2011.html#ArdianB11
1975813	Jan_Schaffner,Benjamin_Eckart,Dean_Jacobs,Christian_Schwarz,Hasso_Plattner,Alexander_Zeier	2011	Predicting in-memory database performance for automating cluster management tasks.	db/conf/icde/icde2011.html#SchaffnerEJSPZ11
1975816	Willis_Lang,Srinath_Shankar,Jignesh_M._Patel,Ajay_Kalhan	2012	Towards Multi-tenant Performance SLOs.	db/conf/icde/icde2012.html#LangSPK12
1975817	Daisy_Zhe_Wang,Long_Wei,Yunyao_Li,Frederick_Reiss,Shivakumar_Vaithyanathan	2011	Selectivity estimation for extraction operators over text data.	db/conf/icde/icde2011.html#WangWLRV11
1975822	Balaji_Palanisamy,Ling_Liu	2011	MobiMix: Protecting location privacy with mix-zones over road networks.	db/conf/icde/icde2011.html#PalanisamyL11
1975829	Jiexing_Li,Rimma_V._Nehme,Jeffrey_F._Naughton	2012	GSLPI: A Cost-Based Query Progress Indicator.	db/conf/icde/icde2012.html#LiNN12
1975837	Konstantinos_Krikellas,Sameh_Elnikety,Zografoula_Vagena,Orion_Hodson	2010	Strongly consistent replication for a bargain.	db/conf/icde/icde2010.html#KrikellasEVH10
1975838	Dustin_Bortner,Jiawei_Han	2010	Progressive clustering of networks using Structure-Connected Order of Traversal.	db/conf/icde/icde2010.html#BortnerH10
1975847	Reynold_Cheng,Jian_Gong,David_W._Cheung,Jiefeng_Cheng	2012	Evaluating Probabilistic Queries over Uncertain Matching.	db/conf/icde/icde2012.html#ChengGCC12
1975849	Tao_Cheng,K._C.-C._Chang	2010	Toward large scale data-aware search: Ranking, indexing, resolution and beyond.	db/conf/icde/icdew2010.html#ChengC10
1975851	Morten_Middelfart,Torben_Bach_Pedersen	2011	Implementing sentinels in the TARGIT BI suite.	db/conf/icde/icde2011.html#MiddelfartP11
1975855	Manish_Singh,Qiang_Zhu,H._V._Jagadish	2012	SWST: A Disk Based Index for Sliding Window Spatio-Temporal Data.	db/conf/icde/icde2012.html#SinghZJ12
1975857	Man_Lung_Yiu,Eric_Lo,Duncan_Yung	2011	Authentication of moving kNN queries.	db/conf/icde/icde2011.html#YiuLY11
1975873	Marko_A._Rodriguez,Peter_Neubauer	2011	A path algebra for multi-relational graphs.	db/conf/icde/icdew2011.html#RodriguezN11
1975876	Shicong_Meng,Ting_Wang,Ling_Liu	2010	Monitoring continuous state violation in datacenters: Exploring the time dimension.	db/conf/icde/icde2010.html#MengWL10
1975877	Steffen_Hirte,Andreas_Seifert,Stephan_Baumann,Daniel_Klan,Kai-Uwe_Sattler	2012	Data3 - A Kinect Interface for OLAP Using Complex Event Processing.	db/conf/icde/icde2012.html#HirteSBKS12
1975881	Yu_Peng,Raymond_Chi-Wing_Wong,Liangliang_Ye,Philip_S._Yu	2012	Attribute-Based Subsequence Matching and Mining.	db/conf/icde/icde2012.html#PengWYY12
1975882	Ugur_Demiryurek,Farnoush_Banaei_Kashani,Cyrus_Shahabi	2010	TransDec: A spatiotemporal query processing framework for transportation systems.	db/conf/icde/icde2010.html#DemiryurekKS10
1975895	Bum-Suk_Lee,Byung-Yeon_Hwang	2012	A Study of the Correlation between the Spatial Attributes on Twitter.	db/conf/icde/icdew2012.html#LeeH12
1975897	Daniel_Deutch,Ohad_Greenshpan,Boris_Kostenko,Tova_Milo	2011	Using Markov Chain Monte Carlo to play Trivia.	db/conf/icde/icde2011.html#DeutchGKM11
1975935	Justin_J._Levandoski,Mohamed_Sarwat,Ahmed_Eldawy,Mohamed_F._Mokbel	2012	LARS: A Location-Aware Recommender System.	db/conf/icde/icde2012.html#LevandoskiSEM12
1975938	Vagelis_Hristidis,Yuheng_Hu,Panagiotis_G._Ipeirotis	2010	Ranked queries over sources with Boolean query interfaces without ranking support.	db/conf/icde/icde2010.html#HristidisHI10
1975965	Constantin_B._Zamfirescu,ndea	2012	A Stigmergic Guiding System to Facilitate the Group Decision Process.	db/conf/icde/icdew2012.html#ZamfirescuC12
1975966	Xuetao_Wei,Lorenzo_Gomez,Iulian_Neamtiu,Michalis_Faloutsos	2012	Malicious Android Applications in the Enterprise: What Do They Do and How Do We Fix It?	db/conf/icde/icdew2012.html#WeiGNF12
1975971	Alkis_Simitsis,Chetan_Gupta,Song_Wang,Umeshwar_Dayal	2010	Partitioning real-time ETL workflows.	db/conf/icde/icdew2010.html#SimitsisGWD10
1975983	Katrin_Haegler,Frank_Fiedler,hm	2012	Searching Uncertain Data Represented by Non-axis Parallel Gaussian Mixture Models.	db/conf/icde/icde2012.html#HaeglerFB12
1975991	Miao_Qiao,Hong_Cheng,Lijun_Chang,Jeffrey_Xu_Yu	2012	Approximate Shortest Distance Computing: A Query-Dependent Local Landmark Scheme.	db/conf/icde/icde2012.html#QiaoCCY12
1975993	Songling_Liu,o,uk_Candan,Maria_Luisa_Sapino,Shengyu_Huang,Xinsheng_Li	2012	R2DB: A System for Querying and Visualizing Weighted RDF Graphs.	db/conf/icde/icde2012.html#LiuCCSHL12
1976003	Kamal_Zellag,Bettina_Kemme	2011	Real-time quantification and classification of consistency anomalies in multi-tier architectures.	db/conf/icde/icde2011.html#ZellagK11
1976016	Keith_B._Frikken,Kyle_Kauffman,Aaron_Steele	2011	General secure sensor aggregation in the presence of malicious nodes.	db/conf/icde/icde2011.html#FrikkenKS11
1976029	Eric_R._Schendel,Ye_Jin,Neil_Shah,Jackie_Chen,Choong-Seock_Chang,Seung-Hoe_Ku,phane_Ethier,Scott_Klasky,Robert_Latham,Robert_B._Ross,Nagiza_F._Samatova	2012	ISOBAR Preconditioner for Effective and High-throughput Lossless Data Compression.	db/conf/icde/icde2012.html#SchendelJSCCKEKLRS12
1976034	Castellanos,Fabio_Casati,Umeshwar_Dayal	2011	A probabilistic-based approach to process model discovery.	db/conf/icde/icdew2011.html#CastellanosCD11
1976049	Louis_Woods,Jens_Teubner,Gustavo_Alonso	2011	Real-time pattern matching with FPGAs.	db/conf/icde/icde2011.html#WoodsTA11
1976094	Sivaramakrishnan_Narayanan,Florian_Waas	2011	Dynamic prioritization of database queries.	db/conf/icde/icde2011.html#NarayananW11
1976095	Wook-Shin_Han,Wooseong_Kwak,Hwanjo_Yu	2010	On supporting effective web extraction.	db/conf/icde/icde2010.html#HanKY10
1976099	nez,rez-Figueroa,Alfonso_Mateos,pez,rez	2012	A MAUT Approach for Reusing Ontologies.	db/conf/icde/icdew2012.html#JimenezSMFG12
1976101	Yu-Ling_Hsueh,Roger_Zimmermann,Wei-Shinn_Ku,Yifan_Jin	2011	SkyEngine: Efficient Skyline search engine for Continuous Skyline computations.	db/conf/icde/icde2011.html#HsuehZKJ11
1976109	Panagiotis_Antonopoulos,Ioannis_Konstantinou,Dimitrios_Tsoumakos,Nectarios_Koziris	2012	Efficient Updates for Web-Scale Indexes over the Cloud.	db/conf/icde/icdew2012.html#AntonopoulosKTK12
1976118	Davide_Martinenghi,Marco_Tagliasacchi	2010	Top-k pipe join.	db/conf/icde/icdew2010.html#MartinenghiT10
1976127	Chetan_Gupta,Choudur_Lakshminarayan,Song_Wang,Abhay_Mehta	2010	Non-dyadic Haar wavelets for streaming and sensor data.	db/conf/icde/icde2010.html#GuptaLWM10
1976129	Xiang_Zhao,Chuan_Xiao,Xuemin_Lin,Wei_Wang_0011	2012	Efficient Graph Similarity Joins with Edit Distance Constraints.	db/conf/icde/icde2012.html#ZhaoXLW12
1976146	Yanghua_Xiao,Ji_Hong,Wanyun_Cui,Zhenying_He,Wei_Wang_0009,Guodong_Feng	2012	Branch Code: A Labeling Scheme for Efficient Query Answering on Trees.	db/conf/icde/icde2012.html#XiaoHCHWF12
1976155	Mahendra_Chavan,Ravindra_Guravannavar,Karthik_Ramachandra_0002,S._Sudarshan_0001	2011	DBridge: A program rewrite tool for set-oriented query execution.	db/conf/icde/icde2011.html#ChavanGRS11a
1976161	Zhe_Zhao,Bin_Cui,Wee_Hyong_Tok,Jiakui_Zhao	2010	Efficient similarity matching of Time Series Cliques with natural relations.	db/conf/icde/icde2010.html#ZhaoCTZ10
1976167	Makoto_Yui,Jun_Miyazaki,Shunsuke_Uemura,Hayato_Yamana	2010	Nb-GCLOCK: A non-blocking buffer management based on the generalized CLOCK.	db/conf/icde/icde2010.html#YuiMUY10
1976173	Yu_Cao,Ramadhana_Bramandia,Chee-Yong_Chan,Kian-Lee_Tan	2010	Optimized query evaluation using cooperative sorts.	db/conf/icde/icde2010.html#CaoBCT10
1976181	Lars_Kolb,Andreas_Thor,Erhard_Rahm	2012	Load Balancing for MapReduce-based Entity Resolution.	db/conf/icde/icde2012.html#KolbTR12
1976185	Arash_Termehchy,Marianne_Winslett,Yodsawalai_Chodpathumwan	2011	How schema independent are schema free query interfaces?	db/conf/icde/icde2011.html#TermehchyWC11
1976192	Ioannis_Koltsidas,Stratis_Viglas	2010	Flash-enabled database storage.	db/conf/icde/icdew2010.html#KoltsidasV10
1976207	Mu-Woong_Lee,Seung-won_Hwang,Sunghun_Kim_0001	2011	Integrating code search into the development session.	db/conf/icde/icde2011.html#LeeHK11
1976222	Ruilin_Liu,Wendy_Hui_Wang	2010	Privacy-preserving data publishing.	db/conf/icde/icdew2010.html#LiuW10a
1976224	Hans-Peter_Kriegel,Matthias_Renz,Matthias_Schubert	2010	Route skyline queries: A multi-preference path planning approach.	db/conf/icde/icde2010.html#KriegelRS10
1976233	Walaa_Eldin_Moustafa,Galileo_Namata,Amol_Deshpande,Lise_Getoor	2011	Declarative analysis of noisy information networks.	db/conf/icde/icdew2011.html#MoustafaNDG11
1976239	Thomas_G._Morrell,Larry_Kerschberg	2012	Personal Health Explorer: A Semantic Health Recommendation System.	db/conf/icde/icdew2012.html#MorrellK12
1976245	K._V._M._Naidu,Rajeev_Rastogi,Scott_Satkin,Anand_Srinivasan	2011	Memory-constrained aggregate computation over data streams.	db/conf/icde/icde2011.html#NaiduRSS11
1976248	Ankit_Malpani,Philip_A._Bernstein,Sergey_Melnik,James_F._Terwilliger	2010	Reverse engineering models from databases to bootstrap application development.	db/conf/icde/icde2010.html#MalpaniBMT10
1976249	Brian_Quanz,Jun_Huan,Meenakshi_Mishra	2011	Knowledge transfer with low-quality data: A feature extraction issue.	db/conf/icde/icde2011.html#QuanzHM11
1976250	Hassina_Meziane,Salima_Benbernou,Aouda_K._Zerdali,Mohand-Said_Hacid,Mike_P._Papazoglou	2010	A view-based Monitoring for Privacy-aware Web services.	db/conf/icde/icde2010.html#MezianeBZHP10
1976257	Guoliang_Li,Shengyue_Ji,Chen_Li_0001,Jiannan_Wang,Jianhua_Feng	2010	Efficient fuzzy type-ahead search in TASTIER.	db/conf/icde/icde2010.html#LiJLWF10
1976283	HweeHwa_Pang,Xiaokui_Xiao,Jialie_Shen	2012	Obfuscating the Topical Intention in Enterprise Text Search.	db/conf/icde/icde2012.html#PangXS12
1976301	Badrish_Chandramouli,Jonathan_Goldstein,Songyun_Duan	2012	Temporal Analytics on Big Data for Web Advertising.	db/conf/icde/icde2012.html#ChandramouliGD12
1976309	Anisoara_Nica,Ian_Charlesworth,Maysum_Panju	2012	Analyzing Query Optimization Process: Portraits of Join Enumeration Algorithms.	db/conf/icde/icde2012.html#NicaCP12
1976321	Oktie_Hassanzadeh,Anastasios_Kementsietsidis,Yannis_Velegrakis	2012	Data Management Issues on the Semantic Web.	db/conf/icde/icde2012.html#HassanzadehKV12
1976324	Biswanath_Panda,Mirek_Riedewald,Daniel_Fink	2010	The model-summary problem and a solution for trees.	db/conf/icde/icde2010.html#PandaRF10
1976331	Jens_Teubner,ller,Gustavo_Alonso	2010	FPGA acceleration for the frequent item problem.	db/conf/icde/icde2010.html#TeubnerMA10
1976332	Wenfei_Fan,Jianzhong_Li,Shuai_Ma,Nan_Tang_0001,Yinghui_Wu	2011	Adding regular expressions to graph reachability and pattern queries.	db/conf/icde/icde2011.html#FanLMTW11
1976340	Chen_Liu,Sai_Wu,Shouxu_Jiang,Anthony_K._H._Tung	2012	Cross Domain Search by Exploiting Wikipedia.	db/conf/icde/icde2012.html#LiuWJT12
1976341	Mo_Liu,Elke_A._Rundensteiner,Daniel_J._Dougherty,Chetan_Gupta,Song_Wang,Ismail_Ari,Abhay_Mehta	2011	High-performance nested CEP query processing over event streams.	db/conf/icde/icde2011.html#LiuRDGWAM11
1976353	Dong_Deng,Guoliang_Li,Jianhua_Feng	2012	An Efficient Trie-based Method for Approximate Entity Extraction with Edit-Distance Constraints.	db/conf/icde/icde2012.html#DengLF12
1976369	Ning_Zhang,Yuanyuan_Tian,Jignesh_M._Patel	2010	Discovery-driven graph summarization.	db/conf/icde/icde2010.html#ZhangTP10
1976402	Bin_Yao_0002,Feifei_Li_0001,Piyush_Kumar	2010	K nearest neighbor queries and kNN-Joins in large relational databases (almost) for free.	db/conf/icde/icde2010.html#YaoLK10
1976403	David_Thau,Shawn_Bowers,scher	2010	Towards best-effort merge of taxonomically organized data.	db/conf/icde/icdew2010.html#ThauBL10
1976409	Tingjian_Ge,Fujun_Liu	2012	Accuracy-Aware Uncertain Stream Databases.	db/conf/icde/icde2012.html#GeL12
1976413	Mohamed_A._Soliman,Mina_Saleeb,Ihab_F._Ilyas	2010	MashRank: Towards uncertainty-aware and rank-aware mashups.	db/conf/icde/icde2010.html#SolimanSI10
1976415	Lei_Dou,Daniel_Zinn,Timothy_M._McPhillips,hler_0003,Sean_Riddle,Shawn_Bowers,scher	2011	Scientific workflow design 2.0: Demonstrating streaming data collections in Kepler.	db/conf/icde/icde2011.html#DouZM0RBL11
1976425	Wenfei_Fan,Floris_Geerts,Shuai_Ma,ller	2010	Detecting inconsistencies in distributed data.	db/conf/icde/icde2010.html#FanGMM10
1976431	Mohamed_Y._Eltabakh,Walid_G._Aref,Ahmed_K._Elmagarmid,Yasin_N._Silva,Mourad_Ouzzani	2010	Supporting real-world activities in database management systems.	db/conf/icde/icde2010.html#EltabakhAESO10
1976435	PengCheng_Xiong,Yun_Chi,Shenghuo_Zhu,Hyun_Jin_Moon,Calton_Pu,s	2011	Intelligent management of virtualized resources for database systems in cloud environment.	db/conf/icde/icde2011.html#XiongCZMPH11
1976443	Liangcai_Shu,Aiyou_Chen,Ming_Xiong,Weiyi_Meng	2011	Efficient SPectrAl Neighborhood blocking for entity resolution.	db/conf/icde/icde2011.html#ShuCXM11
1976445	Thomas_Bernecker,Tobias_Emrich,Franz_Graf_0001,Hans-Peter_Kriegel,ger,Matthias_Renz,Erich_Schubert,Arthur_Zimek	2010	Subspace similarity search using the ideas of ranking and top-k retrieval.	db/conf/icde/icdew2010.html#BerneckerEGKKRSZ10
1976461	Guo-Jun_Qi,Charu_C._Aggarwal,Thomas_S._Huang	2012	Community Detection with Edge Content in Social Media Networks.	db/conf/icde/icde2012.html#QiAH12
1976464	Tao_Cheng,Hady_Wirawan_Lauw,Stelios_Paparizos	2010	Fuzzy matching of Web queries to structured data.	db/conf/icde/icde2010.html#ChengLP10
1976478	Gabriele_Tolomei,Salvatore_Orlando,Fabrizio_Silvestri	2010	Towards a task-based search and recommender systems.	db/conf/icde/icdew2010.html#TolomeiOS10
1976494	Nedyalko_Borisov,Shivnath_Babu,NagaPramod_Mandagere,Sandeep_Uttamchandani	2011	Dealing proactively with data corruption: Challenges and opportunities.	db/conf/icde/icdew2011.html#BorisovBMU11
1976510	Pradeep_Unde,Harrick_M._Vin,Maitreya_Natu,Vaishali_Kulkarni,Dilys_Thomas,Sreeram_Vasudevan,Amruta_Dhondage,Chinmay_Jog,Shivam_Sahai,Rekha_Pathak	2012	Architecting the Database Access for a IT Infrastructure and Data Center Monitoring Tool.	db/conf/icde/icdew2012.html#UndeVNKTVDJSP12
1976512	ller,Matthias_Schiffer,Thomas_Seidl_0001	2011	Statistical selection of relevant subspace projections for outlier ranking.	db/conf/icde/icde2011.html#MullerSS11
1976518	Christos_A._Yfoulis,Anastasios_Gounaris	2012	Online Load Balancing in Parallel Database Queries with Model Predictive Control.	db/conf/icde/icdew2012.html#YfoulisG12
1976521	Georgia_Koutrika,Evaggelia_Pitoura,Kostas_Stefanidis	2010	Representation, composition and application of preferences in databases.	db/conf/icde/icde2010.html#KoutrikaPS10
1976525	Sarah_Cohen_Boulakia,Ulf_Leser	2011	Next generation data integration for Life Sciences.	db/conf/icde/icde2011.html#BoulakiaL11
1976534	Guimei_Liu,Mengling_Feng,Yue_Wang_0006,Limsoon_Wong,See-Kiong_Ng,Tzia_Liang_Mah,Edmund_Jon_Deoon_Lee	2011	Towards exploratory hypothesis testing and analysis.	db/conf/icde/icde2011.html#LiuFWWNML11
1976539	Haiquan_Chen,Wei-Shinn_Ku,Haixun_Wang	2010	Cleansing uncertain databases leveraging aggregate constraints.	db/conf/icde/icdew2010.html#ChenKW10
1976545	Wenfei_Fan,Jianzhong_Li,Nan_Tang_0001,Wenyuan_Yu	2012	Incremental Detection of Inconsistencies in Distributed Data.	db/conf/icde/icde2012.html#FanLTY12
1976553	Arijit_Khan,Vishwakarma_Singh,Jian_Wu	2012	Finding Skyline Nodes in Large Networks.	db/conf/icde/icdew2012.html#KhanSW12
1976561	Apinya_Tepwankul,Songrit_Maneewongvatana	2010	U-DBSCAN : A density-based clustering algorithm for uncertain objects.	db/conf/icde/icdew2010.html#TepwankulM10
1976578	Graham_Cormode,Divesh_Srivastava,Entong_Shen,Ting_Yu	2012	Aggregate Query Answering on Possibilistic Data with Cardinality Constraints.	db/conf/icde/icde2012.html#CormodeSSY12
1976598	Nesime_Tatbul	2010	Streaming data integration: Challenges and opportunities.	db/conf/icde/icdew2010.html#Tatbul10
1976599	Olga_Papaemmanouil	2012	Supporting Extensible Performance SLAs for Cloud Databases.	db/conf/icde/icdew2012.html#Papaemmanouil12
1976600	ller,nnemann,rber,Thomas_Seidl_0001	2012	Discovering Multiple Clustering Solutions: Grouping Objects in Different Views of the Data.	db/conf/icde/icde2012.html#MullerGFS12
1976604	Carlos_Eduardo_S._Pires,Paulo_Orlando_Queiroz-Sousa,Zoubida_Kedad,Ana_Carolina_Salgado	2010	Summarizing ontology-based schemas in PDMS.	db/conf/icde/icdew2010.html#PiresSKS10
1976606	Junjie_Yao,Bin_Cui,Yuxin_Huang,Yanhong_Zhou	2010	Detecting bursty events in collaborative tagging systems.	db/conf/icde/icde2010.html#YaoCHZ10
1976611	Jan_Schaffner,Dean_Jacobs,Benjamin_Eckart,Jan_Brunnert,Alexander_Zeier	2010	Towards enterprise software as a service in the cloud.	db/conf/icde/icdew2010.html#SchaffnerJEBZ10
1976620	Marcin_Zukowski,Mark_van_de_Wiel,Peter_A._Boncz	2012	Vectorwise: A Vectorized Analytical DBMS.	db/conf/icde/icde2012.html#ZukowskiWB12
1976623	o,Evangelia_Kalyvianaki,a,Peter_R._Pietzuch	2012	Adaptive Provisioning of Stream Processing Systems in the Cloud.	db/conf/icde/icdew2012.html#CervinoKSP12
1976627	Alkis_Simitsis,Kevin_Wilkinson,Umeshwar_Dayal,Castellanos	2010	Optimizing ETL workflows for fault-tolerance.	db/conf/icde/icde2010.html#SimitsisWDC10
1976631	Jongik_Kim,Hongrae_Lee	2012	Efficient Exact Similarity Searches Using Multiple Token Orderings.	db/conf/icde/icde2012.html#KimL12
1976634	Michael_Hicks,Rida_A._Bazzi,Carlo_Zaniolo	2011	Foreword.	db/conf/icde/icdew2011.html#HicksBZ11
1976639	Lory_Al_Moakar,Panos_K._Chrysanthis,Christine_Chung,Shenoda_Guirguis,Alexandros_Labrinidis,Panayiotis_Neophytou,Kirk_Pruhs	2010	Admission control mechanisms for continuous queries in the cloud.	db/conf/icde/icde2010.html#MoakarCCGLNP10
1976645	Pit_Fender,Guido_Moerkotte,Thomas_Neumann_0001,Viktor_Leis	2012	Effective and Robust Pruning for Top-Down Join Enumeration Algorithms.	db/conf/icde/icde2012.html#FenderMNL12
1976648	Serena_Sorrentino,Sonia_Bergamaschi,Maciej_Gawinecki	2011	NORMS: An automatic tool to perform schema label normalization.	db/conf/icde/icde2011.html#SorrentinoBG11
1976649	Badrish_Chandramouli,Jonathan_Goldstein,Roger_S._Barga,Mirek_Riedewald,Ivo_Santos	2011	Accurate latency estimation in a distributed event processing system.	db/conf/icde/icde2011.html#ChandramouliGBRS11
1976653	Ioannis_K._Paparrizos,Hoyoung_Jeung,Karl_Aberer	2011	Advanced search, visualization and tagging of sensor metadata.	db/conf/icde/icde2011.html#PaparrizosJA11
1976658	Michele_Brocco,Georg_Groh,Christian_Kern	2010	On the influence of social factors on team recommendations.	db/conf/icde/icdew2010.html#BroccoGK10
1976673	Heiko_Stoermer,Themis_Palpanas,George_Giannakopoulos	2010	The Entity Name System: Enabling the web of entities.	db/conf/icde/icdew2010.html#StoermerPG10
1976674	Carson_Kai-Sang_Leung,Boyu_Hao,Fan_Jiang	2010	Constrained frequent itemset mining from uncertain data streams.	db/conf/icde/icdew2010.html#LeungHJ10
1976679	Daniel_Zinn,Shawn_Bowers,scher	2010	XML-based computation for scientific workflows.	db/conf/icde/icde2010.html#ZinnBL10
1976684	Laure_Berti-Equille,Tamraparni_Dasu,Divesh_Srivastava	2011	Discovery of complex glitch patterns: A novel approach to Quantitative Data Cleaning.	db/conf/icde/icde2011.html#Berti-EquilleDS11
1976693	Paolo_Biondi,Matteo_Golfarelli,Stefano_Rizzi	2011	Preference-based datacube analysis with MYOLAP.	db/conf/icde/icde2011.html#BiondiGR11
1976709	Arnau_Padrol-Sureda,Guillem_Perarnau-Llobet,Julian_Pfeifle,s-Mulero	2010	Overlapping Community Search for social networks.	db/conf/icde/icde2010.html#Padrol-SuredaPPM10
1976714	Ulrike_Fischer,Frank_Rosenthal,Wolfgang_Lehner	2012	F2DB: The Flash-Forward Database System.	db/conf/icde/icde2012.html#FischerRL12
1976716	Badrish_Chandramouli,David_Maier,Jonathan_Goldstein	2012	Physically Independent Stream Merging.	db/conf/icde/icde2012.html#ChandramouliMG12
1976719	Peter_M._Fischer_0001,Jens_Teubner	2012	MXQuery with Hardware Acceleration.	db/conf/icde/icde2012.html#FischerT12
1976728	Hamid_R._Motahari_Nezhad,Claudio_Bartolini,Parag_Mulendra_Joshi	2011	Analytics for similarity matching of IT cases with collaboratively-defined activity flows.	db/conf/icde/icdew2011.html#NezhadBJ11
1976734	Stratos_Idreos,Raghav_Kaushik,Vivek_R._Narasayya,Ravishankar_Ramamurthy	2010	Estimating the compression fraction of an index using sampling.	db/conf/icde/icde2010.html#IdreosKNR10
1976735	Jeffrey_Xu_Yu,Lei_Chen_0002,Sherif_Sakr,Lei_Zou	2011	Preface.	db/conf/icde/icdew2011.html#YuCSZ11
1976738	Kuang_Chen,Harr_Chen,Neil_Conway,Joseph_M._Hellerstein,Tapan_S._Parikh	2010	USHER: Improving data quality with dynamic forms.	db/conf/icde/icde2010.html#ChenCCHP10
1976756	Stavros_Papadopoulos,Aggelos_Kiayias,Dimitris_Papadias	2011	Secure and efficient in-network processing of exact SUM queries.	db/conf/icde/icde2011.html#PapadopoulosKP11
1976759	Chong_Sun,Jeffrey_F._Naughton,Siddharth_Barman	2012	Approximate String Membership Checking: A Multiple Filter, Optimization-Based Approach.	db/conf/icde/icde2012.html#SunNB12
1976787	Zaiben_Chen,Heng_Tao_Shen,Xiaofang_Zhou	2011	Discovering popular routes from trajectories.	db/conf/icde/icde2011.html#ChenSZ11
1976790	Paolo_Cappellari,Denilson_Barbosa,Paolo_Atzeni	2010	A framework for automatic schema mapping verification through reasoning.	db/conf/icde/icdew2010.html#CappellariBA10
1976795	Hilmi_Yildirim,Mohammed_Javeed_Zaki	2010	Graph indexing for reachability queries.	db/conf/icde/icdew2010.html#YildirimZ10
1976800	Hua_Lu,Xin_Cao,Christian_S._Jensen	2012	A Foundation for Efficient Indoor Distance-Aware Query Processing.	db/conf/icde/icde2012.html#LuCJ12
1976804	Paolo_Cappellari,Roberto_De_Virgilio,Antonio_Maccioni,Michele_Miscione	2010	Keyword based search over semantic data in polynomial time.	db/conf/icde/icdew2010.html#CappellariVMM10
1976805	Christopher_Yang,Christine_Yen,Ceryen_Tan,Samuel_Madden	2010	Osprey: Implementing MapReduce-style fault tolerance in a shared-nothing distributed database.	db/conf/icde/icde2010.html#YangYTM10
1976807	Russell_Paulet,Md._Golam_Kaosar,Xun_Yi,Elisa_Bertino	2012	Privacy-Preserving and Content-Protecting Location Based Queries.	db/conf/icde/icde2012.html#PauletKYB12
1976821	George_Beskales,Mohamed_A._Soliman,Ihab_F._Ilyas,Shai_Ben-David,Yubin_Kim	2010	ProbClean: A probabilistic duplicate detection system.	db/conf/icde/icde2010.html#BeskalesSIBK10
1976822	Mohamed_Y._Eltabakh,Walid_G._Aref,Ahmed_K._Elmagarmid	2010	A database server for next-generation scientific data management.	db/conf/icde/icdew2010.html#EltabakhAE10
1976824	Donald_Kossmann	2010	How new is the cloud?	db/conf/icde/icde2010.html#Kossmann10
1976837	Junjie_Yao,Bin_Cui,Liansheng_Hua,Yuxin_Huang	2012	Keyword Query Reformulation on Structured Data.	db/conf/icde/icde2012.html#YaoCHH12
1976841	Ying_Zhang,Xuemin_Lin,Gaoping_Zhu,Wenjie_Zhang,Qianlu_Lin	2010	Efficient rank based KNN query processing over uncertain data.	db/conf/icde/icde2010.html#ZhangLZZL10
1976850	Julia_Stoyanovich,William_Mee,Kenneth_A._Ross	2010	Semantic ranking and result visualization for life sciences publications.	db/conf/icde/icde2010.html#StoyanovichMR10
1976853	Fei_Chiang,Periklis_Andritsos,Erkang_Zhu,e_J._Miller	2012	AutoDict: Automated Dictionary Discovery.	db/conf/icde/icde2012.html#ChiangAZM12
1976860	Alex_X._Liu,Ke_Shen,Eric_Torng	2011	Large scale Hamming distance query processing.	db/conf/icde/icde2011.html#LiuST11
1976862	Johannes_Gehrke,Daniel_Kifer,Ashwin_Machanavajjhala	2010	Privacy in data publishing.	db/conf/icde/icde2010.html#GehrkeKM10
1976872	Mlungisi_Masilela,Fenio_Annansingh,Shaofeng_Liu	2012	Striving for Market Dominance in UK's Private Healthcare Sector: A Case of Cygnet Healthcare.	db/conf/icde/icdew2012.html#MasilelaAL12
1976883	Romeo_Kienzler,my_Bruggmann,Anand_Ranganathan,Nesime_Tatbul	2012	Stream as You Go: The Case for Incremental Data Access and Processing in the Cloud.	db/conf/icde/icdew2012.html#KienzlerBRT12
1976886	Nathaniel_Charlton,Ben_Horsfall,Bernhard_Reus	2011	Formal reasoning about runtime code update.	db/conf/icde/icdew2011.html#CharltonHR11
1976906	Shenoda_Guirguis,Mohamed_A._Sharaf,Panos_K._Chrysanthis,Alexandros_Labrinidis	2012	Three-Level Processing of Multiple Aggregate Continuous Queries.	db/conf/icde/icde2012.html#GuirguisSCL12
1976907	Jayant_R._Haritsa	2011	Query optimizer plan diagrams: Production, reduction and applications.	db/conf/icde/icde2011.html#Haritsa11
1976918	Bhanu_Pratap_Gupta,Devang_Vira,S._Sudarshan_0001	2010	X-data: Generating test data for killing SQL mutants.	db/conf/icde/icde2010.html#GuptaVS10
1976931	Yang_Zhang,Srinivasan_Parthasarathy	2012	Extracting Analyzing and Visualizing Triangle K-Core Motifs within Networks.	db/conf/icde/icde2012.html#ZhangP12
2084689	Da_Yan,Wilfred_Ng	2011	Robust Ranking of Uncertain Data.	db/conf/dasfaa/dasfaa2011-1.html#YanN11
2084692	Jiawei_Han,Zhenhui_Li,Lu_An_Tang	2010	Mining Moving Object, Trajectory and Traffic Data.	db/conf/dasfaa/dasfaa2010-2.html#HanLT10
2084697	I-Fang_Su,Yu-Chi_Chung,Chiang_Lee	2010	Top-	db/conf/dasfaa/dasfaa2010-2.html#SuCL10
2084699	Mei_Bai,Junchang_Xin,Guoren_Wang	2012	Probabilistic Reverse Skyline Query Processing over Uncertain Data Stream.	db/conf/dasfaa/dasfaa2012-2.html#BaiXW12
2084703	Hoang_Vu_Nguyen,Hock_Hee_Ang,Vivekanand_Gopalkrishnan	2010	Mining Outliers with Ensemble of Heterogeneous Detectors on Random Subspaces.	db/conf/dasfaa/dasfaa2010-1.html#VuAG10
2084705	Bin_Cui,Jiakui_Zhao,Gao_Cong	2010	ISIS: A New Approach for Efficient Similarity Search in Sparse Databases.	db/conf/dasfaa/dasfaa2010-2.html#CuiZC10
2084716	Chaofeng_Sha,Yi_Li,Aoying_Zhou	2010	On	db/conf/dasfaa/dasfaa2010-2.html#ShaLZ10
2084718	Yuan_Fang,Chee-Yong_Chan	2010	Efficient Skyline Maintenance for Streaming Data with Partially-Ordered Domains.	db/conf/dasfaa/dasfaa2010-1.html#FangC10
2084734	Ke_Zhu,Ying_Zhang,Xuemin_Lin,Gaoping_Zhu,Wei_Wang_0011	2010	NOVA: A Novel and Efficient Framework for Finding Subgraph Isomorphism Mappings in Large Graphs.	db/conf/dasfaa/dasfaa2010-1.html#ZhuZLZW10
2084743	Jiajie_Xu,Limin_Guo_0002,Zhiming_Ding,Xiling_Sun,Chengfei_Liu	2012	Traffic Aware Route Planning in Dynamic Road Networks.	db/conf/dasfaa/dasfaa2012-1.html#XuGDSL12
2084747	Jintian_Deng,Byron_Choi,Jianliang_Xu,Sourav_S._Bhowmick	2011	Optimizing Incremental Maintenance of Minimal Bisimulation of Cyclic Graphs.	db/conf/dasfaa/dasfaa2011-1.html#DengCXB11
2084748	Kaikuo_Xu,Changjie_Tang,Chuan_Li,Yexi_Jiang,Rong_Tang	2010	An MDL Approach to Efficiently Discover Communities in Bipartite Network.	db/conf/dasfaa/dasfaa2010-1.html#XuTLJT10
2084754	Weimo_Liu,Weiwei_Sun,Chunan_Chen,Yan_Huang_0002,Yinan_Jing,Kunjie_Chen	2012	Circle of Friend Query in Geo-Social Networks.	db/conf/dasfaa/dasfaa2012-2.html#LiuSCHJC12
2084764	Zhichao_Liang,Yulei_Fan,Xiaofeng_Meng	2011	A Novel Method to Extend Flash Memory Lifetime in Flash-Based DBMS.	db/conf/dasfaa/dasfaa2011w.html#LiangFM11
2084765	Yasuhiro_Fujiwara,Makoto_Onizuka,Masaru_Kitsuregawa	2011	Real-Time Diameter Monitoring for Time-Evolving Graphs.	db/conf/dasfaa/dasfaa2011-1.html#FujiwaraOK11
2084771	Chunjie_Zhou,Xiaofeng_Meng	2011	STS: Complex Spatio-Temporal Sequence Mining in Flickr.	db/conf/dasfaa/dasfaa2011-1.html#ZhouM11
2084777	hler,Kai_Zheng,Jing_Yang_0001,Xiaofang_Zhou	2010	Transitivity-Preserving Skylines for Partially Ordered Domains.	db/conf/dasfaa/dasfaa2010-2.html#KohlerZYZ10
2084786	Radim_Baca,Walder,Martin_Pawlas,Ã½	2010	Benchmarking the Compression of XML Node Streams.	db/conf/dasfaa/dasfaa2010w.html#BacaWPK10
2084792	Chenjing_Zhang,Qiang_Ma_0003,Xiaoling_Wang,Aoying_Zhou	2010	Distributed SLCA-Based XML Keyword Search by Map-Reduce.	db/conf/dasfaa/dasfaa2010w.html#ZhangMWZ10
2084793	Niwat_Thepvilojanapong,Shin'ichi_Konomi,Jun'ichi_Yura,Takeshi_Iwamoto,Susanna_Pirttikangas,Yasuyuki_Ishida,Masayuki_Iwai,Yoshito_Tobe,Hiroyuki_Yokoyama,Jin_Nakazawa,Hideyuki_Tokuda	2010	Aquiba: An Energy-Efficient Mobile Sensing System for Collaborative Human Probes.	db/conf/dasfaa/dasfaa2010-2.html#ThepvilojanapongKYIPIITYNT10
2084794	Josephine_M._Cheng	2011	Smarter Planet: Empower People with Information Insights.	db/conf/dasfaa/dasfaa2011-1.html#Cheng11
2084799	Xue_Wang,Xiao_Zhang,Xiaoyong_Du,Shan_Wang,Kuicheng_Liu	2011	A Content-Aware Adaptive Storage Approach for XML in PXRDB.	db/conf/dasfaa/dasfaa2011w.html#WangZDWL11
2084801	Kai_Yang,Yan_Shi,Weili_Wu,Xiaofeng_Gao,Jiaofei_Zhong	2011	A Novel Hash-Based Streaming Scheme for Energy Efficient Full-Text Search in Wireless Data Broadcast.	db/conf/dasfaa/dasfaa2011-1.html#YangSWGZ11
2084811	Yi_Chen_0001,Wei_Wang_0011,Ziyang_Liu	2011	Searching, Analyzing and Exploring Databases.	db/conf/dasfaa/dasfaa2011-2.html#ChenWL11
2084820	Qianlu_Lin,Chuan_Xiao,Muhammad_Aamir_Cheema,Wei_Wang_0011	2011	Finding the Sites with Best Accessibilities to Amenities.	db/conf/dasfaa/dasfaa2011-2.html#LinXCW11
2084836	Munehiko_Sasajima,Yoshinobu_Kitamura,Riichiro_Mizoguchi	2010	Task-Oriented User Modeling Method and Its Application to Service Navigation on the Web.	db/conf/dasfaa/dasfaa2010w.html#SasajimaKM10
2084845	Gerhard_Weikum	2010	Knowledge on the Web: Robust and Scalable Harvesting of Entity-Relationship Facts.	db/conf/dasfaa/dasfaa2010-1.html#Weikum10
2084846	Waqas_Nawaz,Young-Koo_Lee,Sungyoung_Lee	2012	Collaborative Similarity Measure for Intra Graph Clustering.	db/conf/dasfaa/dasfaa2012w.html#NawazLL12
2084853	Ã¡,Ã½,Dokulil	2010	BenchmarX'10 Workshop Organizers' Message.	db/conf/dasfaa/dasfaa2010w.html#MlynkovaND10
2084855	Yanwei_Xu,Jihong_Guan,Yoshiharu_Ishikawa	2012	Scalable Top-k Keyword Search in Relational Databases.	db/conf/dasfaa/dasfaa2012-2.html#XuGI12
2084857	Aixin_Sun,Sourav_S._Bhowmick	2011	Managing Social Image Tags: Methods and Applications.	db/conf/dasfaa/dasfaa2011-2.html#SunB11
2084860	Arnaud_Giacometti,Patrick_Marcel,Arnaud_Soulet	2011	A Relational View of Pattern Discovery.	db/conf/dasfaa/dasfaa2011-1.html#GiacomettiMS11
2084873	Daming_Li,Yongjie_Lin,Xinliang_Zhao,Hongjun_Song,Nan_Zou	2011	Estimating a Transit Passenger Trip Origin-Destination Matrix Using Automatic Fare Collection System.	db/conf/dasfaa/dasfaa2011w.html#LiLZSZ11
2084874	Akiyo_Nadamoto,Eiji_Aramaki,Takeshi_Abekawa,Yohei_Murakami	2010	Outline of Community-Type Content Based on Wikipedia.	db/conf/dasfaa/dasfaa2010-2.html#NadamotoAAM10
2084876	Sandeep_Raghuram,Yuni_Xia,Jiaqi_Ge,Mathew_Palakal,Josette_F._Jones,Dave_Pecenka,Eric_Tinsley,Jean_Bandos,Jerry_Geesaman	2011	AutoBayesian: Developing Bayesian Networks Based on Text Mining.	db/conf/dasfaa/dasfaa2011-2.html#RaghuramXGPJPTBG11
2084877	Gihong_Kim,Bonghee_Hong,Joonho_Kwon	2012	A Scalable Object Based Discovery Service for Global Tracing of RFID Products.	db/conf/dasfaa/dasfaa2012w.html#KimHK12
2084882	Mingxuan_Yuan,Lei_Chen_0002	2011	Node Protection in Weighted Social Networks.	db/conf/dasfaa/dasfaa2011-1.html#YuanC11
2084889	Youngwoo_Park,Sung_Kyu_Park,Kyu_Ho_Park	2011	Design of Embedded Database Based on Hybrid Storage of PRAM and NAND Flash Memory.	db/conf/dasfaa/dasfaa2011w.html#ParkPP11
2084894	Jaehui_Park,Sang-goo_Lee	2011	Exploiting Correlation to Rank Database Query Results.	db/conf/dasfaa/dasfaa2011-2.html#ParkL11
2084896	ric_Cuppens,Nora_Cuppens-Boulahia,a	2012	Adaptive Access Control Enforcement in Social Network Using Aspect Weaving.	db/conf/dasfaa/dasfaa2012w.html#CuppensCV12
2084900	Florian_Verhein	2010	Generalised Rule Mining.	db/conf/dasfaa/dasfaa2010-1.html#Verhein10
2084901	Mahady_Hasan,Muhammad_Aamir_Cheema,Xuemin_Lin,Wenjie_Zhang	2011	A Unified Algorithm for Continuous Monitoring of Spatial Queries.	db/conf/dasfaa/dasfaa2011-2.html#HasanCLZ11
2084909	Zheng_Liu,Jeffrey_Xu_Yu	2010	Discovering Burst Areas in Fast Evolving Graphs.	db/conf/dasfaa/dasfaa2010-1.html#LiuY10
2084911	Gabriel_Pui_Cheong_Fung,Wei_Lu,Jing_Yang_0001,Xiaoyong_Du,Xiaofang_Zhou	2010	Extract Interesting Skyline Points in High Dimension.	db/conf/dasfaa/dasfaa2010-2.html#FungLYDZ10
2084913	Anne_Laurent,grevergne,Nicolas_Sicard,Alexandre_Termier	2010	PGP-mc: Towards a Multicore Parallel Approach for Mining Gradual Patterns.	db/conf/dasfaa/dasfaa2010-1.html#LaurentNST10
2084915	Fragkiskos_D._Malliaros,Vasileios_Megalooikonomou	2011	Expansion Properties of Large Social Graphs.	db/conf/dasfaa/dasfaa2011w.html#MalliarosM11
2084924	Wengen_Li,Weili_Wang,Ting_Jin	2012	Evaluating Spatial Keyword Queries under the MapReduce Framework.	db/conf/dasfaa/dasfaa2012w.html#LiWJ12
2084929	Kyoji_Kawagoe,Shinichi_Sakaguchi,Yuki_Sakon,Hung-Hsuan_Huang	2012	Tag Association Based Graphical Password Using Image Feature Matching.	db/conf/dasfaa/dasfaa2012-2.html#KawagoeSSH12
2084939	Ya-Hui_Chang,Po-Hsien_Chien,Yu-Kai_Chang	2012	Efficiently Identifying Contributors for XML Keyword Search.	db/conf/dasfaa/dasfaa2012-1.html#ChangCC12
2084959	Gook-Pil_Roh,Seung-won_Hwang	2010	NNCluster: An Efficient Clustering Algorithm for Road Network Trajectories.	db/conf/dasfaa/dasfaa2010-2.html#RohH10
2084960	Guandong_Xu,Zongda_Wu	2012	On Smart and Accurate Contextual Advertising.	db/conf/dasfaa/dasfaa2012w.html#XuW12
2084964	Yong-Bin_Kang,Shonali_Krishnaswamy,Arkady_B._Zaslavsky	2011	A Retrieval Strategy Using the Integrated Knowledge of Similarity and Associations.	db/conf/dasfaa/dasfaa2011-2.html#KangKZ11
2084969	Elke_Achtert,Hans-Peter_Kriegel,Lisa_Reichert,Erich_Schubert,Remigius_Wojdanowski,Arthur_Zimek	2010	Visual Evaluation of Outlier Detection Models.	db/conf/dasfaa/dasfaa2010-2.html#AchtertKRSWZ10
2084970	Vinh_Thanh_Tao,JongHyeok_Lee	2012	A Novel Approach for Finding Alternative Clusterings Using Feature Selection.	db/conf/dasfaa/dasfaa2012-1.html#TaoL12
2084982	Raghu_Ramakrishnan	2010	Cloud Data Management @ Yahoo!	db/conf/dasfaa/dasfaa2010-1.html#Ramakrishnan10
2084983	David_Hall,ck	2010	Generation of Synthetic XML for Evaluation of Hybrid XML Systems.	db/conf/dasfaa/dasfaa2010w.html#HallS10
2084984	Xuesong_Lu,Wee_Hyong_Tok,ssi,phane_Bressan	2010	A Simple, Yet Effective and Efficient, Sliding Window Sampling Algorithm.	db/conf/dasfaa/dasfaa2010-1.html#LuTRB10
2084991	Zhenglu_Yang,Jeffrey_Xu_Yu,Zheng_Liu,Masaru_Kitsuregawa	2010	Fires on the Web: Towards Efficient Exploring Historical Web Graphs.	db/conf/dasfaa/dasfaa2010-1.html#YangYLK10
2084992	Yingjie_Shi,Xiaofeng_Meng,Bingbing_Liu	2012	Halt or Continue: Estimating Progress of Queries in the Cloud.	db/conf/dasfaa/dasfaa2012-2.html#ShiML12
2084998	Guohui_Ding,Han_Dong,Guoren_Wang	2012	Appearance-Order-Based Schema Matching.	db/conf/dasfaa/dasfaa2012-1.html#DingDW12
2085002	Carson_Kai-Sang_Leung,Syed_Khairuzzaman_Tanbeer	2012	Mining Social Networks for Significant Friend Groups.	db/conf/dasfaa/dasfaa2012w.html#LeungT12a
2085006	Weiming_Zhang,Xueqing_Gong,Weining_Qian,Aoying_Zhou	2012	Acarp: Author-Centric Analysis of Research Papers.	db/conf/dasfaa/dasfaa2012-2.html#ZhangGQZ12
2085009	Ji_Zhang,Stijn_Dekeyser,Hua_Wang,Yanfeng_Shu	2010	DISTRO: A System for Detecting Global Outliers from Distributed Data Streams with Privacy Protection.	db/conf/dasfaa/dasfaa2010-2.html#ZhangDWS10
2085017	Taichi_Katayama,Akihito_Morijiri,Soichi_Ishii,Takehito_Utsuro,Yasuhide_Kawada,Tomohiro_Fukuhara	2011	Comparing Similarity of HTML Structures and Affiliate IDs in Splog Analysis.	db/conf/dasfaa/dasfaa2011w.html#KatayamaMIUKF11
2085020	Ugur_Demiryurek,Cyrus_Shahabi	2012	Indexing Network Voronoi Diagrams.	db/conf/dasfaa/dasfaa2012-1.html#DemiryurekS12
2085025	Haritha_Bellam,Saladi_Rahul,Krishnan_Rajan	2012	Colored Range Searching on Internal Memory.	db/conf/dasfaa/dasfaa2012-2.html#BellamRR12
2085027	Nilesh_Padhariya,Anirban_Mondal,Vikram_Goyal,Roshan_Shankar,Sanjay_Kumar_Madria	2011	EcoTop: An Economic Model for Dynamic Processing of Top-	db/conf/dasfaa/dasfaa2011-2.html#PadhariyaMGSM11
2085047	Kenta_Oku,Fumio_Hattori	2010	Basic Study on a Recommendation Method Considering Region-Restrictedness of Spots.	db/conf/dasfaa/dasfaa2010w.html#OkuH10
2085049	ller,Philipp_Kranen,Michael_Nett,Felix_Reidl,Thomas_Seidl_0001	2010	Air-Indexing on Error Prone Communication Channels.	db/conf/dasfaa/dasfaa2010-1.html#MullerKNRS10
2085056	Yanlong_Wen,Haiwei_Zhang,Ying_Zhang,Lu_Zhang_0020,Lei_Xu,Xiaojie_Yuan	2011	Effective Keyword Search for Candidate Fragments of XML Documents.	db/conf/dasfaa/dasfaa2011w.html#WenZZZXY11
2085059	Marek_Ciglan,g	2010	SGDB - Simple Graph Database Optimized for Activation Spreading Computation.	db/conf/dasfaa/dasfaa2010w.html#CiglanN10
2085060	Taihei_Oshino,Yasuhito_Asano,Masatoshi_Yoshikawa	2010	Mining Useful Time Graph Patterns on Extensively Discussed Topics on the Web - (Position Paper).	db/conf/dasfaa/dasfaa2010w.html#OshinoAY10
2085069	Raymes_Khoury,Tim_Dawborn,Bulat_Gafurov,Glen_Pink,Edmund_Tse,Quincy_Tse,K._Almi'Ani,Mohamed_Medhat_Gaber,hm,Bernhard_Scholz	2010	Corona: Energy-Efficient Multi-query Processing in Wireless Sensor Networks.	db/conf/dasfaa/dasfaa2010-2.html#KhouryDGPTTAGRS10
2085073	Ye_Yuan,Lei_Chen_0002,Guoren_Wang	2010	Efficiently Answering Probability Threshold-Based Shortest Path Queries over Uncertain Graphs.	db/conf/dasfaa/dasfaa2010-1.html#YuanCW10
2085075	Marcin_Gorawski,Rafal_Malczok	2010	Answering Range-Aggregate Queries over Objects Generating Data Streams.	db/conf/dasfaa/dasfaa2010-2.html#GorawskiM10
2085076	Ivan_Subotic,Heiko_Schuldt,Lukas_Rosenthaler	2011	The DISTARNET Approach to Reliable Autonomic Long-Term Digital Preservation.	db/conf/dasfaa/dasfaa2011-2.html#SuboticSR11
2085078	Ira_Assent,Philipp_Kranen,Corinna_Baldauf,Thomas_Seidl_0001	2012	AnyOut: Anytime Outlier Detection on Streaming Data.	db/conf/dasfaa/dasfaa2012-1.html#AssentKBS12
2085087	Keiji_Sugo,Manabu_Miyazaki,Shin'ichi_Konomi,Masayuki_Iwai,Yoshito_Tobe	2010	BISCAY: Extracting Riding Context from Bike Ride Data.	db/conf/dasfaa/dasfaa2010-2.html#SugoMKIT10
2085090	Lei_Zou,Lei_Chen_0002,zsu,Dongyan_Zhao	2010	Dynamic Skyline Queries in Large Graphs.	db/conf/dasfaa/dasfaa2010-2.html#ZouCOZ10
2085094	Petri_Rantanen,Pekka_Sillberg,Hannu_Jaakkola,Takafumi_Nakanishi	2010	An Asynchronous Message-Based Knowledge Communication in a Ubiquitous Environment.	db/conf/dasfaa/dasfaa2010w.html#RantanenSJN10
2085103	Md._Rezaul_Karim_0001,Md._Mamunur_Rashid,Byeong-Soo_Jeong,Ho-Jin_Choi	2012	Privacy Preserving Mining Maximal Frequent Patterns in Transactional Databases.	db/conf/dasfaa/dasfaa2012-1.html#KarimRJC12
2085105	Chun_Ruan,Vijay_Varadharajan	2011	Reasoning about Dynamic Delegation in Role Based Access Control Systems.	db/conf/dasfaa/dasfaa2011-1.html#RuanV11
2085109	Stefan_Plantikow,Maik_Jorra	2011	Latency-Optimal Walks in Replicated and Partitioned Graphs.	db/conf/dasfaa/dasfaa2011w.html#PlantikowJ11
2085112	Yoshiyuki_Hayashida,Nobuhiro_Ioki,Naomi_Arai,Itaru_Nishizawa	2010	Real-Time Log Analysis Using Hitachi uCosminexus Stream Data Platform.	db/conf/dasfaa/dasfaa2010-2.html#HayashidaIAN10
2085114	Junhu_Wang,Jeffrey_Xu_Yu	2010	Chasing Tree Patterns under Recursive DTDs.	db/conf/dasfaa/dasfaa2010-1.html#WangY10
2085116	Junfeng_Zhou,Zhifeng_Bao,Ziyang_Chen,Tok_Wang_Ling	2012	Fast Result Enumeration for Keyword Queries on XML Data.	db/conf/dasfaa/dasfaa2012-1.html#ZhouBCL12
2085126	Yusuke_Yamamoto,Katsumi_Tanaka	2011	Towards Web Search by Sentence Queries: Asking the Web for Query Substitutions.	db/conf/dasfaa/dasfaa2011-2.html#YamamotoT11
2085128	Keita_Mikami,Shinji_Morishita,Makoto_Onizuka	2010	Lazy View Maintenance for Social Networking Applications.	db/conf/dasfaa/dasfaa2010-2.html#MikamiMO10
2085131	He_Li,Sumin_Jang,Jaesoo_Yoo	2011	An Efficient Multi-layer Grid Method for Skyline Queries in Distributed Environments.	db/conf/dasfaa/dasfaa2011w.html#LiJY11
2085132	Zhifeng_Bao,Jiaheng_Lu,Tok_Wang_Ling,Liang_Xu,Huayu_Wu	2010	An Effective Object-Level XML Keyword Search.	db/conf/dasfaa/dasfaa2010-1.html#BaoLLXW10
2085138	Kazunori_Fujimoto	2010	An Evaluation Framework for Analytical Methods of Integrating Electronic Word-of-Mouth Information: Position Paper.	db/conf/dasfaa/dasfaa2010w.html#Fujimoto10
2085139	Yunjun_Gao,Junfeng_Hu,Gencai_Chen,Chun_Chen	2010	Finding the Most Desirable Skyline Objects.	db/conf/dasfaa/dasfaa2010-2.html#GaoHCC10
2085142	Hong-Cheu_Liu	2011	Expressive Power of Query Languages for Constraint Complex Value Databases.	db/conf/dasfaa/dasfaa2011-2.html#Liu11
2085143	Patrick_Roocks,Markus_Endres,Stefan_Mandl,ling	2012	Composition and Efficient Evaluation of Context-Aware Preference Queries.	db/conf/dasfaa/dasfaa2012-2.html#RoocksEMK12
2085144	Zhao_Zhang,Weining_Qian,Aoying_Zhou	2011	Searching Consultants in Web Forum.	db/conf/dasfaa/dasfaa2011w.html#ZhangQZ11
2085147	XiuXia_Tian,Chaofeng_Sha,Xiaoling_Wang,Aoying_Zhou	2011	Privacy Preserving Query Processing on Secret Share Based Data Storage.	db/conf/dasfaa/dasfaa2011-1.html#TianSWZ11
2085151	He_Ma,Sakire_Arslan_Ay,Roger_Zimmermann,Seon_Ho_Kim	2012	A Grid-Based Index and Queries for Large-Scale Geo-tagged Video Collections.	db/conf/dasfaa/dasfaa2012w.html#MaAZK12
2085153	Younghoon_Kim,Kyuseok_Shim	2012	HotDigg: Finding Recent Hot Topics from Digg.	db/conf/dasfaa/dasfaa2012-1.html#KimS12
2085154	Kazumasa_Oshima,Yasuyuki_Ishida,Shin'ichi_Konomi,Niwat_Thepvilojanapong,Yoshito_Tobe	2010	A Shoes-Integrated Sensing System for Context-Aware Human Probes.	db/conf/dasfaa/dasfaa2010-2.html#OshimaIKTT10
2085155	Trieu_Minh_Nhut_Le,Jinli_Cao	2012	Top-k Best Probability Queries on Probabilistic Data.	db/conf/dasfaa/dasfaa2012-2.html#MinhLC12
2085161	Yutaka_Ohsawa,Kazuhisa_Fujino,Htoo_Htoo,Aye_Thida_Hlaing,Noboru_Sonehara	2011	Real-Time Monitoring of Moving Objects Using Frequently Used Routes.	db/conf/dasfaa/dasfaa2011-2.html#OhsawaFHHS11
2085168	Miki_Enoki,Yosuke_Ozawa,Tamiya_Onodera	2010	Performance Improvement of OpenJPA by Query Dependency Analysis.	db/conf/dasfaa/dasfaa2010-2.html#EnokiOO10
2085169	Erwin_Leonardi,Sourav_S._Bhowmick,Mizuho_Iwaihara	2010	Efficient Database-Driven Evaluation of Security Clearance for Federated Access Control of Dynamic XML Documents.	db/conf/dasfaa/dasfaa2010-1.html#LeonardiBI10
2085170	rez,David_Dominguez-Sal,Josep-Lluis_Larriba-Pey	2011	Social Based Layouts for the Increase of Locality in Graph Operations.	db/conf/dasfaa/dasfaa2011-1.html#Prat-PerezDL11
2085176	Yongqing_Zheng,Qing_Kong,Guoqing_Dong	2010	A Graphical Method for Reference Reconciliation.	db/conf/dasfaa/dasfaa2010w.html#ZhengKD10
2085177	Liang_Xu,Tok_Wang_Ling,Zhifeng_Bao,Huayu_Wu	2010	Efficient Label Encoding for Range-Based Dynamic XML Labeling Schemes.	db/conf/dasfaa/dasfaa2010-1.html#XuLBW10
2085188	Xiaoming_Zhang,Zi_Huang,Heng_Tao_Shen,Zhoujun_Li	2011	Probabilistic Image Tagging with Tags Expanded By Text-Based Search.	db/conf/dasfaa/dasfaa2011-1.html#ZhangHSL11
2085189	Xianchao_Zhang,Yueting_Li,Wenxin_Liang	2010	C: An Effective Algorithm for Extracting Web Community Cores.	db/conf/dasfaa/dasfaa2010w.html#ZhangLL10
2085194	Tadahiko_Kumamoto	2010	Design of Impression Scales for Assessing Impressions of News Articles.	db/conf/dasfaa/dasfaa2010w.html#Kumamoto10
2085199	R._Uday_Kiran,P._Krishna_Reddy	2010	Mining Rare Association Rules in the Datasets with Widely Varying Items' Frequencies.	db/conf/dasfaa/dasfaa2010-1.html#KiranR10
2085205	Yazhe_Wang,Long_Xie,Baihua_Zheng,Ken_C._K._Lee	2011	Utility-Oriented K-Anonymization on Social Networks.	db/conf/dasfaa/dasfaa2011-1.html#WangXZL11
2085212	Susumu_Takeuchi,Jun_Shinomiya,Toru_Shiraki,Yoshimasa_Ishi,Yuuichi_Teranishi,Mikio_Yoshida,Shinji_Shimojo	2010	A Large Scale Key-Value Store Based on Range-Key Skip Graph and Its Applications.	db/conf/dasfaa/dasfaa2010-2.html#TakeuchiSSITYS10
2085213	Jiaofei_Zhong,Weili_Wu,Yan_Shi,Xiaofeng_Gao	2011	Energy-Efficient Tree-Based Indexing Schemes for Information Retrieval in Wireless Data Broadcast.	db/conf/dasfaa/dasfaa2011-2.html#ZhongWSG11
2085214	Joseph_Fong,Wai_Yin_Mok,Haizhou_Li	2011	Design Non-recursive and Redundant-Free XML Conceptual Schema with Hypergraph (Extended Abstract).	db/conf/dasfaa/dasfaa2011w.html#FongML11
2085218	Klaus-Dieter_Schewe,Qing_Wang	2012	On the Decidability and Complexity of Identity Knowledge Representation.	db/conf/dasfaa/dasfaa2012-1.html#ScheweW12
2085221	Naiem_Khodabandehloo_Yeganeh,Mohamed_A._Sharaf	2011	A Framework for Data Quality Aware Query Systems.	db/conf/dasfaa/dasfaa2011w.html#YeganehS11
2085226	Joachim_Selke,Christoph_Lofi,Wolf-Tilo_Balke	2010	Highly Scalable Multiprocessing Algorithms for Preference-Based Database Retrieval.	db/conf/dasfaa/dasfaa2010-2.html#SelkeLB10
2085230	Ke_Deng,Liwei_Wang,Xiaofang_Zhou,Shazia_Wasim_Sadiq,Gabriel_Pui_Cheong_Fung	2010	Active Duplicate Detection.	db/conf/dasfaa/dasfaa2010-1.html#DengWZSF10
2085241	Thanh-Huy_Le,Haytham_Elghazel,Mohand-Said_Hacid	2012	A Relational-Based Approach for Aggregated Search in Graph Databases.	db/conf/dasfaa/dasfaa2012-1.html#LeEH12
2085245	Ming_Li_0008,Murali_Mani,Elke_A._Rundensteiner,Tao_Lin	2010	Constraint-Aware Complex Event Pattern Detection over Streams.	db/conf/dasfaa/dasfaa2010-2.html#LiMRL10
2085247	Haibo_Hu,Haixun_Wang,Baihua_Zheng	2011	Challenges in Managing and Mining Large, Heterogeneous Data.	db/conf/dasfaa/dasfaa2011-2.html#HuWZ11
2085249	Guohui_Ding,Guoren_Wang	2011	Discovering Implicit Categorical Semantics for Schema Matching.	db/conf/dasfaa/dasfaa2011-2.html#DingW11
2085253	Selma_Khouri,Ladjel_Bellatreche	2011	DWOBS: Data Warehouse Design from Ontology-Based Sources.	db/conf/dasfaa/dasfaa2011-2.html#KhouriB11
2085254	Ok-Ran_Jeong,Jehwan_Oh	2012	Social Community Based Blog Search Framework.	db/conf/dasfaa/dasfaa2012w.html#JeongO12
2085260	Rung-Ren_Lin,Ya-Hui_Chang,Kun-Mao_Chao	2011	Identifying Relevant Matches with NOT Semantics over XML Documents.	db/conf/dasfaa/dasfaa2011-1.html#LinCC11
2085261	Philipp_Kranen,Hardy_Kremer,Timm_Jansen,Thomas_Seidl_0001,Albert_Bifet,Geoff_Holmes,Bernhard_Pfahringer,Jesse_Read	2012	Stream Data Mining Using the MOA Framework.	db/conf/dasfaa/dasfaa2012-2.html#KranenKJSBHPR12
2085271	Huijui_Wang,Xiongpai_Qin,Yansong_Zhang,Shan_Wang,Zhanwei_Wang	2011	LinearDB: A Relational Approach to Make Data Warehouse Scale Like MapReduce.	db/conf/dasfaa/dasfaa2011-2.html#WangQZWW11
2085276	Shin-ichiro_Tago,Tatsuya_Asai,Takashi_Katoh,Hiroaki_Morikawa,Hiroya_Inakoshi	2012	EVIS: A Fast and Scalable Episode Matching Engine for Massively Parallel Data Streams.	db/conf/dasfaa/dasfaa2012-2.html#TagoAKMI12
2085278	Weiwei_Sun,Peng_Liu,Jingjing_Wu,Yongrui_Qin,Baihua_Zheng	2012	An Automaton-Based Index Scheme for On-Demand XML Data Broadcast.	db/conf/dasfaa/dasfaa2012-2.html#SunLWQZ12
2085285	Tao_Jin,Jianmin_Wang_0001,Lijie_Wen	2011	Querying Business Process Models Based on Semantics.	db/conf/dasfaa/dasfaa2011-2.html#JinWW11
2085289	Carson_Kai-Sang_Leung,Syed_Khairuzzaman_Tanbeer	2012	Fast Tree-Based Mining of Frequent Itemsets from Uncertain Data.	db/conf/dasfaa/dasfaa2012-1.html#LeungT12
2085290	Sang_Kyun_Cha	2012	A New Paradigm of Thinking and Architecture for Real-Time Information Processing at Fingertips.	db/conf/dasfaa/dasfaa2012-1.html#Cha12
2085294	Hiroaki_Ohshima,Satoshi_Oyama,Katsumi_Tanaka	2010	Cloud as Virtual Databases: Bridging Private Databases and Web Services.	db/conf/dasfaa/dasfaa2010-1.html#OhshimaOT10
2085296	Latifur_Khan,Wei_Fan	2012	Tutorial: Data Stream Mining and Its Applications.	db/conf/dasfaa/dasfaa2012-2.html#KhanF12
2085307	Shoko_Wakamiya,Ryong_Lee,Kazutoshi_Sumiya	2012	Exploring Reflection of Urban Society through Cyber-Physical Crowd Behavior on Location-Based Social Network.	db/conf/dasfaa/dasfaa2012w.html#WakamiyaLS12
2085315	Wolfgang_Gottesheim,Stefan_Mitsch,Werner_Retschitzegger,Wieland_Schwinger,Norbert_Baumgartner	2011	SemGen - Towards a Semantic Data Generator for Benchmarking Duplicate Detectors.	db/conf/dasfaa/dasfaa2011w.html#GottesheimMRSB11
2085336	Yanfei_Lv,Jing_Li,Bin_Cui,Xuexuan_Chen	2011	Log-Compact R-Tree: An Efficient Spatial Index for SSD.	db/conf/dasfaa/dasfaa2011w.html#LvLCC11
2085338	Ju_Fan,Guoliang_Li,Lizhu_Zhou	2011	An Effective Approach for Searching Closest Sentence Translations from the Web.	db/conf/dasfaa/dasfaa2011-2.html#FanLZ11
2085340	Yuxiang_Wang,Junzhou_Luo,Aibo_Song,Jiahui_Jin,Fang_Dong	2012	Improving Online Aggregation Performance for Skewed Data Distribution.	db/conf/dasfaa/dasfaa2012-1.html#WangLSJD12
2085341	Xiangyu_Liu,Xiaochun_Yang	2012	Protecting Sensitive Relationships against Inference Attacks in Social Networks.	db/conf/dasfaa/dasfaa2012-1.html#LiuY12
2085343	Odysseas_Papapetrou,Ling_Chen	2011	XStreamCluster: An Efficient Algorithm for Streaming XML Data Clustering.	db/conf/dasfaa/dasfaa2011-1.html#PapapetrouC11
2085353	Junjie_Wang,Lihua_Yue,Peiquan_Jin,Rui_Wang	2012	A Dual-Grained FTL for Flash Memory.	db/conf/dasfaa/dasfaa2012w.html#WangYJW12a
2085357	Tatsuya_Asai,Shin-ichiro_Tago,Hiroya_Inakoshi,Seishi_Okamoto,Masayuki_Takeda	2010	Chimera: Stream-Oriented XML Filtering/Querying Engine.	db/conf/dasfaa/dasfaa2010-2.html#AsaiTIOT10
2085360	Min-Joong_Lee,Chin-Wan_Chung	2011	A User Similarity Calculation Based on the Location for Social Network Services.	db/conf/dasfaa/dasfaa2011-1.html#LeeC11
2085364	Kyuseok_Shim,Sang_Kyun_Cha,Lei_Chen_0002,Wook-Shin_Han,Divesh_Srivastava,Katsumi_Tanaka,Hwanjo_Yu,Xiaofang_Zhou	2012	Data Management Challenges and Opportunities in Cloud Computing.	db/conf/dasfaa/dasfaa2012-2.html#ShimCCHSTYZ12
2085372	MingJie_Tang,Weihang_Wang,Yexi_Jiang,Yuanchun_Zhou,Jinyan_Li,Peng_Cui,Ying_Liu,Baoping_Yan	2010	Birds Bring Flues? Mining Frequent and High Weighted Cliques from Birds Migration Networks.	db/conf/dasfaa/dasfaa2010-2.html#TangWJZLCLY10
2085374	Ta-Chih_Su,Chuan-Ming_Liu	2010	On-Demand Data Broadcasting for Data Items with Time Constraints on Multiple Broadcast Channels.	db/conf/dasfaa/dasfaa2010w.html#SuL10
2085377	Cong_Tang,Keith_W._Ross,Nitesh_Saxena,Ruichuan_Chen	2011	What's in a Name: A Study of Names, Gender Inference, and Gender Behavior in Facebook.	db/conf/dasfaa/dasfaa2011w.html#TangRSC11
2085386	Di_Wu_0008,Yiping_Ke,Jeffrey_Xu_Yu,Philip_S._Yu,Lei_Chen_0002	2010	Detecting Leaders from Correlated Time Series.	db/conf/dasfaa/dasfaa2010-1.html#WuKYYC10
2085387	Ying_Fang,Jiaheng_Cao,Yuwei_Peng,Nengcheng_Chen	2012	Indexing Partial History Trajectory and Future Position of Moving Objects Using HTPR*-Tree.	db/conf/dasfaa/dasfaa2012w.html#FangCPC12
2085388	Xiaofei_Zhao,Zhiqiu_Huang	2010	Checking Structural Integrity for Metadata Repository Systems by Means of Description Logics.	db/conf/dasfaa/dasfaa2010w.html#ZhaoH10
2085389	Chuanwen_Li,Yu_Gu_0002,Ge_Yu,Fangfang_Li	2011	None	db/conf/dasfaa/dasfaa2011-2.html#LiGYL11
2085390	Ghasem_Heyrani-Nobari,Omar_Boucelma,phane_Bressan	2010	Privacy and Anonymization as a Service: PASS.	db/conf/dasfaa/dasfaa2010-2.html#Heyrani-NobariBB10
2085401	Inchul_Song,Yohan_J._Roh,Myoung-Ho_Kim	2010	Content-Based Multipath Routing for Sensor Networks.	db/conf/dasfaa/dasfaa2010-1.html#SongRK10
2085407	l_Thollot,Nicolas_Kuchmann-Beauger,Marie-Aude_Aufaure	2012	Semantics and Usage Statistics for Multi-dimensional Query Expansion.	db/conf/dasfaa/dasfaa2012-2.html#ThollotKA12
2085412	Boliang_Zhang,Shuigeng_Zhou,Jihong_Guan	2011	Adapting Skyline Computation to the MapReduce Framework: Algorithms and Experiments.	db/conf/dasfaa/dasfaa2011w.html#ZhangZG11
2085414	Kheng_Hong_Soh,Sourav_S._Bhowmick	2011	Efficient Evaluation of NOT-Twig Queries in Tree-Unaware Relational Databases.	db/conf/dasfaa/dasfaa2011-1.html#SohB11
2085426	Alfredo_Cuzzocrea,Juri_Luca_De_Coi,Marco_Fisichella,Dimitrios_Skoutas	2011	Graph-Based Matching of Composite OWL-S Services.	db/conf/dasfaa/dasfaa2011w.html#CuzzocreaCFS11
2085434	Lei_Chen_0002,Xiang_Lian	2012	Query Processing over Uncertain and Probabilistic Databases.	db/conf/dasfaa/dasfaa2012-2.html#ChenL12
2085436	Leyla_Kazemi,Farnoush_Banaei_Kashani,Cyrus_Shahabi,Ramesh_Jain	2010	Efficient Approximate Visibility Query in Large Dynamic Environments.	db/conf/dasfaa/dasfaa2010-1.html#KazemiKSJ10
2085446	Amit_Sachan,Sabu_Emmanuel,Mohan_S._Kankanhalli	2010	Efficient Aggregate Licenses Validation in DRM.	db/conf/dasfaa/dasfaa2010-2.html#SachanEK10
2085449	Dan_Lin,Sashi_Gurung,Wei_Jiang,Ali_R._Hurson	2010	Privacy-Preserving Location Publishing under Road-Network Constraints.	db/conf/dasfaa/dasfaa2010-2.html#LinGJH10
2085450	R._Uday_Kiran,P._Krishna_Reddy	2011	An Alternative Interestingness Measure for Mining Periodic-Frequent Patterns.	db/conf/dasfaa/dasfaa2011-1.html#KiranR11
2085451	Ali_Tahir,Gavin_McArdle,Michela_Bertolotto	2011	A Web-Based Visualisation Tool for Analysing Mouse Movements to Support Map Personalisation.	db/conf/dasfaa/dasfaa2011w.html#TahirMB11
2085453	Takashi_Takagi,Hideyuki_Kawashima,Toshiyuki_Amagasa,Hiroyuki_Kitagawa	2010	Providing Constructed Buildings Information by ASTER Satellite DEM Images and Web Contents.	db/conf/dasfaa/dasfaa2010w.html#TakagiKAK10
2085455	Lei_Zhao,Peiquan_Jin,Lanlan_Zhang,Huaishuai_Wang,Sheng_Lin	2011	Developing an Oracle-Based Spatio-Temporal Information Management System.	db/conf/dasfaa/dasfaa2011w.html#ZhaoJZWL11
2085459	Tiezheng_Nie,Ge_Yu,Derong_Shen,Yue_Kou,Dejun_Yue	2011	An Approach to Assess the Quality of Web Pages in the Deep Web.	db/conf/dasfaa/dasfaa2011w.html#NieYSKY11
2085462	Bo_Ning,Chengfei_Liu,Jeffrey_Xu_Yu,Guoren_Wang,Jianxin_Li	2010	Matching Top-k Answers of Twig Patterns in Probabilistic XML.	db/conf/dasfaa/dasfaa2010-1.html#NingLYWL10
2085480	Takeshi_Yamamuro,Yoshiharu_Suga,Naoya_Kotani,Toshio_Hitaka,Masashi_Yamamuro	2011	Buffer Cache De-duplication for Query Dispatch in Replicated Databases.	db/conf/dasfaa/dasfaa2011-2.html#YamamuroSKHY11
2085482	Yasushi_Kiyoki,Virach_Sornlertlamvanich	2010	Future Directions of Innovative Integration between Multimedia Information Services and Ubiquitous Computing Technologies.	db/conf/dasfaa/dasfaa2010-2.html#KiyokiS10
2085485	Xian_Chen,Hyoseop_Shin,Minsoo_Lee	2012	LSA as Ground Truth for Recommending "Flickr-Aware" Representative Tags.	db/conf/dasfaa/dasfaa2012w.html#ChenSL12
2085488	Chun-Ta_Lu,Po-Ruey_Lei,Wen-Chih_Peng,Ing-Jiunn_Su	2011	A Framework of Mining Semantic Regions from Trajectories.	db/conf/dasfaa/dasfaa2011-1.html#LuLPS11
2085495	Fang_Wei,Weining_Qian,Zhongchao_Fei,Aoying_Zhou	2010	Identifying Community Structures in Networks with Seed Expansion.	db/conf/dasfaa/dasfaa2010-1.html#WeiQFZ10
2085497	Lei_Chen_0002	2011	Privacy-Preserved Network Data Publishing.	db/conf/dasfaa/dasfaa2011w.html#Chen11
2085498	Xingjie_Liu,Mao_Ye,Jianliang_Xu,Yuan_Tian,Wang-Chien_Lee	2010	None	db/conf/dasfaa/dasfaa2010-1.html#LiuYXTL10
2085499	Kan_Ngamakeur,Sira_Yongchareon,Chengfei_Liu	2012	A Framework for Realizing Artifact-Centric Business Processes in Service-Oriented Architecture.	db/conf/dasfaa/dasfaa2012-1.html#NgamakeurYL12
2085501	Chandima_H._Nadungodage,Yuni_Xia,Fang_Li,Jaehwan_John_Lee,Jiaqi_Ge	2011	StreamFitter: A Real Time Linear Regression Analysis System for Continuous Data Streams.	db/conf/dasfaa/dasfaa2011-2.html#NadungodageXLLG11
2085518	Kyung-Mi_Park,Hogun_Park,Hyoung-Gon_Kim,Heedong_Ko	2012	Review Summarization Based on Linguistic Knowledge.	db/conf/dasfaa/dasfaa2012w.html#ParkPKK12
2085529	Linhong_Zhu,Wee_Keong_Ng,Shuguo_Han	2011	Classifying Graphs Using Theoretical Metrics: A Study of Feasibility.	db/conf/dasfaa/dasfaa2011w.html#ZhuNH11
2085533	Yunhao_Liu	2011	GreenOrbs: Lessons Learned from Extremely Large Scale Sensor Network Deployment.	db/conf/dasfaa/dasfaa2011w.html#Liu11a
2085535	Weili_Wang,Fabiao_Wang,Zhiping_Qian,Long_Zhang	2011	GML Data Management: Framework and Prototype.	db/conf/dasfaa/dasfaa2011w.html#WangWQZ11
2085541	Takeru_Inoue,Hiroshi_Asakura,Yukio_Uematsu,Hiroshi_Sato,Noriyuki_Takahashi	2010	Rapid Development of Web Applications by Introducing Database Systems with Web APIs.	db/conf/dasfaa/dasfaa2010-2.html#InoueAUST10
2085544	Sattam_Alsubaiee,Chen_Li_0001	2010	Fuzzy Keyword Search on Spatial Data.	db/conf/dasfaa/dasfaa2010-2.html#AlsubaieeL10
2085553	Fang_Du,Yueguo_Chen,Xiaoyong_Du	2012	Partitioned Indexes for Entity Search over RDF Knowledge Bases.	db/conf/dasfaa/dasfaa2012-1.html#DuCD12
2085554	Hai_Thanh_Mai,Jaeho_Kim,Myoung-Ho_Kim	2012	Improving the Accuracy of Histograms for Geographic Data Objects.	db/conf/dasfaa/dasfaa2012-1.html#MaiKK12
2085563	ger_0003,Martin_Grund,Christian_Tinnefeld,Hasso_Plattner,Alexander_Zeier,Franz_Faerber	2010	Optimizing Write Performance for Read Optimized Databases.	db/conf/dasfaa/dasfaa2010-2.html#KrugerGTPZF10
2085569	Mengchi_Liu,Gillian_Dobbie,Tok_Wang_Ling	2011	What Have We Learnt from Deductive Object-Oriented Database Research?	db/conf/dasfaa/dasfaa2011-1.html#LiuDL11
2085571	Yoshihiko_Ichikawa,Yuuki_Matsui,Minoru_Tanaka	2010	SQL as a Mashup Tool: Design and Implementation of a Web Service Integration Approach Based on the Concept of Extensible Relational Database Management Systems.	db/conf/dasfaa/dasfaa2010w.html#IchikawaMT10
2085574	l_Thollot,Marie-Aude_Aufaure	2011	A Framework for Semantic Recommendations in Situational Applications.	db/conf/dasfaa/dasfaa2011-2.html#ThollotA11
2085575	Wenyu_Huo,Vassilis_J._Tsotras	2010	Temporal Top-	db/conf/dasfaa/dasfaa2010-1.html#HuoT10
2085577	Xianchao_Zhang,Liang_Wang,Yueting_Li,Wenxin_Liang	2011	Extracting Local Community Structure from Local Cores.	db/conf/dasfaa/dasfaa2011w.html#ZhangWLL11
2085582	Qingting_Wei	2011	A Query-Friendly Compression for GML Documents.	db/conf/dasfaa/dasfaa2011w.html#Wei11
2085593	Chang_Xu,Lidan_Shou,Gang_Chen_0001,Cheng_Yan,Tianlei_Hu	2010	Update Migration: An Efficient B+ Tree for Flash Storage.	db/conf/dasfaa/dasfaa2010-2.html#XuSCYH10
2085596	Jianhua_Feng,Le_Liu,Guoliang_Li,Jianhui_Li,Yuanhao_Sun	2010	An Efficient Parallel PathStack Algorithm for Processing XML Twig Queries on Multi-core Systems.	db/conf/dasfaa/dasfaa2010-1.html#FengLLLS10
2085611	Shen_Gao,Yu_Li,Jianliang_Xu,Byron_Choi,Haibo_Hu	2010	DigestJoin: Expediting Joins on Solid-State Drives.	db/conf/dasfaa/dasfaa2010-2.html#GaoLXCH10
2085616	Biao_Qin,Yuni_Xia,Rakesh_Sathyesh,Jiaqi_Ge,Sunil_Prabhakar	2011	Classify Uncertain Data with Decision Tree.	db/conf/dasfaa/dasfaa2011-2.html#QinXSGP11
2085617	Alexander_Pak,Patrick_Paroubek	2011	Text Representation Using Dependency Tree Subgraphs for Sentiment Analysis.	db/conf/dasfaa/dasfaa2011w.html#PakP11
2085620	Anastasia_Stampouli,Eirini_Giannakidou,Athena_Vakali	2010	Tag Disambiguation through Flickr and Wikipedia.	db/conf/dasfaa/dasfaa2010w.html#StampouliGV10
2085624	Kaori_Ikeda,Yoshinori_Hijikata,Shogo_Nishida	2010	Proposal of Deleting Plots from the Reviews to the Items with Stories.	db/conf/dasfaa/dasfaa2010w.html#IkedaHN10
2085627	Zhenhui_Li,Jae-Gil_Lee,Xiaolei_Li,Jiawei_Han	2010	Incremental Clustering for Trajectories.	db/conf/dasfaa/dasfaa2010-2.html#LiLLH10
2085629	Jixue_Liu,Chengfei_Liu,rder,Jeffrey_Xu_Yu	2012	Updating Typical XML Views.	db/conf/dasfaa/dasfaa2012-1.html#LiuLHY12
2085631	Daxin_Jiang	2011	Web Search and Browse Log Mining: Challenges, Methods, and Applications.	db/conf/dasfaa/dasfaa2011-2.html#Jiang11
2085633	Van_Bao_Tran_Le,Sebastian_Link,Mozhgan_Memari	2012	Discovery of Keys from SQL Tables.	db/conf/dasfaa/dasfaa2012-1.html#LeLM12
2085634	LinLin_Ding,Junchang_Xin,Guoren_Wang,Shan_Huang	2012	ComMapReduce: An Improvement of MapReduce with Lightweight Communication Mechanisms.	db/conf/dasfaa/dasfaa2012-2.html#DingXWH12
2085635	Bai-En_Shie,Hui-Fang_Hsiao,Vincent_S._Tseng,Philip_S._Yu	2011	Mining High Utility Mobile Sequential Patterns in Mobile Commerce Environments.	db/conf/dasfaa/dasfaa2011-1.html#ShieHTY11
2085637	Yulei_Fan,Wei_Cao,Xiaofeng_Meng	2012	A Study of Space Reclamation on Flash-Based Append-only Storage Management.	db/conf/dasfaa/dasfaa2012w.html#FanCM12
2085661	Hong-Cheu_Liu,Aditya_Ghose,John_Zeleznikow	2010	Towards an Algebraic Framework for Querying Inductive Databases.	db/conf/dasfaa/dasfaa2010-2.html#LiuGZ10
2085662	Nidhi_R._Arora,Wookey_Lee,Simon_Soon-Hyoung_Park	2012	Ranking Structural Parameters for Social Networks.	db/conf/dasfaa/dasfaa2012w.html#AroraLP12
2085664	Junjie_Yao,Bin_Cui,Qiaosha_Han,Ce_Zhang,Yanhong_Zhou	2011	Modeling User Expertise in Folksonomies by Fusing Multi-type Features.	db/conf/dasfaa/dasfaa2011-1.html#YaoCHZZ11
2085683	Peisen_Yuan,Xiaoling_Wang,Chaofeng_Sha,Ming_Gao,Aoying_Zhou	2010	GRAMS	db/conf/dasfaa/dasfaa2010w.html#YuanWSGZ10
2085699	Yi_Zhuang,Nan_Jiang,Hua_Hu,Haiyang_Hu,Guochang_Jiang,Chengxiang_Yuan	2011	Probabilistic and Interactive Retrieval of Chinese Calligraphic Character Images Based on Multiple Features.	db/conf/dasfaa/dasfaa2011-1.html#ZhuangJHHJY11
2085702	Christoph_Lofi,Ralf_Krestel	2012	iParticipate: Automatic Tweet Generation from Local Government Data.	db/conf/dasfaa/dasfaa2012-2.html#LofiK12
2085707	Chen_Li_0001	2011	The Flamingo Software Package on Approximate String Queries.	db/conf/dasfaa/dasfaa2011w.html#Li11
2085708	Nan_Chen,Lidan_Shou,Gang_Chen_0001,Ke_Chen_0005,Yunjun_Gao	2010	B	db/conf/dasfaa/dasfaa2010-2.html#ChenSCCG10
2085711	Xiao_Jiang,Jun_Gao,Tengjiao_Wang,Dongqing_Yang	2010	Multiple Sensitive Association Protection in the Outsourced Database.	db/conf/dasfaa/dasfaa2010-2.html#JiangGWY10
2085712	Kenneth_Wai-Ting_Leung,Dik_Lun_Lee	2010	Dynamic Agglomerative-Divisive Clustering of Clickthrough Data for Collaborative Web Search.	db/conf/dasfaa/dasfaa2010-1.html#LeungL10
2085717	Daisuke_Kitayama,Kazutoshi_Sumiya	2010	Retrieving System of Presentation Contents Based on User's Operations and Semantic Contexts.	db/conf/dasfaa/dasfaa2010-2.html#KitayamaS10
2085718	Hong_Jin,Shuliang_Wang,Qian_Zhou,Ying_Li	2011	Optimal Bandwidth Selection for Density-Based Clustering.	db/conf/dasfaa/dasfaa2011w.html#JinWZL11
2085722	Hyeok_Han,Seong-il_Jin	2012	A Main Memory Based Spatial DBMS: Kairos.	db/conf/dasfaa/dasfaa2012-2.html#HanJ12
2085728	Irwin_King	2010	Introduction to Social Computing.	db/conf/dasfaa/dasfaa2010-2.html#King10
2085741	Jing_Xu,Fang_Xie,Jianhua_Feng	2011	Page-Level Log Mapping: From Many-to-Many Mapping to One-to-One Mapping.	db/conf/dasfaa/dasfaa2011w.html#XuXF11
2085747	Xiaowei_Wang,Yan_Jia	2011	Grid-Based Probabilistic Skyline Retrieval on Distributed Uncertain Data.	db/conf/dasfaa/dasfaa2011w.html#WangJ11
2085765	Guohui_Ding,Guoren_Wang,Bin_Wang	2010	Top-K Generation of Mediated Schemas over Multiple Data Sources.	db/conf/dasfaa/dasfaa2010w.html#DingWW10
2085769	Jingyu_Han,Xueping_Chen,Ke-Jia_Chen,Dawei_Jiang	2012	Assessing Web Article Quality by Harnessing Collective Intelligence.	db/conf/dasfaa/dasfaa2012-1.html#HanCCJ12
2085773	Akrivi_Vlachou,Christos_Doulkeridis,Yannis_Kotidis	2010	Peer-to-Peer Similarity Search Based on M-Tree Indexing.	db/conf/dasfaa/dasfaa2010-2.html#VlachouDK10
2085801	Zheng_Huo,Xiaofeng_Meng,Haibo_Hu,Yi_Huang	2012	You Can Walk Alone: Trajectory Privacy-Preserving through Significant Stays Protection.	db/conf/dasfaa/dasfaa2012-1.html#HuoMHH12
2085802	Lin_Li_0001,Huifan_Xiao,Guandong_Xu	2012	Finding Related Micro-blogs Based on WordNet.	db/conf/dasfaa/dasfaa2012w.html#LiXX12
2085804	Norvald_H._Ryeng,Akrivi_Vlachou,Christos_Doulkeridis,g	2011	Efficient Distributed Top-	db/conf/dasfaa/dasfaa2011-2.html#RyengVDN11
2085805	Bumsoo_Kim	2012	Commercial SSD Products - Status Quo and Next.	db/conf/dasfaa/dasfaa2012w.html#Kim12
2085807	Yan_Wang,Xiaoyong_Du,Jiaheng_Lu,Xiaofang_Wang	2010	FlexTable: Using a Dynamic Relation Model to Store RDF Data.	db/conf/dasfaa/dasfaa2010-1.html#WangDLW10
2085811	Sean_Chester,Alex_Thomo,Srinivasan_Venkatesh,Sue_Whitesides	2011	Indexing for Vector Projections.	db/conf/dasfaa/dasfaa2011-2.html#ChesterTVW11
2085812	Domenico_Beneventano	2012	Provenance Based Conflict Handling Strategies.	db/conf/dasfaa/dasfaa2012w.html#Beneventano12
2085819	Todd_Eavis,Ahmad_Taleb	2012	Towards a Scalable, Performance-Oriented OLAP Storage Engine.	db/conf/dasfaa/dasfaa2012-2.html#EavisT12
2085821	Isao_Kojima,Kento_Aida,Geoffrey_C._Fox,Neil_P._Chue_Hong,Masatoshi_Ohishi	2010	Introduction to the Data Intensive e-Science Workshop (DIEW) 2010.	db/conf/dasfaa/dasfaa2010w.html#KojimaAFHO10
2085824	Xianchao_Zhang,Wen_Xu,Wenxin_Liang	2010	Extracting Local Web Communities Using Lexical Similarity.	db/conf/dasfaa/dasfaa2010w.html#ZhangXL10
2085826	Shunsuke_Nishii,Toyotaro_Suzumura	2012	Highly Scalable Speech Processing on Data Stream Management System.	db/conf/dasfaa/dasfaa2012-2.html#NishiiS12
2085829	Gao_Cong	2012	Spatial Keyword Queries.	db/conf/dasfaa/dasfaa2012w.html#Cong12
2085835	Pratibha_Rani,Raghunath_Reddy,Devika_Mathur,Subhadip_Bandyopadhyay,Arijit_Laha	2011	Compositional Information Extraction Methodology from Medical Reports.	db/conf/dasfaa/dasfaa2011-2.html#RaniRMBL11
2085836	Takeshi_Horinouchi,Seiya_Nishizawa,Chiemi_Watanabe,Akinori_Tomobayashi,Shigenori_Otsuka,Tsuyoshi_Koshiro,Yoshi-Yuki_Hayashi,G._F._D._Dennou_Club	2010	Gfdnavi, Web-Based Data and Knowledge Server Software for Geophysical Fluid Sciences, Part I: Rationales, Stand-Alone Features, and Supporting Knowledge Documentation Linked to Data.	db/conf/dasfaa/dasfaa2010w.html#HorinouchiNWTOKHC10
2085837	Eunjin_Jung,Sukhyun_Ahn,Seung-won_Hwang	2010	k-ARQ: k-Anonymous Ranking Queries.	db/conf/dasfaa/dasfaa2010-1.html#JungAH10
2085855	Amyn_Bennamane,Hakim_Hacid,Arnaud_Ansiaux,Alain_Cagnati	2011	Visual Analysis of Implicit Social Networks for Suspicious Behavior Detection.	db/conf/dasfaa/dasfaa2011-2.html#BennamaneHAC11
2085856	Naoki_Okada,Kyohei_Tanikawa,Yoshinori_Hijikata,Shogo_Nishida	2010	A Framework for Finding Community in Complex Networks.	db/conf/dasfaa/dasfaa2010w.html#OkadaTHN10
2085860	Yi_Ou,rder	2012	Improving Database Performance Using a Flash-Based Write Cache.	db/conf/dasfaa/dasfaa2012w.html#OuH12
2085861	Rui_Zhou_0001,Chengfei_Liu,Jianxin_Li,Junhu_Wang,Jixue_Liu	2011	Evaluating Contained Rewritings for XPath Queries on Materialized Views.	db/conf/dasfaa/dasfaa2011-1.html#ZhouLLWL11
2085867	Md._Mamunur_Rashid,Md._Rezaul_Karim_0001,Byeong-Soo_Jeong,Ho-Jin_Choi	2012	Efficient Mining Regularly Frequent Patterns in Transactional Databases.	db/conf/dasfaa/dasfaa2012-1.html#RashidKJC12
2085868	Zheng_Liu,Jeffrey_Xu_Yu	2011	On Summarizing Graph Homogeneously.	db/conf/dasfaa/dasfaa2011w.html#LiuY11
2085881	Ira_Assent,Hardy_Kremer,Thomas_Seidl_0001	2010	Speeding Up Complex Video Copy Detection Queries.	db/conf/dasfaa/dasfaa2010-1.html#AssentKS10
2085883	Michail_Kazimianec,Nikolaus_Augsten	2011	PG-Skip: Proximity Graph Based Clustering of Long Strings.	db/conf/dasfaa/dasfaa2011-2.html#KazimianecA11
2085885	Sourav_S._Bhowmick,Boon-Siew_Seah	2012	Storing, Querying, Summarizing, and Comparing Molecular Networks: The State-of-the-Art.	db/conf/dasfaa/dasfaa2012-2.html#BhowmickS12
2085893	Yoshinori_Hijikata,Guandong_Xu	2010	SNSMW 2010 Workshop Organizers' Message.	db/conf/dasfaa/dasfaa2010w.html#HijikataX10
2085901	Seiya_Nishizawa,Takeshi_Horinouchi,Chiemi_Watanabe,Yuka_Isamoto,Akinori_Tomobayashi,Shigenori_Otsuka,G._F._D._Dennou_Club	2010	Gfdnavi, Web-Based Data and Knowledge Server Software for Geophysical Fluid Sciences, Part II: RESTful Web Services and Object-Oriented Programming Interface.	db/conf/dasfaa/dasfaa2010w.html#NishizawaHWITOC10
2085902	Hoang_Vu_Nguyen,Vivekanand_Gopalkrishnan,Ira_Assent	2011	An Unbiased Distance-Based Outlier Detection Approach for High-Dimensional Data.	db/conf/dasfaa/dasfaa2011-1.html#VuGA11
2085904	Wenjie_Yuan,Markus_Schneider_0001	2011	3D Indoor Route Planning for Arbitrary-Shape Objects.	db/conf/dasfaa/dasfaa2011w.html#YuanS11
2085907	Ibrahim_Elsayed,Peter_Brezany	2010	Towards Large-Scale Scientific Dataspaces for e-Science Applications.	db/conf/dasfaa/dasfaa2010w.html#ElsayedB10
2085911	Soo_Kang,Dongkyo_Hwang,Junho_Park,Dongook_Seong,Jaesoo_Yoo	2012	A Linear Broadcast Indexing Scheme in Road Environments with Sensor Networks.	db/conf/dasfaa/dasfaa2012w.html#KangHPSY12
2085914	Katsumi_Tanaka,Yutaka_Kidawara,Ki-Joune_Li	2010	UDM2010 Workshop Organizers' Message.	db/conf/dasfaa/dasfaa2010w.html#TanakaKL10
2085916	Liru_Zhang,Tadashi_Ohmori,Mamoru_Hoshi	2010	Keyword Search on Hybrid XML-Relational Databases Using XRjoin.	db/conf/dasfaa/dasfaa2010-1.html#ZhangOH10
2085918	Kosuke_Takano,Kin_Fun_Li	2010	Adaptive Recommendation for Preferred Information and Browsing Action Based on Web-Browsing Behavior.	db/conf/dasfaa/dasfaa2010-2.html#TakanoL10
2085924	HongYun_Cai,Zi_Huang,Jie_Shao,Xue_Li	2012	Context Sensitive Tag Expansion with Information Inference.	db/conf/dasfaa/dasfaa2012-1.html#CaiHSL12
2085938	Raman_Adaikkalavan,Sharma_Chakravarthy	2011	Seamless Event and Data Stream Processing: Reconciling Windows and Consumption Modes.	db/conf/dasfaa/dasfaa2011-1.html#AdaikkalavanC11
2085946	Qing_Liu,Yunjun_Gao,Gang_Chen_0001,Qing_Li,Tao_Jiang	2012	On Efficient Reverse k-Skyband Query Processing.	db/conf/dasfaa/dasfaa2012-1.html#LiuGCLJ12
2085954	Mahady_Hasan,Muhammad_Aamir_Cheema,Wenyu_Qu,Xuemin_Lin	2010	Efficient Algorithms to Monitor Continuous Constrained	db/conf/dasfaa/dasfaa2010-1.html#HasanCQL10
2085957	Xin_Luna_Dong,Divesh_Srivastava	2012	Detecting Clones, Copying and Reuse on the Web (DASFAA 2012 Tutorial).	db/conf/dasfaa/dasfaa2012-2.html#DongS12
2085960	Raymond_Chi-Wing_Wong,Eric_Lo	2010	Competitive Privacy: Secure Analysis on Integrated Sequence Data.	db/conf/dasfaa/dasfaa2010-2.html#WongL10
2085961	Steven_J._Lynden,Isao_Kojima,Akiyoshi_Matono,Yusuke_Tanimura	2010	ADERIS: Adaptively Integrating RDF Data from SPARQL Endpoints.	db/conf/dasfaa/dasfaa2010-2.html#LyndenKMT10
2085963	Satoshi_Hikida,Hieu_Hanh_Le,Haruo_Yokota	2012	A Power Saving Storage Method That Considers Individual Disk Rotation.	db/conf/dasfaa/dasfaa2012-2.html#HikidaLY12
2085964	Zhen_Ye,Xiaofang_Zhou,Athman_Bouguettaya	2011	Genetic Algorithm Based QoS-Aware Service Compositions in Cloud Computing.	db/conf/dasfaa/dasfaa2011-2.html#YeZB11
2085969	Jiang_Li,Junhu_Wang	2010	Effectively Inferring the Search-for Node Type in XML Keyword Search.	db/conf/dasfaa/dasfaa2010-1.html#LiW10
2085971	Weining_Qian,Feng_Chen,Juan_Du,Wei_Ming_Zhang,Can_Zhang,Haixin_Ma,Peng_Cai,Minqi_Zhou,Aoying_Zhou	2011	AUCWeb: A Prototype for Analyzing User-Created Web Data.	db/conf/dasfaa/dasfaa2011-2.html#QianCDZZMCZZ11
2085973	Ganesh_Viswanathan,Markus_Schneider_0001	2011	On the Requirements for User-Centric Spatial Data Warehousing and SOLAP.	db/conf/dasfaa/dasfaa2011w.html#ViswanathanS11
2085974	Xiaoli_Li_0001,Aloysius_Tan,Philip_S._Yu,See-Kiong_Ng	2011	ECODE: Event-Based Community Detection from Social Networks.	db/conf/dasfaa/dasfaa2011-1.html#LiTYN11
2085992	Yonghun_Park,Kyoungsoo_Bok,Jaesoo_Yoo	2012	An Efficient Path Nearest Neighbor Query Processing Scheme for Location Based Services.	db/conf/dasfaa/dasfaa2012w.html#ParkBY12
2085994	Qiang_Qu,Feida_Zhu,Xifeng_Yan,Jiawei_Han,Philip_S._Yu,Hongyan_Li	2011	Efficient Topological OLAP on Information Networks.	db/conf/dasfaa/dasfaa2011-1.html#QuZYHYL11
2085995	Po-Yuen_Wong,Tak-Ming_Chan,Man_Hon_Wong,Kwong-Sak_Leung	2012	Efficient Algorithm for Mining Correlated Protein-DNA Binding Cores.	db/conf/dasfaa/dasfaa2012-1.html#WongCWL12
2086004	Ye_Yuan,Deke_Guo,Guoren_Wang,Lei_Chen_0002	2011	Removing Uncertainties from Overlay Network.	db/conf/dasfaa/dasfaa2011-1.html#YuanGWC11
2086009	Ba_Quan_Truong,Sourav_S._Bhowmick,Curtis_E._Dyreson	2012	SINBAD: Towards Structure-Independent Querying of Common Neighbors in XML Databases.	db/conf/dasfaa/dasfaa2012-1.html#TruongBD12
2086010	Martin_Svoboda,rka,Jan_Sochna,Schejbal,Ã¡	2010	None	db/conf/dasfaa/dasfaa2010w.html#SvobodaSSSM10
2086011	Puyuan_Yang,Peiquan_Jin,Lihua_Yue	2011	Hybrid Storage with Disk Based Write Cache.	db/conf/dasfaa/dasfaa2011w.html#YangJY11
2086012	Wendy_Hui_Wang,Ruilin_Liu	2010	Privacy-Preserving Publishing Data with Full Functional Dependencies.	db/conf/dasfaa/dasfaa2010-2.html#WangL10
2086017	Shoko_Wakamiya,Ryong_Lee,Kazutoshi_Sumiya	2011	Crowd-Powered TV Viewing Rates: Measuring Relevancy between Tweets and TV Programs.	db/conf/dasfaa/dasfaa2011w.html#WakamiyaLS11
2086022	Biying_Tan,Lei_Duan,Chi_Gou,Shuyang_Huang,Yuhao_Fang,Xing_Zhao,Changjie_Tang	2012	Detection of High-Risk Zones and Potential Infected Neighbors from Infectious Disease Monitoring Data.	db/conf/dasfaa/dasfaa2012w.html#TanDGHFZT12
2086027	Anca_Maria_Ivanescu,Philipp_Kranen,Manfred_Smieschek,Philip_Driessen,Thomas_Seidl_0001	2012	PA-Miner: Process Analysis Using Retrieval, Modeling, and Prediction.	db/conf/dasfaa/dasfaa2012-2.html#IvanescuKSDS12
2086034	Yinuo_Zhang,Reynold_Cheng,Jinchuan_Chen	2010	Evaluating Continuous Probabilistic Queries Over Imprecise Sensor Data.	db/conf/dasfaa/dasfaa2010-1.html#ZhangCC10
2086036	Shuichi_Kurabayashi,Yasushi_Kiyoki	2010	MediaMatrix: A Video Stream Retrieval System with Mechanisms for Mining Contexts of Query Examples.	db/conf/dasfaa/dasfaa2010-2.html#KurabayashiK10
2086045	Syed_Khairuzzaman_Tanbeer,Chowdhury_Farhan_Ahmed,Byeong-Soo_Jeong	2010	Mining Regular Patterns in Data Streams.	db/conf/dasfaa/dasfaa2010-1.html#TanbeerAJ10
2086048	Kai_Sachs,Stefan_Appel,Samuel_Kounev,Alejandro_P._Buchmann	2010	Benchmarking Publish/Subscribe-Based Messaging Systems.	db/conf/dasfaa/dasfaa2010w.html#SachsAKB10
2086050	Shi_Feng,Daling_Wang,Ge_Yu,Binyang_Li,Kam-Fai_Wong	2010	Summarizing and Extracting Online Public Opinion from Blog Search Results.	db/conf/dasfaa/dasfaa2010-1.html#FengWYLW10
2086054	Chenjing_Zhang,Kun_Yue,Jinghua_Zhu,Xiaoling_Wang,Aoying_Zhou	2012	Bayesian Network-Based Probabilistic XML Keywords Filtering.	db/conf/dasfaa/dasfaa2012w.html#ZhangYZWZ12
2086056	Maxim_Bakaev,Tatiana_Avdeenko	2012	User Interface Design Guidelines Arrangement in a Recommender System with Frame Ontology.	db/conf/dasfaa/dasfaa2012w.html#BakaevA12
2086063	Sira_Yongchareon,Chengfei_Liu,Xiaohui_Zhao,Marek_Kowalkiewicz	2010	BPMN Process Views Construction.	db/conf/dasfaa/dasfaa2010-1.html#YongchareonLZK10
2086082	Xin_Huang,Hong_Cheng,Jiong_Yang,Jeffrey_Xu_Yu,Hongliang_Fei,Jun_Huan	2012	Semi-supervised Clustering of Graph Objects: A Subgraph Mining Approach.	db/conf/dasfaa/dasfaa2012-1.html#HuangCYYFH12
2086084	Chunjie_Zhou,Xiaofeng_Meng	2010	IO	db/conf/dasfaa/dasfaa2010-2.html#ZhouM10
2086087	Divesh_Srivastava	2012	Enabling Real Time Data Analysis.	db/conf/dasfaa/dasfaa2012-1.html#Srivastava12
2086089	o_Pedro_Costa,lio,Pedro_Martins_0003,Pedro_Furtado	2011	Blending OLAP Processing with Real-Time Data Streams.	db/conf/dasfaa/dasfaa2011-2.html#CostaCMF11
2086097	Yiping_Ke,James_Cheng,Jeffrey_Xu_Yu	2010	Querying Large Graph Databases.	db/conf/dasfaa/dasfaa2010-2.html#KeCY10
2086106	Takayuki_Yumoto,Kazutoshi_Sumiya	2010	Measuring Attention Intensity to Web Pages Based on Specificity of Social Tags.	db/conf/dasfaa/dasfaa2010w.html#YumotoS10
2086107	Kyoung-Sook_Kim,Yasushi_Kiyoki	2010	An Object-Field Perspective Data Model for Moving Geographic Phenomena.	db/conf/dasfaa/dasfaa2010w.html#KimK10
2086109	Minqi_Zhou,Chen_Xu	2011	Optimized Data Placement for Column-Oriented Data Store in the Distributed Environment.	db/conf/dasfaa/dasfaa2011w.html#ZhouX11
2086111	Maria_Amalfi,Alessandro_Artale,Ã¬,Alessandro_Provetti	2011	Generating Preview Instances for the Face Validation of Entity-Relationship Schemata: The Acyclic Case.	db/conf/dasfaa/dasfaa2011-2.html#AmalfiACP11
2086113	Sang_Hyun_Lee,Abrar_Haider	2012	Assessing Information Quality by Six Sigma Method.	db/conf/dasfaa/dasfaa2012w.html#LeeH12
2086115	Zijing_Tan,Liyong_Zhang	2011	Improving XML Data Quality with Functional Dependencies.	db/conf/dasfaa/dasfaa2011-1.html#TanZ11
2086118	Seungseok_Kang,Jaeseok_Myung,Jongheum_Yeon,Seong-wook_Ha,Taehyung_Cho,Ji-man_Chung,Sang-goo_Lee	2010	A General Maturity Model and Reference Architecture for SaaS Service.	db/conf/dasfaa/dasfaa2010-2.html#KangMYHCCL10
2086121	Minh_Nhut_Nguyen,Xiaoli_Li_0001,See-Kiong_Ng	2012	Ensemble Based Positive Unlabeled Learning for Time Series Classification.	db/conf/dasfaa/dasfaa2012-1.html#NguyenLN12
2086129	r_Gudmundsson,Laurent_Amsaleg,nsson_0001	2012	Impact of Storage Technology on the Efficiency of Cluster-Based High-Dimensional Index Creation.	db/conf/dasfaa/dasfaa2012w.html#GudmundssonAJ12
2086131	Yu_Zong,Guandong_Xu,Ping_Jin,Peter_Dolog,Shan_Jiang	2011	A Local Information Passing Clustering Algorithm for Tagging Systems.	db/conf/dasfaa/dasfaa2011w.html#ZongXJDJ11
2086133	Yoshifumi_Masunaga,Naoko_Oyama,Chiemi_Watanabe,Kazunari_Ito,Kaoru_Tachi,Yoichi_Miyama	2010	SERPWatcher: A SERP Mining Tool as a Novel Social Survey Method in Sociology.	db/conf/dasfaa/dasfaa2010-2.html#MasunagaOWITM10
2086138	Sherif_Sakr,Wei_Wang_0011	2010	GDM2010 Workshop Organizers' Message.	db/conf/dasfaa/dasfaa2010w.html#SakrW10
2086141	Cheqing_Jin,Ming_Gao,Aoying_Zhou	2011	Handling ER-top	db/conf/dasfaa/dasfaa2011-1.html#JinGZ11
2086142	Chang_Sheng,Yu_Zheng,Wynne_Hsu,Mong-Li_Lee,Xing_Xie	2010	Answering Top-	db/conf/dasfaa/dasfaa2010-1.html#ShengZHLX10
2086151	Xiaoling_Liu,Yitong_Wang,Yujia_Li,Baile_Shi	2011	Identifying Topic Experts and Topic Communities in the Blogspace.	db/conf/dasfaa/dasfaa2011-1.html#LiuWLS11
2086152	Ke_Zhu,Wenjie_Zhang,Gaoping_Zhu,Ying_Zhang,Xuemin_Lin	2011	BMC: An Efficient Method to Evaluate Probabilistic Reachability Queries.	db/conf/dasfaa/dasfaa2011-1.html#ZhuZZZL11
2086160	Lijiang_Chen,Bin_Cui,Linhao_Xu,Heng_Tao_Shen	2010	Distributed Cache Indexing for Efficient Subspace Skyline Computation in P2P Networks.	db/conf/dasfaa/dasfaa2010-1.html#ChenCXS10
2086164	Yaron_Gonen,Nurit_Gal-Oz,Ran_Yahalom,Ehud_Gudes	2010	CAMLS: A Constraint-Based Apriori Algorithm for Mining Long Sequences.	db/conf/dasfaa/dasfaa2010-1.html#GonenGYG10
2086166	G._G._Md._Nawaz_Ali,Edward_Chan,Wenzhong_Li	2011	Two-Step Joint Scheduling Scheme for Road Side Units (RSUs)-Based Vehicular Ad Hoc Networks (VANETs).	db/conf/dasfaa/dasfaa2011w.html#AliCL11
2086169	Wenjie_Zhang,Jing_Xu,Xin_Liang,Ying_Zhang,Xuemin_Lin	2012	Top-k Similarity Join over Multi-valued Objects.	db/conf/dasfaa/dasfaa2012-1.html#ZhangXLZL12
2086173	Jia_Zhu,Gabriel_Pui_Cheong_Fung,Xiaofang_Zhou	2010	Anddy: A System for Author Name Disambiguation in Digital Library.	db/conf/dasfaa/dasfaa2010-2.html#ZhuFZ10
2086178	Takakazu_Nagamine,Tomio_Kamada	2010	Application Developments in Mashup Framework for Selective Browsing.	db/conf/dasfaa/dasfaa2010-2.html#NagamineK10
2086182	Xavier_Chaze,Amal_Bouejla,Aldo_Napoli,Franck_Guarnieri,Thibaut_Eude,Benjamin_Alhadef	2012	The Contribution of Bayesian Networks to Manage Risks of Maritime Piracy against Oil Offshore Fields.	db/conf/dasfaa/dasfaa2012w.html#ChazeBNGEA12
2086183	-Ruiz,Philippe_Lamarre,Sylvie_Cazalens,Patrick_Valduriez	2011	Scaling Up Query Allocation in the Presence of Autonomous Participants.	db/conf/dasfaa/dasfaa2011-2.html#Quiane-RuizLCV11
2086188	Sungjoon_Lim,Taesul_Seo,Changhan_Lee,Soungsoo_Shin	2012	Study on the International Standardization for the Semantic Metadata Mapping Procedure.	db/conf/dasfaa/dasfaa2012-2.html#LimSLS12
2086189	Junfeng_Zhou,Zhifeng_Bao,Ziyang_Chen,Guoxiang_Lan,Xudong_Lin,Tok_Wang_Ling	2012	Top-Down SLCA Computation Based on List Partition.	db/conf/dasfaa/dasfaa2012-1.html#ZhouBCLLL12
2086196	Sangjae_Kim,Inchul_Song,Yoon-Joon_Lee	2011	An Edge-Based Framework for Fast Subgraph Matching in a Large Graph.	db/conf/dasfaa/dasfaa2011-1.html#KimSL11
2086198	Ahmed_Awad,Sherif_Sakr	2010	Querying Graph-Based Repositories of Business Process Models.	db/conf/dasfaa/dasfaa2010w.html#AwadS10
2086199	Jiefeng_Cheng,Jeffrey_Xu_Yu,Reynold_Cheng	2010	On-Line Preferential Nearest Neighbor Browsing in Large Attributed Graphs.	db/conf/dasfaa/dasfaa2010w.html#ChengYC10
2086200	Xinpeng_Zhang,Yasuhito_Asano,Masatoshi_Yoshikawa	2010	Analysis of Implicit Relations on Wikipedia: Measuring Strength through Mining Elucidatory Objects.	db/conf/dasfaa/dasfaa2010-1.html#ZhangAY10
2086203	Tatsuya_Fujisaka,Ryong_Lee,Kazutoshi_Sumiya	2010	Monitoring Geo-social Activities through Micro-blogging Sites.	db/conf/dasfaa/dasfaa2010w.html#FujisakaLS10
2086216	Yuan_Gao,Lidan_Shou,Ke_Chen_0005,Gang_Chen_0001	2011	Aggregate Farthest-Neighbor Queries over Spatial Data.	db/conf/dasfaa/dasfaa2011-2.html#GaoSCC11
2086221	Yu_Kawano,Hiroaki_Ohshima,Katsumi_Tanaka	2012	On-the-Fly Generation of Facets as Navigation Signs for Web Objects.	db/conf/dasfaa/dasfaa2012-1.html#KawanoOT12
2086223	Tao_Chen,Markus_Schneider_0001,Ganesh_Viswanathan,Wenjie_Yuan	2010	The Objects Interaction Matrix for Modeling Cardinal Directions in Spatial Databases.	db/conf/dasfaa/dasfaa2010-1.html#ChenSVY10
2086226	Hooran_MahmoudiNasab,Sherif_Sakr	2010	An Experimental Evaluation of Relational RDF Storage and Querying Techniques.	db/conf/dasfaa/dasfaa2010w.html#MahmoudiNasabS10
2086230	Fubao_Zhu,Qianqian_Guo,Jinmei_Yang	2011	Storing GML Documents: A Model-Mapping Based Approach.	db/conf/dasfaa/dasfaa2011w.html#ZhuGY11
2086236	Qingling_Cao,Zhichao_Liang,Yulei_Fan,Xiaofeng_Meng	2012	A Flash-Based Decomposition Storage Model.	db/conf/dasfaa/dasfaa2012w.html#CaoLFM12
2086239	Erik_Zeitler,Tore_Risch	2010	Scalable Splitting of Massive Data Streams.	db/conf/dasfaa/dasfaa2010-2.html#ZeitlerR10
2086246	Xiaofeng_Meng,Lihua_Yue,Jianliang_Xu	2011	Flash-Based Database Systems: Experiences from the FlashDB Project.	db/conf/dasfaa/dasfaa2011w.html#MengYX11
2086248	Rong_Zhang,Koji_Zettsu,Yutaka_Kidawara,Yasushi_Kiyoki	2011	Context-Sensitive Query Expansion over the Bipartite Graph Model for Web Service Search.	db/conf/dasfaa/dasfaa2011-1.html#ZhangZKK11
2086254	Qianlu_Lin,Ying_Zhang,Wenjie_Zhang,Aiping_Li	2012	General Spatial Skyline Operator.	db/conf/dasfaa/dasfaa2012-1.html#LinZZL12
2086257	Jiajun_Liu,Zi_Huang,Heng_Tao_Shen,Xiaofang_Zhou	2011	Efficient Histogram-Based Similarity Search in Ultra-High Dimensional Space.	db/conf/dasfaa/dasfaa2011-2.html#LiuHSZ11
2086265	Jun_Huang,Mizuho_Iwaihara	2011	Realtime Social Sensing of Support Rate for Microblogging.	db/conf/dasfaa/dasfaa2011w.html#HuangI11
2086267	Sang-Won_Lee	2011	Some Research Directions in FlashDB.	db/conf/dasfaa/dasfaa2011w.html#Lee11
2086271	Dong-Wan_Choi,Chin-Wan_Chung	2011	REQUEST: Region-Based Query Processing in Sensor Networks.	db/conf/dasfaa/dasfaa2011-2.html#ChoiC11
2086276	Xiaolong_Zhang,Lidan_Shou,Kian-Lee_Tan,Gang_Chen_0001	2010	iDISQUE: Tuning High-Dimensional Similarity Queries in DHT Networks.	db/conf/dasfaa/dasfaa2010-1.html#ZhangSTC10
2086277	Taro_Tezuka,Akira_Maeda	2011	Audio Lifelog Search System Using a Topic Model for Reducing Recognition Errors.	db/conf/dasfaa/dasfaa2011-2.html#TezukaM11
2086285	Rui_Wang,Lihua_Yue,Peiquan_Jin,Junjie_Wang	2012	h-Buffer: An Adaptive Buffer Management Scheme for Flash-Based Storage Devices.	db/conf/dasfaa/dasfaa2012w.html#WangYJW12
2086287	Junya_Terazono,Ryosuke_Nakamura,Shinsuke_Kodama,Naotaka_Yamamoto,Hirohide_Demura,Naru_Hirata,Yoshiko_Ogawa,Jun'ichi_Haruyama,Makiko_Ohtake,Tsuneo_Matsunaga	2010	WISE-CAPS: Web-Based Interactive Secure Environment for Collaborative Analysis of Planetary Science.	db/conf/dasfaa/dasfaa2010w.html#TerazonoNKYDHOHOM10
2086294	Wan-Shiou_Yang,Yi-Rong_Lin	2011	An Analysis of Network Structure and Post Content for Blog Post Recommendation.	db/conf/dasfaa/dasfaa2011w.html#YangL11
2086295	Yifeng_Luo,Jihong_Guan,Shuigeng_Zhou	2011	Towards Efficient Subgraph Search in Cloud Computing Environments.	db/conf/dasfaa/dasfaa2011w.html#LuoGZ11
2086297	Hui_Cao,Yongluan_Zhou,Lidan_Shou,Gang_Chen_0001	2010	Attribute Outlier Detection over Data Streams.	db/conf/dasfaa/dasfaa2010-2.html#CaoZSC10
2086312	Huan_Xia,Juanzi_Li,Jie_Tang,Marie-Francine_Moens	2012	Plink-LDA: Using Link as Prior Information in Topic Modeling.	db/conf/dasfaa/dasfaa2012-1.html#XiaLTM12
2086314	Ji_Zhang,Yanfeng_Shu,Hua_Wang	2010	On Memory and I/O Efficient Duplication Detection for Multiple Self-clean Data Sources.	db/conf/dasfaa/dasfaa2010w.html#ZhangSW10
2086318	Zhifeng_Bao,hler,Xiaofang_Zhou,Tok_Wang_Ling	2011	Storage and Use of Provenance Information for Relational Database Queries.	db/conf/dasfaa/dasfaa2011-2.html#BaoKZL11
2086324	Yushi_Nakamura,Toshihiko_Horiike,Yoshimasa_Taira,Hiroshi_Sakamoto	2010	An Improved Algorithm for Extracting Research Communities from Bibliographic Data.	db/conf/dasfaa/dasfaa2010w.html#NakamuraHTS10
2086326	Mingxuan_Yuan,Lei_Chen_0002	2012	Semi-Edge Anonymity: Graph Publication when the Protection Algorithm Is Available.	db/conf/dasfaa/dasfaa2012-1.html#YuanC12
2086348	Sebastian_Lehrack,Ingo_Schmitt	2010	QSQL: Incorporating Logic-Based Retrieval Conditions into SQL.	db/conf/dasfaa/dasfaa2010-1.html#LehrackS10
2086349	Xiaoling_Wang,Martin_Ester,Weining_Qian,Aoying_Zhou	2010	FVC: A Feature-Vector-Based Classification for XML Dissemination.	db/conf/dasfaa/dasfaa2010w.html#WangEQZ10
2086356	Mingqiang_Xue,Panagiotis_Papadimitriou_0002,ssi,Panos_Kalnis,Hung_Keng_Pung	2011	Distributed Privacy Preserving Data Collection.	db/conf/dasfaa/dasfaa2011-1.html#XuePRKP11
2086365	Hock_Hee_Ang,Vivekanand_Gopalkrishnan,Steven_C._H._Hoi,Wee_Keong_Ng	2010	Adaptive Ensemble Classification in P2P Networks.	db/conf/dasfaa/dasfaa2010-1.html#AngGHN10
2086366	Divyakant_Agrawal,Amr_El_Abbadi,Sudipto_Das,Aaron_J._Elmore	2011	Database Scalability, Elasticity, and Autonomy in the Cloud - (Extended Abstract).	db/conf/dasfaa/dasfaa2011-1.html#AgrawalADE11
2086367	Werner_Nutt,Simon_Razniewski,Gil_Vegliach	2012	Incomplete Databases: Missing Records and Missing Values.	db/conf/dasfaa/dasfaa2012w.html#NuttRV12
2086376	Yukai_He,Jianyong_Wang,Lizhu_Zhou	2011	Efficient Incremental Mining of Frequent Sequence Generators.	db/conf/dasfaa/dasfaa2011-1.html#HeWZ11
2086379	Yu_Liu,Ting_Wang,Jianhua_Feng	2010	A Semantic Information Loss Metric for Privacy Preserving Publication.	db/conf/dasfaa/dasfaa2010-2.html#LiuWF10
2086385	rder,Volker_Hudlet,Yi_Ou,Daniel_Schall_0002	2011	Energy Efficiency Is Not Enough, Energy Proportionality Is Needed!	db/conf/dasfaa/dasfaa2011w.html#HarderHOS11
2086389	Jan_Vosecky,Kenneth_Wai-Ting_Leung,Wilfred_Ng	2012	Searching for Quality Microblog Posts: Filtering and Ranking Based on Content Analysis and Implicit Links.	db/conf/dasfaa/dasfaa2012-1.html#VoseckyLN12
2086390	Song_Yang,Sourav_S._Bhowmick	2010	BIDEL: An XML-Based System for Effective Fast Change Detection of Genomic and Proteomic Data.	db/conf/dasfaa/dasfaa2010-2.html#YangB10
2086392	Muhammad_Abul_Hasan,Min_Xu,Xiangjian_He,Ling_Chen	2012	Shot Classification Using Domain Specific Features for Movie Management.	db/conf/dasfaa/dasfaa2012-2.html#HasanXHC12
2086400	Irene_Ntoutsi,Kostas_Stefanidis,g,Hans-Peter_Kriegel	2012	gRecs: A Group Recommendation System Based on User Clustering.	db/conf/dasfaa/dasfaa2012-2.html#NtoutsiSNK12
2086403	Bo_Ning,Chengfei_Liu	2011	A Hybrid Algorithm for Finding Top-	db/conf/dasfaa/dasfaa2011-1.html#NingL11
2086406	Murali_Mani	2011	Efficient Event Stream Processing: Handling Ambiguous Events and Patterns with Negation.	db/conf/dasfaa/dasfaa2011w.html#Mani11
2086413	Jinzeng_Zhang,Xiaofeng_Meng,Xuan_Zhou,Dongqi_Liu	2012	Co-spatial Searcher: Efficient Tag-Based Collaborative Spatial Search on Geo-social Network.	db/conf/dasfaa/dasfaa2012-1.html#ZhangMZL12
2086414	Richi_Nayak,Ellen_Pitt	2011	Assessment of Cardiovascular Disease Risk Prediction Models: Evaluation Methods.	db/conf/dasfaa/dasfaa2011-2.html#NayakP11
2086416	Masayoshi_Hagiwara	2010	Development Procedure of the Cloud-Based Applications.	db/conf/dasfaa/dasfaa2010-2.html#Hagiwara10
2086425	Yu_Gu_0002,Na_Guo,Chuanwen_Li,Ge_Yu	2011	MRQSim: A Moving Range Query Simulation Platform in Spatial Networks.	db/conf/dasfaa/dasfaa2011-2.html#GuGLY11
2086439	Xiaoyan_Guo,Jidong_Chen,Yu_Cao,Mengdong_Yang	2012	PEACOD: A Platform for Evaluation and Comparison of Database Partitioning Schemes.	db/conf/dasfaa/dasfaa2012-2.html#GuoCCY12
2086441	Tanu_Malik,Raghvendra_Prasad,Sanket_Patil,Amitabh_Chaudhary,Venkat_Venkatasubramanian	2010	Providing Scalable Data Services in Ubiquitous Networks.	db/conf/dasfaa/dasfaa2010w.html#MalikPPCV10
2086447	Erwin_Leonardi,Sourav_S._Bhowmick,Fengrong_Li	2012	Stars on Steroids: Fast Evaluation of Multi-source Star Twig Queries in RDBMS.	db/conf/dasfaa/dasfaa2012-1.html#LeonardiBL12
2086455	Jiaheng_Lu	2010	Benchmarking Holistic Approaches to XML Tree Pattern Query Processing - (Extended Abstract of Invited Talk).	db/conf/dasfaa/dasfaa2010w.html#Lu10
2086465	Brice_Chardin,Olivier_Pasteur,Jean-Marc_Petit	2011	An FTL-Agnostic Layer to Improve Random Write on Flash Memory.	db/conf/dasfaa/dasfaa2011w.html#ChardinPP11
2086469	Wen-Chi_Wang,En_Tzu_Wang,Arbee_L._P._Chen	2011	Dynamic Skylines Considering Range Queries.	db/conf/dasfaa/dasfaa2011-2.html#WangWC11
2086470	Maciej_Pawlik,Wojciech_Macyna	2012	Implementation of the Aggregated R-Tree over Flash Memory.	db/conf/dasfaa/dasfaa2012w.html#PawlikM12
2086472	Muzammil_M._Baig,Jiuyong_Li,Jixue_Liu,Xiaofeng_Ding,Hua_Wang	2012	Data Privacy against Composition Attack.	db/conf/dasfaa/dasfaa2012-1.html#BaigLLDW12
2086482	Ghim-Eng_Yap,Xiaoli_Li_0001,Philip_S._Yu	2012	Effective Next-Items Recommendation via Personalized Sequential Pattern Mining.	db/conf/dasfaa/dasfaa2012-2.html#YapLY12
2086484	Hechen_Liu,Markus_Schneider_0001	2011	Querying Moving Objects with Uncertainty in Spatio-Temporal Databases.	db/conf/dasfaa/dasfaa2011-1.html#LiuS11
2086490	Xuesong_Lu,phane_Bressan	2011	Generating Random Graphic Sequences.	db/conf/dasfaa/dasfaa2011-1.html#LuB11
2086502	Yi_Ou,rder	2011	Trading Memory for Performance and Energy.	db/conf/dasfaa/dasfaa2011w.html#OuH11
2086507	Christoph_Lofi,ntzer,Wolf-Tilo_Balke	2012	Malleability-Aware Skyline Computation on Linked Open Data.	db/conf/dasfaa/dasfaa2012-2.html#LofiGB12
2086508	Seokjin_Hong,Rana_Prasad_Sahu,M._R._Srikanth,Supriya_Mandal,Kyoung-Gu_Woo,Il-Pyung_Park	2012	Real-Time Analysis of ECG Data Using Mobile Data Stream Management System.	db/conf/dasfaa/dasfaa2012-2.html#HongSSMWP12
2086517	Yusuke_Ariyoshi,Junzo_Kamahara	2010	A Hybrid Recommendation Method with Double SVD Reduction.	db/conf/dasfaa/dasfaa2010w.html#AriyoshiK10
2086519	Haitang_Feng,Nicolas_Lumineau,Mohand-Said_Hacid,Richard_Domps	2012	Hierarchy-Based Update Propagation in Decision Support Systems.	db/conf/dasfaa/dasfaa2012-2.html#FengLHD12
2086522	Gaoping_Zhu,Ke_Zhu,Wenjie_Zhang,Xuemin_Lin,Chuan_Xiao	2012	Efficient Subgraph Similarity All-Matching.	db/conf/dasfaa/dasfaa2012-1.html#ZhuZZLX12
2086523	Liru_Zhang,Tadashi_Ohmori,Mamoru_Hoshi	2010	A System for Keyword Search on Hybrid XML-Relational Databases Using XRjoin.	db/conf/dasfaa/dasfaa2010-2.html#ZhangOH10a
2086526	Jue_Xie,Frada_Burstein	2011	Using Machine Learning to Support Resource Quality Assessment: An Adaptive Attribute-Based Approach for Health Information Portals.	db/conf/dasfaa/dasfaa2011w.html#XieB11
2086527	Yinan_Yu,Yuzhen_Li,Shuigeng_Zhou	2011	A GML Documents Stream Compressor.	db/conf/dasfaa/dasfaa2011w.html#YuLZ11
2086529	Lu_Liu,Feida_Zhu,Chen_Chen_0005,Xifeng_Yan,Jiawei_Han,Philip_S._Yu,Shiqiang_Yang	2010	Mining Diversity on Networks.	db/conf/dasfaa/dasfaa2010-1.html#LiuZCYHYY10
2086531	Sujatha_R._Upadhyaya,David_Toth	2012	An Experiment with Asymmetric Algorithm: CPU Vs. GPU.	db/conf/dasfaa/dasfaa2012-2.html#UpadhyayaT12
2086539	Shazia_Wasim_Sadiq,Xiaochun_Yang,Xiaofang_Zhou,Ke_Deng	2010	MCIS2010 Workshop Organizers' Message.	db/conf/dasfaa/dasfaa2010w.html#SadiqYZD10
2270582	Roberto_D'Ambrosio,Richard_Nock,Wafa_Bel_Haj_Ali,Frank_Nielsen,Michel_Barlaud	2012	Boosting Nearest Neighbors for the Efficient Estimation of Posteriors.	db/conf/pkdd/pkdd2012-1.html#DAmbrosioNANB12
2270585	Marco_Lippi_0001,Andrea_Passerini,Marco_Punta,Paolo_Frasconi	2012	Metal Binding in Proteins: Machine Learning Complements X-Ray Absorption Spectroscopy.	db/conf/pkdd/pkdd2012-2.html#LippiPPF12
2270587	Fei_Tony_Liu,Kai_Ming_Ting,Zhi-Hua_Zhou	2010	On Detecting Clustered Anomalies Using SCiForest.	db/conf/pkdd/pkdd2010-2.html#LiuTZ10
2270588	Katerina_Papantoniou,George_Tsatsaronis,Georgios_Paliouras	2010	KDTA: Automated Knowledge-Driven Text Annotation.	db/conf/pkdd/pkdd2010-3.html#PapantoniouTP10
2270596	lio_Almeida,Dorgival_Olavo_Guedes_Neto,Wagner_Meira_Jr.,Mohammed_J._Zaki	2011	Is There a Best Quality Metric for Graph Clusters?	db/conf/pkdd/pkdd2011-1.html#AlmeidaNMZ11
2270604	Abdeslam_Boularias,mer,Jan_Peters_0001	2012	Structured Apprenticeship Learning.	db/conf/pkdd/pkdd2012-2.html#BoulariasKP12
2270607	n_Dogan,Tobias_Glasmachers,Christian_Igel	2012	A Note on Extending Generalization Bounds for Binary Large-Margin Classifiers to Multiple Classes.	db/conf/pkdd/pkdd2012-1.html#DoganGI12
2270637	Evgueni_N._Smirnov,Georgi_I._Nalbantov,Nikolay_I._Nikolaev	2010	None	db/conf/pkdd/pkdd2010-3.html#SmirnovNN10
2270643	William_Klement,Peter_A._Flach,Nathalie_Japkowicz,Stan_Matwin	2011	Smooth Receiver Operating Characteristics (smROC) Curves.	db/conf/pkdd/pkdd2011-2.html#KlementFJM11
2270645	Vasileios_Lampos,Tijl_De_Bie,Nello_Cristianini	2010	Flu Detector - Tracking Epidemics on Twitter.	db/conf/pkdd/pkdd2010-3.html#LamposBC10
2270646	Tanya_Y._Berger-Wolf	2010	Finding Structure in Dynamic Networks (and What It Means for Zebras).	db/conf/pkdd/dynak2010.html#Berger-Wolf10
2270648	Edith_Law,Burr_Settles,Tom_M._Mitchell	2010	Learning to Tag from Open Vocabulary Labels.	db/conf/pkdd/pkdd2010-2.html#LawSM10
2270652	Siegfried_Nijssen,Tias_Guns	2010	Integrating Constraint Programming and Itemset Mining.	db/conf/pkdd/pkdd2010-2.html#NijssenG10
2270653	Jun_Du,Charles_X._Ling	2010	Asking Generalized Queries to Ambiguous Oracle.	db/conf/pkdd/pkdd2010-1.html#DuL10
2270664	Peipei_Yang,Kaizhu_Huang,Cheng-Lin_Liu	2012	Geometry Preserving Multi-task Metric Learning.	db/conf/pkdd/pkdd2012-1.html#YangHL12
2270668	Maxime_Gasse,Alex_Aussem,Haytham_Elghazel	2012	An Experimental Comparison of Hybrid Algorithms for Bayesian Network Structure Learning.	db/conf/pkdd/pkdd2012-1.html#GasseAE12
2270669	Pascal_Poupart,Tobias_Lang_0001,Marc_Toussaint	2011	Analyzing and Escaping Local Optima in Planning as Inference for Partially Observable Domains.	db/conf/pkdd/pkdd2011-2.html#PoupartLT11
2270672	Sofia_Mosci,Lorenzo_Rosasco,Matteo_Santoro,Alessandro_Verri,Silvia_Villa	2010	Solving Structured Sparsity Regularization with Proximal Methods.	db/conf/pkdd/pkdd2010-2.html#MosciRSVV10
2270677	Pu_Wang,Carlotta_Domeniconi,Kathryn_Blackmond_Laskey	2010	Nonparametric Bayesian Clustering Ensembles.	db/conf/pkdd/pkdd2010-3.html#WangDL10
2270678	Radek_Skrabal,Milan_Simunek,r,Andrej_Hazucha,s_Marek,n,s_Kliegr	2012	Association Rule Mining Following the Web Search Paradigm.	db/conf/pkdd/pkdd2012-2.html#SkrabalSVHMCK12
2270685	nay,Gael_de_Lannoy,Michel_Verleysen	2011	Label Noise-Tolerant Hidden Markov Models for Segmentation: Application to ECGs.	db/conf/pkdd/pkdd2011-1.html#FrenayLV11
2270692	Ayman_Hajja,Alicja_Wieczorkowska,Zbigniew_W._Ras,Ryszard_Gubrynowicz	2012	Pair-Based Object-Driven Action Rules.	db/conf/pkdd/nfmcp2012.html#HajjaWRG12
2270693	Sangkyun_Lee_0002,Marco_Stolpe,Katharina_Morik	2012	Separable Approximate Optimization of Support Vector Machines for Distributed Sensing.	db/conf/pkdd/pkdd2012-2.html#LeeSM12
2270701	Christian_Bockermann,Felix_Jungermann	2010	Stream-based Community Discovery via Relational Hypergraph Factorization on Evolving Networks.	db/conf/pkdd/dynak2010.html#BockermannJ10
2270702	Mehdi_Kargar,Aijun_An,Morteza_ZiHayat	2012	Efficient Bi-objective Team Formation in Social Networks.	db/conf/pkdd/pkdd2012-2.html#KargarAZ12
2270705	Tobias_Lang_0001,Marc_Toussaint,Kristian_Kersting	2010	Exploration in Relational Worlds.	db/conf/pkdd/pkdd2010-2.html#LangTK10
2270707	Manas_A._Pathak,Bhiksha_Raj	2010	Privacy Preserving Protocols for Eigenvector Computation.	db/conf/pkdd/psdml2010.html#PathakR10a
2270709	Yi_Zhang_0005,Dingding_Wang,Tao_Li	2011	iDVS: An Interactive Multi-document Visual Summarization System.	db/conf/pkdd/pkdd2011-3.html#ZhangWL11
2270710	on,mie_Jakubowicz	2010	Kantorovich Distances between Rankings with Applications to Rank Aggregation.	db/conf/pkdd/pkdd2010-1.html#ClemenconJ10
2270712	Fedor_Zhdanov,Vladimir_Vovk	2010	Competitive Online Generalized Linear Regression under Square Loss.	db/conf/pkdd/pkdd2010-3.html#ZhdanovV10
2270713	Ramasuri_Narayanam,Amit_Anil_Nanavati	2012	Viral Marketing for Product Cross-Sell through Social Networks.	db/conf/pkdd/pkdd2012-2.html#NarayanamN12
2270714	Ilija_Subasic,Bettina_Berendt	2010	Experience STORIES: A Visual News Search and Summarization System.	db/conf/pkdd/pkdd2010-3.html#SubasicB10
2270723	Tam_T._Nguyen,Kuiyu_Chang,Siu_Cheung_Hui	2012	Adaptive Two-View Online Learning for Math Topic Classification.	db/conf/pkdd/pkdd2012-1.html#NguyenCH12
2270730	Neal_Lathia,Stephen_Hailes,Licia_Capra	2010	Temporal Defenses for Robust Recommendations.	db/conf/pkdd/psdml2010.html#LathiaHC10
2270733	Yu_Zhang_0006,Dit-Yan_Yeung	2012	Multi-Task Boosting by Exploiting Task Relationships.	db/conf/pkdd/pkdd2012-1.html#ZhangY12
2270736	Laurence_Anthony_F._Park	2011	Fast Approximate Text Document Clustering Using Compressive Sampling.	db/conf/pkdd/pkdd2011-2.html#Park11
2270739	Leslie_Pack_Kaelbling	2010	Intelligent Interaction with the Real World.	db/conf/pkdd/pkdd2010-1.html#Kaelbling10
2270745	Nicola_Barbieri,Giuseppe_Manco	2011	An Analysis of Probabilistic Methods for Top-N Recommendation in Collaborative Filtering.	db/conf/pkdd/pkdd2011-1.html#BarbieriM11
2270749	Sebastian_Riedel,Limin_Yao,Andrew_McCallum	2010	Modeling Relations and Their Mentions without Labeled Text.	db/conf/pkdd/pkdd2010-3.html#RiedelYM10
2270754	Michael_Mampaey,Jilles_Vreeken	2010	Summarising Data by Clustering Items.	db/conf/pkdd/pkdd2010-2.html#MampaeyV10
2270756	Huy_Nguyen,Rong_Zheng	2012	Influence Spread in Large-Scale Social Networks - A Belief Propagation Approach.	db/conf/pkdd/pkdd2012-2.html#NguyenZ12
2270763	Gaurav_Misra,Behzad_Golshan,Evimaria_Terzi	2012	A Framework for Evaluating the Smoothness of Data-Mining Results.	db/conf/pkdd/pkdd2012-2.html#MisraGT12
2270768	Lorand_Dali,Delia_Rusu,Blaz_Fortuna,Dunja_Mladenic,Marko_Grobelnik	2010	AnswerArt - Contextualized Question Answering.	db/conf/pkdd/pkdd2010-3.html#DaliRFMG10
2270775	Bernd_Gutmann,Ingo_Thon,Luc_De_Raedt	2011	Learning the Parameters of Probabilistic Logic Programs from Interpretations.	db/conf/pkdd/pkdd2011-1.html#GutmannTR11
2270778	Xianglilan_Zhang,Hongnan_Wang,Tony_J._Collins,Zhigang_Luo,Ming_Li_0001	2012	Classifying Stem Cell Differentiation Images by Information Distance.	db/conf/pkdd/pkdd2012-1.html#ZhangWCLL12
2270782	Martin_Atzmueller,Florian_Lemmerich	2012	VIKAMINE - Open-Source Subgroup Discovery, Pattern Mining, and Analytics.	db/conf/pkdd/pkdd2012-2.html#AtzmuellerL12
2270802	ois_Bavaud	2010	Euclidean Distances, Soft and Spectral Clustering on Weighted Graphs.	db/conf/pkdd/pkdd2010-1.html#Bavaud10
2270806	Avinava_Dubey,Indrajit_Bhattacharya,Shantanu_Godbole	2010	A Cluster-Level Semi-supervision Model for Interactive Clustering.	db/conf/pkdd/pkdd2010-1.html#DubeyBG10
2270809	Petr_Kosina,o_Gama	2012	Handling Time Changing Data with Adaptive Very Fast Decision Rules.	db/conf/pkdd/pkdd2012-1.html#KosinaG12
2270814	ndez-Lobato,ndez-Lobato,Thibault_Helleputte,Pierre_Dupont	2010	Expectation Propagation for Bayesian Multi-task Feature Selection.	db/conf/pkdd/pkdd2010-1.html#Hernandez-LobatoHHD10
2270818	Marco_Aldinucci,Salvatore_Ruggieri,Massimo_Torquati	2010	Porting Decision Tree Algorithms to Multicore Using FastFlow.	db/conf/pkdd/pkdd2010-1.html#AldinucciRT10
2270823	Josif_Grabocka,Alexandros_Nanopoulos,Lars_Schmidt-Thieme	2012	Invariant Time-Series Classification.	db/conf/pkdd/pkdd2012-2.html#GrabockaNS12
2270828	Pieter_Abbeel	2012	Machine Learning for Robotics.	db/conf/pkdd/pkdd2012-1.html#Abbeel12
2270832	Jakramate_Bootkrajang,n	2012	Label-Noise Robust Logistic Regression and Its Applications.	db/conf/pkdd/pkdd2012-1.html#BootkrajangK12
2270835	Robert_Gwadera,Gianluca_Antonini,Abderrahim_Labbi	2011	Mining Actionable Partial Orders in Collections of Sequences.	db/conf/pkdd/pkdd2011-1.html#GwaderaAL11
2270842	Tomohiro_I,Yuki_Enokuma,Hideo_Bannai,Masayuki_Takeda	2012	General Algorithms for Mining Closed Flexible Patterns under Various Equivalence Relations.	db/conf/pkdd/pkdd2012-2.html#IEBT12
2270846	Truong-Huy_Dinh_Nguyen,Wee_Sun_Lee,Tze-Yun_Leong	2012	Bootstrapping Monte Carlo Tree Search with an Imperfect Heuristic.	db/conf/pkdd/pkdd2012-2.html#NguyenLL12
2270847	Satoshi_Hara,Takashi_Washio	2011	Common Substructure Learning of Multiple Graphical Gaussian Models.	db/conf/pkdd/pkdd2011-2.html#HaraW11
2270856	Tianyu_Cao,Xindong_Wu,Xiaohua_Tony_Hu,Song_Wang	2011	Active Learning of Model Parameters for Influence Maximization.	db/conf/pkdd/pkdd2011-1.html#CaoWHW11
2270859	Frank_Eichinger,Klaus_Krogmann,Roland_Klug,hm	2010	Software-Defect Localisation by Mining Dataflow-Enabled Call Graphs.	db/conf/pkdd/pkdd2010-1.html#EichingerKKB10
2270863	Andreas_Niekler,hnichen,Gerhard_Heyer	2012	ASV Monitor: Creating Comparability of Machine Learning Methods for Content Analysis.	db/conf/pkdd/pkdd2012-2.html#NieklerJH12
2270866	Luca_Baldassarre,Lorenzo_Rosasco,Annalisa_Barla,Alessandro_Verri	2010	Vector Field Learning via Spectral Filtering.	db/conf/pkdd/pkdd2010-1.html#BaldassarreRBV10
2270870	Ashraf_M._Kibriya,Jan_Ramon	2012	Nearly Exact Mining of Frequent Trees in Large Networks.	db/conf/pkdd/pkdd2012-1.html#KibriyaR12
2270874	Corrado_Loglisci,Michelangelo_Ceci	2011	Discovering Temporal Bisociations for Linking Concepts over Time.	db/conf/pkdd/pkdd2011-2.html#LoglisciC11
2270879	Thiago_H._Silva,Pedro_Olmo_Stancioli_Vaz_de_Melo,Jussara_M._Almeida,Antonio_A._F._Loureiro	2012	Social Media as a Source of Sensing to Study City Dynamics and Urban Social Behavior: Approaches, Models, and Opportunities.	db/conf/pkdd/muse2012.html#SilvaMAL12
2270889	Jun-Ming_Xu,Aniruddha_Bhargava,Robert_D._Nowak,Xiaojin_Zhu_0001	2012	Socioscope: Spatio-temporal Signal Recovery from Social Media.	db/conf/pkdd/pkdd2012-2.html#XuBNZ12
2270892	Blaise_Hanczar,Mohamed_Nadif	2010	Bagging for Biclustering: Application to Microarray Data.	db/conf/pkdd/pkdd2010-1.html#HanczarN10
2270896	rald_Gavin,Julien_Velcin	2010	Quadratic Error Minimization in a Distributed Environment with Privacy Preserving.	db/conf/pkdd/psdml2010.html#GavinV10
2270899	Rodrigo_M._Silva,alves,Adriano_Veloso	2011	Rule-Based Active Sampling for Learning to Rank.	db/conf/pkdd/pkdd2011-3.html#SilvaGV11
2270903	Arno_Siebes,Kersten	2012	Smoothing Categorical Data.	db/conf/pkdd/pkdd2012-1.html#SiebesK12
2270907	Vincent_Graziano,k,rgen_Schmidhuber	2011	Unsupervised Modeling of Partially Observable Environments.	db/conf/pkdd/pkdd2011-1.html#GrazianoKS11
2270911	Fangwei_Hu,Tianqi_Chen,Nathan_Nan_Liu,Qiang_Yang_0001,Yong_Yu	2012	Discriminative Factor Alignment across Heterogeneous Feature Space.	db/conf/pkdd/pkdd2012-2.html#HuCLYY12
2270913	Francesco_Buccafurri,Gianluca_Lax,Antonino_Nocera,Domenico_Ursino	2012	Supporting Information Spread in a Social Internetworking Scenario.	db/conf/pkdd/nfmcp2012.html#BuccafurriLNU12a
2270917	Marco_Loog	2010	Constrained Parameter Estimation for Semi-supervised Learning: The Case of the Nearest Mean Classifier.	db/conf/pkdd/pkdd2010-2.html#Loog10
2270929	o,cile_Capponi	2011	A Boosting Approach to Multiview Classification with Cooperation.	db/conf/pkdd/pkdd2011-2.html#KocoC11
2270931	Nan_Du,Hao_Wang_0021,Christos_Faloutsos	2010	Analysis of Large Multi-modal Social Networks: Patterns and a Generator.	db/conf/pkdd/pkdd2010-1.html#DuWF10
2270932	Sindhu_Raghavan,Raymond_J._Mooney	2011	Abductive Plan Recognition by Extending Bayesian Logic Programs.	db/conf/pkdd/pkdd2011-2.html#RaghavanM11
2270937	Gautam_Kunapuli,Jude_W._Shavlik	2012	Mirror Descent for Metric Learning: A Unified Approach.	db/conf/pkdd/pkdd2012-1.html#KunapuliS12
2270939	Tomoharu_Iwata,Kevin_Duh	2012	Bidirectional Semi-supervised Learning with Graphs.	db/conf/pkdd/pkdd2012-2.html#IwataD12
2270941	Canh_Hao_Nguyen,Hiroshi_Mamitsuka	2011	Kernels for Link Prediction with Latent Feature Models.	db/conf/pkdd/pkdd2011-2.html#NguyenM11
2270948	Zheng_Zhao,James_Cox,David_Duling,Warren_Sarle	2012	Massively Parallel Feature Selection: An Approach Based on Variance Preservation.	db/conf/pkdd/pkdd2012-1.html#ZhaoCDS12
2270957	Zhouyu_Fu,Guojun_Lu,Kai_Ming_Ting,Dengsheng_Zhang	2011	Building Sparse Support Vector Machines for Multi-Instance Classification.	db/conf/pkdd/pkdd2011-1.html#FuLTZ11
2270959	Avishek_Saha,Piyush_Rai,III,Suresh_Venkatasubramanian,Scott_L._DuVall	2011	Active Supervised Domain Adaptation.	db/conf/pkdd/pkdd2011-3.html#SahaRDVD11
2270960	Alexandre_Lacasse,ois_Laviolette,Mario_Marchand,Francis_Turgeon-Boutin	2010	Learning with Randomized Majority Votes.	db/conf/pkdd/pkdd2010-2.html#LacasseLMT10
2270961	Sihong_Xie,Wei_Fan,Olivier_Verscheure,Jiangtao_Ren	2010	Efficient and Numerically Stable Sparse Learning.	db/conf/pkdd/pkdd2010-3.html#XieFVR10
2270966	Maria_Halkidi,Iordanis_Koutsopoulos	2011	A Game Theoretic Framework for Data Privacy Preservation in Recommender Systems.	db/conf/pkdd/pkdd2011-1.html#HalkidiK11
2270975	ckert_0002,Marius_Kloft	2011	Transfer Learning with Adaptive Regularizers.	db/conf/pkdd/pkdd2011-3.html#RuckertK11
2270979	Ilkka_Huopaniemi,Tommi_Suvitaival,Matej_Oresic,Samuel_Kaski	2010	Graphical Multi-way Models.	db/conf/pkdd/pkdd2010-1.html#HuopaniemiSOK10
2270981	Richard_Wartell,Yan_Zhou,Kevin_W._Hamlen,Murat_Kantarcioglu,Bhavani_M._Thuraisingham	2011	Differentiating Code from Data in x86 Binaries.	db/conf/pkdd/pkdd2011-3.html#WartellZHKT11
2270982	Marco_Lippi_0001,Matteo_Bertini,Paolo_Frasconi	2010	Collective Traffic Forecasting.	db/conf/pkdd/pkdd2010-2.html#LippiBF10
2270986	ller,Matthias_Schiffer,Patrick_Gerwert,Matthias_Hannen,Timm_Jansen,Thomas_Seidl_0001	2010	None	db/conf/pkdd/pkdd2010-3.html#MullerSGHJS10
2270992	Antti_Ukkonen,Marta_Arias	2010	Example-dependent Basis Vector Selection for Kernel-Based Classifiers.	db/conf/pkdd/pkdd2010-3.html#UkkonenA10
2270997	Maria-Florina_Balcan,Nicholas_J._A._Harvey	2012	Learning Submodular Functions.	db/conf/pkdd/pkdd2012-2.html#BalcanH12
2270998	Thomas_Furmston,David_Barber	2011	Lagrange Dual Decomposition for Finite Horizon Markov Decision Processes.	db/conf/pkdd/pkdd2011-1.html#FurmstonB11
2271002	Evan_Kirshenbaum,George_Forman,Michael_Dugan	2012	A Live Comparison of Methods for Personalized Article Recommendation at Forbes.com.	db/conf/pkdd/pkdd2012-2.html#KirshenbaumFD12
2271009	Caio_Dias_Valentim,Eduardo_Sany_Laber,David_Sotelo	2012	Data Structures for Detecting Rare Variations in Time Series.	db/conf/pkdd/pkdd2012-2.html#ValentimLS12
2271013	Jean_Baptiste_Faddoul,Boris_Chidlovskii,mi_Gilleron,Fabien_Torre	2012	Learning Multiple Tasks with Boosted Decision Trees.	db/conf/pkdd/pkdd2012-1.html#FaddoulCGT12
2271014	Ilaria_Bordino,Debora_Donato,Ricardo_A._Baeza-Yates	2010	Coniunge et Impera: Multiple-Graph Mining for Query-Log Analysis.	db/conf/pkdd/pkdd2010-1.html#BordinoDB10
2271016	Eraldo_R._Fernandes,Ulf_Brefeld	2011	Learning from Partially Annotated Sequences.	db/conf/pkdd/pkdd2011-1.html#FernandesB11
2271019	Yannick_Le_Bras,Patrick_Meyer,Philippe_Lenca,phane_Lallich	2010	A Robustness Measure of Association Rules.	db/conf/pkdd/pkdd2010-2.html#BrasMLL10
2271020	Yuyang_Wang,Roni_Khardon,Pavlos_Protopapas	2010	Shift-Invariant Grouped Multi-task Learning for Gaussian Processes.	db/conf/pkdd/pkdd2010-3.html#WangKP10
2271035	Theodoros_Lappas,Evimaria_Terzi	2011	Toward a Fair Review-Management System.	db/conf/pkdd/pkdd2011-2.html#LappasT11
2271050	Wenhao_Jiang,Fu-Lai_Chung	2012	Transfer Spectral Clustering.	db/conf/pkdd/pkdd2012-2.html#JiangC12
2271053	Isaac_Cano,Torra	2010	Edit Constraints on Microaggregation and Additive Noise.	db/conf/pkdd/psdml2010.html#CanoT10
2271056	Dan_He	2011	Mining Research Topic-Related Influence between Academia and Industry.	db/conf/pkdd/pkdd2011-2.html#He11
2271057	Janez_Kranjc,Vid_Podpecan,Nada_Lavrac	2012	ClowdFlows: A Cloud Based Scientific Workflow Platform.	db/conf/pkdd/pkdd2012-2.html#KranjcPL12
2271063	Christopher_M._Bishop	2011	Embracing Uncertainty: Applied Machine Learning Comes of Age.	db/conf/pkdd/pkdd2011-1.html#Bishop11
2271067	Tuyen_N._Huynh,Raymond_J._Mooney	2011	Online Structure Learning for Markov Logic Networks.	db/conf/pkdd/pkdd2011-2.html#HuynhM11
2271075	Gregor_Heinrich	2011	Typology of Mixed-Membership Models: Towards a Design Method.	db/conf/pkdd/pkdd2011-2.html#Heinrich11
2271077	Franz_Pernkopf,Michael_Wohlmayr	2010	Large Margin Learning of Bayesian Classifiers Based on Gaussian Mixture Models.	db/conf/pkdd/pkdd2010-3.html#PernkopfW10
2271081	Nataliya_Sokolovska	2011	Aspects of Semi-supervised and Active Learning in Conditional Random Fields.	db/conf/pkdd/pkdd2011-3.html#Sokolovska11
2271082	Zakria_Hussain,Alex_Po_Leung,Kitsuchart_Pasupa,David_R._Hardoon,Peter_Auer,John_Shawe-Taylor	2010	Exploration-Exploitation of Eye Movement Enriched Multiple Feature Spaces for Content-Based Image Retrieval.	db/conf/pkdd/pkdd2010-1.html#HussainLPHAS10
2271083	Markus_Peters,Wolfgang_Ketter,Maytal_Saar-Tsechansky,John_Collins	2012	Autonomous Data-Driven Decision-Making in Smart Electricity Markets.	db/conf/pkdd/pkdd2012-2.html#PetersKSC12
2271089	Michael_Davis_0001,Weiru_Liu,Paul_C._Miller	2012	Finding the Most Descriptive Substructures in Graphs with Discrete and Numeric Labels.	db/conf/pkdd/nfmcp2012.html#DavisLM12
2271095	Junming_Shao,hm,Qinli_Yang,Claudia_Plant	2010	Synchronization Based Outlier Detection.	db/conf/pkdd/pkdd2010-3.html#ShaoBYP10
2271097	Liaoruo_Wang,Stefano_Ermon,John_E._Hopcroft	2012	Feature-Enhanced Probabilistic Models for Diffusion Network Inference.	db/conf/pkdd/pkdd2012-2.html#WangEH12
2271102	Albrecht_Zimmermann,rn_Bringmann,ckert_0002	2010	Fast, Effective Molecular Feature Mining by Local Optimization.	db/conf/pkdd/pkdd2010-3.html#ZimmermannBR10
2271126	alves,Sara_C._Madeira,Yves_Moreau	2010	Network-Based Disease Candidate Gene Prioritization: Towards Global Diffusion in Heterogeneous Association Networks.	db/conf/pkdd/dynak2010.html#GoncalvesMM10
2271135	Nicolas_Courty,Thomas_Burger,ois_Marteau	2012	Geodesic Analysis on the Gaussian RKHS Hypersphere.	db/conf/pkdd/pkdd2012-1.html#CourtyBM12
2271147	Stefan_Edelkamp,Martin_Stommel	2012	The Bitvector Machine: A Fast and Robust Machine Learning Algorithm for Non-linear Problems.	db/conf/pkdd/pkdd2012-1.html#EdelkampS12
2271148	Aaron_Wilson,Alan_Fern,Prasad_Tadepalli	2010	Incorporating Domain Models into Bayesian Optimization for RL.	db/conf/pkdd/pkdd2010-3.html#WilsonFT10
2271153	Tom_Diethe,David_R._Hardoon,John_Shawe-Taylor	2010	Constructing Nonlinear Discriminants from Multiple Data Views.	db/conf/pkdd/pkdd2010-1.html#DietheHS10
2271163	Jiho_Yoo,Seungjin_Choi	2011	r-Rao Bound.	db/conf/pkdd/pkdd2011-3.html#YooC11
2271164	Gabriele_Lombardi,Alessandro_Rozza,Claudio_Ceruti,Elena_Casiraghi,Paola_Campadelli	2011	Minimum Neighbor Distance Estimators of Intrinsic Dimension.	db/conf/pkdd/pkdd2011-2.html#LombardiRCCC11
2271169	Weiwei_Cheng,rnkranz,llermeier,Sang-Hyeun_Park	2011	Preference-Based Policy Iteration: Leveraging Preference Learning for Reinforcement Learning.	db/conf/pkdd/pkdd2011-1.html#ChengFHP11
2271176	Stefano_Ermon,Yexiang_Xue,Carla_P._Gomes,Bart_Selman	2012	Learning Policies for Battery Usage Optimization in Electric Vehicles.	db/conf/pkdd/pkdd2012-2.html#ErmonXGS12
2271177	Panagis_Magdalinos,Anastasios_Kapernekas,Alexandros_Mpiratsis,Michalis_Vazirgiannis	2010	X-SDR: An Extensible Experimentation Suite for Dimensionality Reduction.	db/conf/pkdd/pkdd2010-3.html#MagdalinosKMV10
2271186	Mehrdad_Farajtabar,Amirreza_Shaban,Hamid_Reza_Rabiee,Mohammad_H._Rohban	2011	Manifold Coarse Graining for Online Semi-supervised Learning.	db/conf/pkdd/pkdd2011-1.html#FarajtabarSRR11
2271197	s,n_Quevedo,del_Coz	2011	Aggregating Independent and Dependent Models to Learn Multi-label Classifiers.	db/conf/pkdd/pkdd2011-2.html#MontanesQC11
2271198	Joni_Pajarinen,Jaakko_Peltonen,Ari_Hottinen,Mikko_A._Uusitalo	2010	Efficient Planning in Large POMDPs through Policy Graph Based Factorized Approximations.	db/conf/pkdd/pkdd2010-3.html#PajarinenPHU10
2271202	Matteo_Leonetti,Luca_Iocchi,Subramanian_Ramamoorthy	2011	Reinforcement Learning through Global Stochastic Search in N-MDPs.	db/conf/pkdd/pkdd2011-2.html#LeonettiIR11
2271204	Katerina_Vrotsou,Natalia_V._Andrienko,Gennady_L._Andrienko,Piotr_Jankowski	2011	Exploring City Structure from Georeferenced Photos Using Graph Centrality Measures.	db/conf/pkdd/pkdd2011-3.html#VrotsouAAJ11
2271205	Derek_O'Callaghan,Derek_Greene,Maura_Conway,Joe_Carthy,draig_Cunningham	2012	An Analysis of Interactions within and between Extreme Right Communities in Social Media.	db/conf/pkdd/muse2012.html#OCallaghanGCCC12
2271211	Staal_A._Vinterbo	2012	Differentially Private Projected Histograms: Construction and Use for Prediction.	db/conf/pkdd/pkdd2012-2.html#Vinterbo12
2271213	Somayeh_Danafar,Arthur_Gretton,rgen_Schmidhuber	2010	Characteristic Kernels on Structured Domains Excel in Robotics and Human Action Recognition.	db/conf/pkdd/pkdd2010-1.html#DanafarGS10
2271221	Boris_Chidlovskii	2011	Learning Recommendations in Social Media Systems by Weighting Multiple Relations.	db/conf/pkdd/pkdd2011-1.html#Chidlovskii11
2271226	Sriraam_Natarajan,Tushar_Khot,Daniel_Lowd,Prasad_Tadepalli,Kristian_Kersting,Jude_W._Shavlik	2010	Exploiting Causal Independence in Markov Logic Networks: Combining Undirected and Directed Models.	db/conf/pkdd/pkdd2010-2.html#NatarajanKLTKS10
2271227	Anshumali_Shrivastava,Ping_Li_0001	2012	Fast Near Neighbor Search in High-Dimensional Binary Data.	db/conf/pkdd/pkdd2012-1.html#ShrivastavaL12
2271232	Krzysztof_Dembczynski,Willem_Waegeman,Weiwei_Cheng,llermeier	2010	Regret Analysis for Performance Metrics in Multi-Label Classification: The Case of Hamming and Subset Zero-One Loss.	db/conf/pkdd/pkdd2010-1.html#DembczynskiWCH10
2271237	Daniel_M._Romero,Wojciech_Galuba,Sitaram_Asur,Bernardo_A._Huberman	2011	Influence and Passivity in Social Media.	db/conf/pkdd/pkdd2011-3.html#RomeroGAH11
2271243	Tapio_Pahikkala,Willem_Waegeman,Antti_Airola,Tapio_Salakoski,Bernard_De_Baets	2010	Conditional Ranking on Relational Data.	db/conf/pkdd/pkdd2010-2.html#PahikkalaWASB10
2271246	Ming_Ji,Yizhou_Sun,Marina_Danilevsky,Jiawei_Han,Jing_Gao	2010	Graph Regularized Transductive Classification on Heterogeneous Information Networks.	db/conf/pkdd/pkdd2010-1.html#JiSDHG10
2271247	Hua_Wang,Chris_H._Q._Ding,Heng_Huang	2010	Directed Graph Learning via High-Order Co-linkage Analysis.	db/conf/pkdd/pkdd2010-3.html#WangDH10
2271254	Madeleine_Seeland,Simon_A._Berger,Alexandros_Stamatakis,Stefan_Kramer_0001	2011	Parallel Structural Graph Clustering.	db/conf/pkdd/pkdd2011-3.html#SeelandBSK11
2271255	Mus'ab_Husaini,yigit,Dilek_Tapucu,Berrin_A._Yanikoglu,cel_Saygin	2012	An Aspect-Lexicon Creation and Evaluation Tool for Sentiment Analysis Researchers.	db/conf/pkdd/pkdd2012-2.html#HusainiKTYS12
2271258	Mohak_Shah	2011	Generalized Agreement Statistics over Fixed Group of Experts.	db/conf/pkdd/pkdd2011-3.html#Shah11
2271259	Evangelos_E._Papalexakis,Christos_Faloutsos,Nicholas_D._Sidiropoulos	2012	ParCube: Sparse Parallelizable Tensor Decompositions.	db/conf/pkdd/pkdd2012-1.html#PapalexakisFS12
2271266	Blaine_Nelson,Benjamin_I._P._Rubinstein,Ling_Huang,Anthony_D._Joseph,J._D._Tygar	2010	Classifier Evasion: Models and Open Problems.	db/conf/pkdd/psdml2010.html#NelsonRHJT10
2271267	Erheng_Zhong,Wei_Fan,Qiang_Yang_0001,Olivier_Verscheure,Jiangtao_Ren	2010	Cross Validation Framework to Choose amongst Models and Datasets for Transfer Learning.	db/conf/pkdd/pkdd2010-3.html#ZhongFYVR10
2271272	Qiong_Cao,Yiming_Ying,Peng_Li	2012	Distance Metric Learning Revisited.	db/conf/pkdd/pkdd2012-1.html#CaoYL12
2271279	Iyad_Batal,Gregory_F._Cooper,Milos_Hauskrecht	2012	A Bayesian Scoring Technique for Mining Predictive and Non-Spurious Rules.	db/conf/pkdd/pkdd2012-2.html#BatalCH12
2271283	Gabriel_Dulac-Arnold,Ludovic_Denoyer,Philippe_Preux,Patrick_Gallinari	2012	Fast Reinforcement Learning with Large Action Sets Using Error-Correcting Output Codes for MDP Factorization.	db/conf/pkdd/pkdd2012-2.html#Dulac-ArnoldDPG12
2271288	Sangkyum_Kim,Marina_Barsky,Jiawei_Han	2011	Efficient Mining of Top Correlated Patterns Based on Null-Invariant Measures.	db/conf/pkdd/pkdd2011-2.html#KimBH11
2271292	Gayle_Leen,Jaakko_Peltonen,Samuel_Kaski	2011	Focused Multi-task Learning Using Gaussian Processes.	db/conf/pkdd/pkdd2011-2.html#LeenPK11
2271307	Matteo_Riondato,Eli_Upfal	2012	Efficient Discovery of Association Rules and Frequent Itemsets through Sampling with Tight Performance Guarantees.	db/conf/pkdd/pkdd2012-1.html#RiondatoU12
2271309	Rakesh_Agrawal	2011	Enriching Education through Data Mining.	db/conf/pkdd/pkdd2011-1.html#Agrawal11
2271311	Alexander_Hinneburg,Rico_Preiss,der	2012	TopicExplorer: Exploring Document Collections with Topic Models.	db/conf/pkdd/pkdd2012-2.html#HinneburgPS12
2271323	Mathias_Verbeke,Ilija_Subasic,Bettina_Berendt	2012	How to Carve up the World: Learning and Collaboration for Structure Recommendation.	db/conf/pkdd/muse2012.html#VerbekeSB12
2271329	zs_Hidasi,r-Papanek	2011	ShiftTree: An Interpretable Model-Based Approach for Time Series Classification.	db/conf/pkdd/pkdd2011-2.html#HidasiG11
2271336	Andreas_Maunz,Christoph_Helma,Tobias_Cramer,Stefan_Kramer_0001	2010	Latent Structure Pattern Mining.	db/conf/pkdd/pkdd2010-2.html#MaunzHCK10
2271345	Michael_Steurer,Christoph_Trattner	2012	Who will Interact with Whom? A Case-Study in Second Life Using Online Social Network and Location-Based Social Network Features to Predict Interactions between Users.	db/conf/pkdd/muse2012.html#SteurerT12
2271350	Yuhong_Guo,Dale_Schuurmans	2012	Semi-supervised Multi-label Classification - A Simultaneous Large-Margin, Subspace Learning Approach.	db/conf/pkdd/pkdd2012-2.html#GuoS12
2271353	Saurabh_Verma,Estevam_R._Hruschka_Jr.	2012	Coupled Bayesian Sets Algorithm for Semi-supervised Learning and Information Extraction.	db/conf/pkdd/pkdd2012-2.html#VermaH12
2271356	Mirwaes_Wahabzada,Kristian_Kersting	2011	Larger Residuals, Less Work: Active Document Scheduling for Latent Dirichlet Allocation.	db/conf/pkdd/pkdd2011-3.html#WahabzadaK11
2271366	Gerasimos_Antzoulatos,Michael_N._Vrahatis	2011	-Clusterable Sets.	db/conf/pkdd/pkdd2011-1.html#AntzoulatosV11
2271368	Hyungsul_Kim,Sangkyum_Kim,Tim_Weninger,Jiawei_Han,Tarek_F._Abdelzaher	2010	NDPMine: Efficiently Mining Discriminative Numerical Features for Pattern-Based Classification.	db/conf/pkdd/pkdd2010-2.html#KimKWHA10
2271370	Shounak_Roychowdhury,Sarfraz_Khurshid	2011	A Novel Framework for Locating Software Faults Using Latent Divergences.	db/conf/pkdd/pkdd2011-3.html#RoychowdhuryK11
2271371	Katya_Scheinberg,Irina_Rish	2010	Learning Sparse Gaussian Markov Networks Using a Greedy Coordinate Ascent Approach.	db/conf/pkdd/pkdd2010-3.html#ScheinbergR10
2271372	Panagiotis_Papapetrou,Aristides_Gionis,Heikki_Mannila	2011	A Shapley Value Approach for Influence Attribution.	db/conf/pkdd/pkdd2011-2.html#PapapetrouGM11
2271377	Sergio_Rodrigues_de_Morais,Alex_Aussem	2010	An Efficient and Scalable Algorithm for Local Bayesian Network Structure Discovery.	db/conf/pkdd/pkdd2010-3.html#MoraisA10
2271380	Vivek_Ramavajjala,Charles_Elkan	2012	Policy Iteration Based on a Learned Transition Model.	db/conf/pkdd/pkdd2012-2.html#RamavajjalaE12
2271386	Nicolas_Courty,Thomas_Burger,Johann_Laurent	2011	PerTurbo: A New Classification Algorithm Based on the Spectrum Perturbations of the Laplace-Beltrami Operator.	db/conf/pkdd/pkdd2011-1.html#CourtyBL11
2271389	Manas_A._Pathak,Bhiksha_Raj	2010	Large Margin Multiclass Gaussian Classification with Differential Privacy.	db/conf/pkdd/psdml2010.html#PathakR10
2271397	Daniela_Stojanova,Michelangelo_Ceci,Annalisa_Appice,Saso_Dzeroski	2011	Network Regression with Predictive Clustering Trees.	db/conf/pkdd/pkdd2011-3.html#StojanovaCAD11
2271406	Hock_Hee_Ang,Vivekanand_Gopalkrishnan,Wee_Keong_Ng,Steven_C._H._Hoi	2010	On Classifying Drifting Concepts in P2P Networks.	db/conf/pkdd/pkdd2010-1.html#AngGNH10
2271408	Shaohua_Li,Gao_Cong,Chunyan_Miao	2012	Author Name Disambiguation Using a New Categorical Distribution Similarity.	db/conf/pkdd/pkdd2012-1.html#LiCM12
2271410	Ioannis_Tsamardinos,Giorgos_Borboudakis	2010	Permutation Testing Improves Bayesian Network Learning.	db/conf/pkdd/pkdd2010-3.html#TsamardinosB10
2271415	Albert_Bifet,Geoff_Holmes,Bernhard_Pfahringer,Jesse_Read,Philipp_Kranen,Hardy_Kremer,Timm_Jansen,Thomas_Seidl_0001	2011	MOA: A Real-Time Analytics Open Source Framework.	db/conf/pkdd/pkdd2011-3.html#BifetHPRKKJS11
2271437	ller,Fabian_Keller,Sebastian_Blanc,hm	2012	OutRules: A Framework for Outlier Descriptions in Multiple Context Spaces.	db/conf/pkdd/pkdd2012-2.html#MullerKBB12
2271439	Wenjun_Dou,Guang_Dai,Congfu_Xu,Zhihua_Zhang	2010	Sparse Unsupervised Dimensionality Reduction Algorithms.	db/conf/pkdd/pkdd2010-1.html#DouDXZ10
2271444	Dietmar_Seipel,Philipp_Neubeck,hler,Martin_Atzmueller	2012	Mining Complex Event Patterns in Computer Networks.	db/conf/pkdd/nfmcp2012.html#SeipelNKA12
2271449	Roberto_Trasarti,Salvatore_Rinzivillo,Fabio_Pinelli,Mirco_Nanni,Anna_Monreale,Chiara_Renso,Dino_Pedreschi,Fosca_Giannotti	2010	Exploring Real Mobility Data with M-Atlas.	db/conf/pkdd/pkdd2010-3.html#TrasartiRPNMRPG10
2271458	Yuyang_Wang,Roni_Khardon	2012	Sparse Gaussian Processes for Multi-task Learning.	db/conf/pkdd/pkdd2012-1.html#WangK12
2271460	Nicolas_Usunier,Massih-Reza_Amini,Cyril_Goutte	2011	Multiview Semi-supervised Learning for Ranking Multilingual Documents.	db/conf/pkdd/pkdd2011-3.html#UsunierAG11
2271461	Marco_Vanetti,Elisabetta_Binaghi,Barbara_Carminati,Moreno_Carullo,Elena_Ferrari	2010	Content-Based Filtering in On-Line Social Networks.	db/conf/pkdd/psdml2010.html#VanettiBCCF10
2271462	Eva_Besada-Portas,Sergey_M._Plis,s_Manuel_de_la_Cruz,Terran_Lane	2010	Adaptive Parallel/Serial Sampling Mechanisms for Particle Filtering in Dynamic Bayesian Networks.	db/conf/pkdd/pkdd2010-1.html#Besada-PortasPCL10
2271463	Ã³,Damiano_Spina,Bernardino_Beotas,Julio_Gonzalo	2010	Towards an Automatic Evaluation for Topic Extraction Systems for Online Reputation Management.	db/conf/pkdd/dynak2010.html#AmigoSBG10
2271469	Ruilin_Liu,Wendy_Hui_Wang,Anna_Monreale,Dino_Pedreschi,Fosca_Giannotti,Wenge_Guo	2012	AUDIO: An Integrity	db/conf/pkdd/pkdd2012-2.html#LiuWMPGG12
2271470	Nikolaj_Tatti,Jilles_Vreeken	2012	Discovering Descriptive Tile Trees - By Mining Optimal Geometric Subtiles.	db/conf/pkdd/pkdd2012-1.html#TattiV12
2271472	rgen_Schmidhuber	2010	Formal Theory of Fun and Creativity.	db/conf/pkdd/pkdd2010-1.html#Schmidhuber10
2271476	Ran_El-Yaniv,David_Yanay	2012	Supervised Learning of Semantic Relatedness.	db/conf/pkdd/pkdd2012-1.html#El-YanivY12
2271481	Luc_De_Raedt	2012	Declarative Modeling for Machine Learning and Data Mining.	db/conf/pkdd/pkdd2012-1.html#Raedt12
2271492	Geoffrey_Levine,Gerald_DeJong,Li-Lun_Wang,Rajhans_Samdani,Shankar_Vembu,Dan_Roth	2010	Automatic Model Adaptation for Complex Structured Domains.	db/conf/pkdd/pkdd2010-2.html#LevineDWSVR10
2271494	Samir_Al-Stouhi,Chandan_K._Reddy	2011	Adaptive Boosting for Transfer Learning Using Dynamic Updates.	db/conf/pkdd/pkdd2011-1.html#Al-StouhiR11
2271495	Salah_Rifai,goire_Mesnil,Pascal_Vincent,Xavier_Muller,Yoshua_Bengio,Yann_Dauphin,Xavier_Glorot	2011	Higher Order Contractive Auto-Encoder.	db/conf/pkdd/pkdd2011-2.html#RifaiMVMBDG11
2271496	Dmitriy_Bespalov,Yanjun_Qi,Bing_Bai,Ali_Shokoufandeh	2012	Sentiment Classification with Supervised Sequence Embedding.	db/conf/pkdd/pkdd2012-1.html#BespalovQBS12
2271501	Elzbieta_Kubera,Alicja_Wieczorkowska,Zbigniew_W._Ras,Magdalena_Skrzypiec	2010	Recognition of Instrument Timbres in Real Polytimbral Audio Recordings.	db/conf/pkdd/pkdd2010-2.html#KuberaWRS10
2271503	Yu_Zhang_0006,Dit-Yan_Yeung	2011	Discriminative Experimental Design.	db/conf/pkdd/pkdd2011-3.html#ZhangY11
2271507	Tzu-Kuo_Huang,Jeff_G._Schneider	2012	Learning Bi-clustered Vector Autoregressive Models.	db/conf/pkdd/pkdd2012-2.html#HuangS12
2271517	Weiwei_Cheng,llermeier	2012	Probability Estimation for Multi-class Classification Based on Label Ranking.	db/conf/pkdd/pkdd2012-2.html#ChengH12
2271518	Tivadar_Papai,Shalini_Ghosh,Henry_A._Kautz	2012	Combining Subjective Probabilities and Data in Training Markov Logic Networks.	db/conf/pkdd/pkdd2012-1.html#PapaiGK12
2271531	Xueyan_Jiang,Volker_Tresp,Yi_Huang,Maximilian_Nickel,Hans-Peter_Kriegel	2012	Scalable Relation Prediction Exploiting Both Intrarelational Correlation and Contextual Information.	db/conf/pkdd/pkdd2012-1.html#JiangTHNK12
2271537	Hidekazu_Oiwa,Shin_Matsushima,Hiroshi_Nakagawa	2011	Frequency-Aware Truncated Methods for Sparse Online Learning.	db/conf/pkdd/pkdd2011-2.html#OiwaMN11
2271543	Aliaksei_Severyn,Alessandro_Moschitti	2011	Fast Support Vector Machines for Structural Kernels.	db/conf/pkdd/pkdd2011-3.html#SeverynM11
2271548	lien_Bellet,Amaury_Habrard,Marc_Sebban	2011	Learning Good Edit Similarities with Generalization Guarantees.	db/conf/pkdd/pkdd2011-1.html#BelletHS11
2271554	Derek_Greene,Padraig_Cunningham	2010	Spectral Co-Clustering for Dynamic Bipartite Graphs.	db/conf/pkdd/dynak2010.html#GreenC10
2271556	Corrado_Loglisci,Michelangelo_Ceci,Donato_Malerba	2012	Discovering Evolution Chains in Dynamic Networks.	db/conf/pkdd/nfmcp2012.html#LoglisciCM12
2271557	Thomas_Seidl_0001,Brigitte_Boden,Sergej_Fries	2012	CC-MR - Finding Connected Components in Huge Graphs with MapReduce.	db/conf/pkdd/pkdd2012-1.html#SeidlBF12
2271565	Albert_Bifet,Geoffrey_Holmes,Bernhard_Pfahringer	2010	Leveraging Bagging for Evolving Data Streams.	db/conf/pkdd/pkdd2010-1.html#BifetHP10
2271568	Jefrey_Lijffijt,Panagiotis_Papapetrou,ki,Heikki_Mannila	2011	Analyzing Word Frequencies in Large Text Corpora Using Inter-arrival Times and Bootstrapping.	db/conf/pkdd/pkdd2011-2.html#LijffijtPPM11
2271569	Philippe_Rolet,Olivier_Teytaud	2010	Complexity Bounds for Batch Active Learning in Classification.	db/conf/pkdd/pkdd2010-3.html#RoletT10
2271573	Dimitrios_Mavroeidis,Elena_Marchiori	2011	A Novel Stability Based Feature Selection Framework for k-means Clustering.	db/conf/pkdd/pkdd2011-2.html#MavroeidisM11
2271575	bert_Busa-Fekete,gl,Ã¶,rgy_Szarvas	2011	A Robust Ranking Methodology Based on Diverse Calibration of AdaBoost.	db/conf/pkdd/pkdd2011-1.html#Busa-FeketeKES11
2271582	si	2011	Human Dynamics: From Human Mobility to Predictability.	db/conf/pkdd/pkdd2011-1.html#Barabasi11
2271599	Babak_Ahmadi,Kristian_Kersting,Sriraam_Natarajan	2012	Lifted Online Training of Relational Models with Stochastic Gradient Methods.	db/conf/pkdd/pkdd2012-1.html#AhmadiKN12
2271601	Melih_Kandemir,Arto_Klami,Akos_Vetek,Samuel_Kaski	2012	Unsupervised Inference of Auditory Attention from Biosensors.	db/conf/pkdd/pkdd2012-2.html#KandemirKVK12
2271606	Rebecca_Ong,Fabio_Pinelli,Roberto_Trasarti,Mirco_Nanni,Chiara_Renso,Salvatore_Rinzivillo,Fosca_Giannotti	2011	Traffic Jams Detection Using Flock Mining.	db/conf/pkdd/pkdd2011-3.html#OngPTNRRG11
2271608	Robert_Neumayer,George_Tsatsaronis,g	2011	TRUMIT: A Tool to Support Large-Scale Mining of Text Association Rules.	db/conf/pkdd/pkdd2011-3.html#NeumayerTN11
2271609	Dominique_Gay,Ã©	2012	A Bayesian Approach for Classification Rule Mining in Quantitative Databases.	db/conf/pkdd/pkdd2012-2.html#GayB12
2271632	Sam_Blasiak,Huzefa_Rangwala,Kathryn_B._Laskey	2012	A Family of Feed-Forward Models for Protein Sequence Classification.	db/conf/pkdd/pkdd2012-2.html#BlasiakRL12
2271639	Francis_Maes,Pierre_Geurts,Louis_Wehenkel	2012	Embedding Monte Carlo Search of Features in Tree-Based Ensemble Methods.	db/conf/pkdd/pkdd2012-1.html#MaesGW12
2271658	Jean_Villerd,Yannick_Toussaint,t	2010	Adverse Drug Reaction Mining in Pharmacovigilance Data Using Formal Concept Analysis.	db/conf/pkdd/pkdd2010-3.html#VillerdTL10
2271659	Selen_Uguroglu,Jaime_G._Carbonell	2011	Feature Selection for Transfer Learning.	db/conf/pkdd/pkdd2011-3.html#UgurogluC11
2271664	Janardhan_Rao_Doppa,Jun_Yu,Prasad_Tadepalli,Lise_Getoor	2010	Learning Algorithms for Link Prediction Based on Chance Constraints.	db/conf/pkdd/pkdd2010-1.html#DoppaYTG10
2271667	Indre_Zliobaite,Albert_Bifet,Bernhard_Pfahringer,Geoff_Holmes	2011	Active Learning with Evolving Streaming Data.	db/conf/pkdd/pkdd2011-3.html#ZliobaiteBPH11
2271674	Hiromi_Arai,Jun_Sakuma	2011	Privacy Preserving Semi-supervised Learning for Labeled Graphs.	db/conf/pkdd/pkdd2011-1.html#AraiS11
2271677	Gregory_Dubbin,Phil_Blunsom	2012	Unsupervised Bayesian Part of Speech Inference with Particle Gibbs.	db/conf/pkdd/pkdd2012-1.html#DubbinB12
2271680	Peilin_Zhao,Steven_C._H._Hoi	2012	BDUOL: Double Updating Online Learning on a Fixed Budget.	db/conf/pkdd/pkdd2012-1.html#ZhaoH12
2271681	Florian_Lemmerich,Martin_Becker_0003,Martin_Atzmueller	2012	Generic Pattern Trees for Exhaustive Exceptional Model Mining.	db/conf/pkdd/pkdd2012-2.html#LemmerichBA12
2271684	hm,Frank_Fiedler,Annahita_Oswald,Claudia_Plant,Bianca_Wackersreuther,Peter_Wackersreuther	2010	ITCH: Information-Theoretic Cluster Hierarchies.	db/conf/pkdd/pkdd2010-1.html#BohmFOPWW10
2271687	Kim-Ngan_Nguyen,c_Cerf,Marc_Plantevit,ois_Boulicaut	2010	Discovering Inter-Dimensional Rules in Dynamic Graphs.	db/conf/pkdd/dynak2010.html#NguyenCPB10
2271688	Houssam_Nassif,tor_Santos_Costa,Elizabeth_S._Burnside,David_Page	2012	Relational Differential Prediction.	db/conf/pkdd/pkdd2012-1.html#NassifCBP12
2271689	Ching-Hao_Mao,Hsing-Kuo_Pao,Christos_Faloutsos,Hahn-Ming_Lee	2010	SBAD: Sequence Based Attack Detection via Sequence Comparison.	db/conf/pkdd/psdml2010.html#MaoPFL10
2271691	Mohamed_Khalil_El_Mahrsi,Fabrice_Rossi	2012	Graph-Based Approaches to Clustering Network-Constrained Trajectory Data.	db/conf/pkdd/nfmcp2012.html#MahrsiR12
2271693	Aditya_Krishna_Menon,Charles_Elkan	2011	Link Prediction via Matrix Factorization.	db/conf/pkdd/pkdd2011-2.html#MenonE11
2271697	Feiping_Nie,Chris_H._Q._Ding,Dijun_Luo,Heng_Huang	2010	Improved MinMax Cut Graph Clustering with Nonnegative Relaxation.	db/conf/pkdd/pkdd2010-2.html#NieDLH10
2271698	Padhraic_Smyth	2012	Analyzing Text and Social Network Data with Probabilistic Models.	db/conf/pkdd/pkdd2012-1.html#Smyth12
2271702	Christos_Faloutsos	2010	Mining Billion-Node Graphs: Patterns, Generators and Tools.	db/conf/pkdd/pkdd2010-1.html#Faloutsos10
2271703	Fabien_Diot,lisa_Fromont,Baptiste_Jeudy,Emmanuel_Marilly,Olivier_Martinot	2012	Graph Mining for Object Tracking in Videos.	db/conf/pkdd/pkdd2012-1.html#DiotFJMM12
2271713	Li_Pu,Boi_Faltings	2012	Hypergraph Learning with Hyperedge Expansion.	db/conf/pkdd/pkdd2012-1.html#PuF12
2271721	Stefan_Kramer_0001	2010	Learning Real-Time Automata from Multi-Attribute Event Logs.	db/conf/pkdd/dynak2010.html#Kramer10
2271732	Theodoros_Lappas,Dimitrios_Gunopulos	2010	Efficient Confident Search in Large Review Corpora.	db/conf/pkdd/pkdd2010-2.html#LappasG10
2271736	Alberto_Bertoni,Marco_Frasca,Giorgio_Valentini	2011	COSNet: A Cost Sensitive Neural Network for Semi-supervised Learning in Graphs.	db/conf/pkdd/pkdd2011-1.html#BertoniFV11
2271748	Heikki_Mannila	2011	Permutation Structure in 0-1 Data.	db/conf/pkdd/pkdd2011-1.html#Mannila11
2271755	Tomas_Klos,Gerrit_Jan_van_Ahee,Karl_Tuyls	2010	Evolutionary Dynamics of Regret Minimization.	db/conf/pkdd/pkdd2010-2.html#KlosAT10
2271757	Corrado_Loglisci,Michelangelo_Ceci,Donato_Malerba	2010	Relational Learning of Disjunctive Patterns in Spatial Networks.	db/conf/pkdd/dynak2010.html#LoglisciCM10
2271768	Vasileios_Karavasilis,Konstantinos_Blekas,Christophoros_Nikou	2011	Motion Segmentation by Model-Based Clustering of Incomplete Trajectories.	db/conf/pkdd/pkdd2011-2.html#KaravasilisBN11
2271776	sz-Farkas,ta_Reiz,Michael_P._Myers,ndor_Pongor	2011	PTMSearch: A Greedy Tree Traversal Algorithm for Finding Protein Post-Translational Modifications in Tandem Mass Spectra.	db/conf/pkdd/pkdd2011-2.html#Kertesz-FarkasRMP11
2271779	gl,Martin_Toepfer,Florian_Lemmerich,Andreas_Hotho,Frank_Puppe	2012	Collective Information Extraction with Context-Specific Consistencies.	db/conf/pkdd/pkdd2012-1.html#KluglTLHP12
2271782	Christian_Widmer,Marius_Kloft,rnitz,tsch	2012	Efficient Training of Graph-Regularized Multitask SVMs.	db/conf/pkdd/pkdd2012-1.html#WidmerKGR12
2271788	Mijail_A._Kabadjov,Martin_Atkinson,Josef_Steinberger,Ralf_Steinberger,Erik_Van_der_Goot	2010	NewsGist: A Multilingual Statistical News Summarizer.	db/conf/pkdd/pkdd2010-3.html#KabadjovASSG10
2271790	Enrico_M._Bucci	2010	Protein-Centered Biological Networks by Automatic Caption Analysis.	db/conf/pkdd/dynak2010.html#Bucci10
2271793	Iyad_Batal,Milos_Hauskrecht	2010	A Concise Representation of Association Rules Using Minimal Predictive Rules.	db/conf/pkdd/pkdd2010-1.html#BatalH10
2271797	Peter_Reutemann,Joaquin_Vanschoren	2012	Scientific Workflow Management with ADAMS.	db/conf/pkdd/pkdd2012-2.html#ReutemannV12
2271804	Huaiyu_Wan,Youfang_Lin,Zhihao_Wu,Houkuan_Huang	2011	A Community-Based Pseudolikelihood Approach for Relationship Labeling in Social Networks.	db/conf/pkdd/pkdd2011-3.html#WanLWH11
2271817	nez-Plumed,sar_Ferri,ndez-Orallo,rez-Quintana	2012	Learning with Configurable Operators and RL-Based Heuristics.	db/conf/pkdd/nfmcp2012.html#Martinez-PlumedFHR12
2271818	Kristian_Kersting,Christian_Bauckhage,Christian_Thurau,Mirwaes_Wahabzada	2012	Matrix Factorization as Search.	db/conf/pkdd/pkdd2012-2.html#KerstingBTW12
2271820	Pooyan_Khajehpour_Tadavani,Ali_Ghodsi	2010	Learning an Affine Transformation for Non-linear Dimensionality Reduction.	db/conf/pkdd/pkdd2010-2.html#TadavaniG10
2271829	Andrew_Gordon_Wilson,Zoubin_Ghahramani	2012	Modelling Input Varying Correlations between Multiple Responses.	db/conf/pkdd/pkdd2012-2.html#WilsonG12
2271838	Douglas_Eck	2012	Machine Learning Methods for Music Discovery and Recommendation.	db/conf/pkdd/pkdd2012-1.html#Eck12
2271854	Nan_Li,Yang_Yu,Zhi-Hua_Zhou	2012	Diversity Regularized Ensemble Pruning.	db/conf/pkdd/pkdd2012-1.html#LiYZ12
2271856	B._Aditya_Prakash,Hanghang_Tong,Nicholas_Valler,Michalis_Faloutsos,Christos_Faloutsos	2010	Virus Propagation on Time-Varying Networks: Theory and Immunization Algorithms.	db/conf/pkdd/pkdd2010-3.html#PrakashTVFF10
2271865	Bernard_Michini,Jonathan_P._How	2012	Bayesian Nonparametric Inverse Reinforcement Learning.	db/conf/pkdd/pkdd2012-2.html#MichiniH12
2271866	Odalric-Ambrym_Maillard,mi_Munos	2010	Online Learning in Adversarial Lipschitz Environments.	db/conf/pkdd/pkdd2010-2.html#MaillardM10
2271871	Kais_Allab,Khalid_Benabdeslem	2011	Constraint Selection for Semi-supervised Topological Clustering.	db/conf/pkdd/pkdd2011-1.html#AllabB11
2271873	Quanquan_Gu,Zhenhui_Li,Jiawei_Han	2011	Linear Discriminant Dimensionality Reduction.	db/conf/pkdd/pkdd2011-1.html#GuLH11
2271875	Wannes_Meert,Nima_Taghipour,Hendrik_Blockeel	2010	First-Order Bayes-Ball.	db/conf/pkdd/pkdd2010-2.html#MeertTB10
2271878	nnemann,Brigitte_Boden,Thomas_Seidl_0001	2011	DB-CSC: A Density-Based Approach for Subspace Clustering in Graphs with Feature Vectors.	db/conf/pkdd/pkdd2011-1.html#GunnemannBS11
2271880	Gjergji_Kasneci,Jurgen_Van_Gael,Ralf_Herbrich,Thore_Graepel	2010	Bayesian Knowledge Corroboration with Logical Rules and User Feedback.	db/conf/pkdd/pkdd2010-2.html#KasneciGHG10
2271882	n_Quevedo,s,Oscar_Luaces,del_Coz	2010	Adapting Decision DAGs for Multipartite Ranking.	db/conf/pkdd/pkdd2010-3.html#QuevedoMLC10
2271883	Konstantinos_Sechidis,Grigorios_Tsoumakas,Ioannis_P._Vlahavas	2011	On the Stratification of Multi-label Data.	db/conf/pkdd/pkdd2011-3.html#SechidisTV11
2271885	Shengbo_Guo,Scott_Sanner,Thore_Graepel,Wray_L._Buntine	2012	Score-Based Bayesian Skill Learning.	db/conf/pkdd/pkdd2012-1.html#GuoSGB12
2271887	Hod_Lipson	2010	Mining Experimental Data for Dynamical Invariants - From Cognitive Robotics to Computational Biology.	db/conf/pkdd/pkdd2010-1.html#Lipson10
2271898	Mahito_Sugiyama,Akihiro_Yamamoto	2011	The Minimum Code Length for Clustering Using the Gray Code.	db/conf/pkdd/pkdd2011-3.html#SugiyamaY11
2271901	Stefan_Gindl	2010	Different Aggregation Strategies for Generically Contextualized Sentiment Lexicons.	db/conf/pkdd/dynak2010.html#Gindl10
2271909	Olivier_Verscheure	2011	Smart Cities: How Data Mining and Optimization Can Shape Future Cities.	db/conf/pkdd/pkdd2011-1.html#Verscheure11
2271913	Manish_Gupta_0001,Jing_Gao,Yizhou_Sun,Jiawei_Han	2012	Community Trend Outlier Detection Using Soft Temporal Pattern Mining.	db/conf/pkdd/pkdd2012-2.html#GuptaGSH12
2271914	hmer,lder,Hannes_Nickisch,Klaus_Obermayer	2011	Regularized Sparse Kernel Slow Feature Analysis.	db/conf/pkdd/pkdd2011-1.html#BohmerGNO11
2271917	Pablo_Samuel_Castro,Doina_Precup	2010	Smarter Sampling in Model-Based Bayesian Reinforcement Learning.	db/conf/pkdd/pkdd2010-1.html#CastroP10
2271919	Ugo_Vespier,Arno_J._Knobbe,Siegfried_Nijssen,Joaquin_Vanschoren	2012	MDL-Based Analysis of Time Series at Multiple Time-Scales.	db/conf/pkdd/pkdd2012-2.html#VespierKNV12
2271923	guez_0002	2010	How Much Linguistics Do We Need in order to Understand Online Opinions?	db/conf/pkdd/dynak2010.html#Rodriguez10
2271928	Neel_Sundaresan	2011	Data Science and Machine Learning at Scale.	db/conf/pkdd/pkdd2011-1.html#Sundaresan11
2271931	Deguang_Kong,Chris_H._Q._Ding	2012	Maximum Consistency Preferential Random Walks.	db/conf/pkdd/pkdd2012-2.html#KongD12
2271932	Henrik_Grosskreutz,Benedikt_Lemmen,ping	2010	Secure Top-k Subgroup Discovery.	db/conf/pkdd/psdml2010.html#GrosskreutzLR10
2271945	Marco_Stolpe,Katharina_Morik	2011	Learning from Label Proportions by Optimizing Cluster Model Selection.	db/conf/pkdd/pkdd2011-3.html#StolpeM11
2271949	Aris_Anagnostopoulos,George_Brova,Evimaria_Terzi	2011	Peer and Authority Pressure in Information-Propagation Models.	db/conf/pkdd/pkdd2011-1.html#AnagnostopoulosBT11
2271961	Abhishek_Kumar_0004,Shankar_Vembu,Aditya_Krishna_Menon,Charles_Elkan	2012	Learning and Inference in Probabilistic Classifier Chains with Beam Search.	db/conf/pkdd/pkdd2012-1.html#KumarVME12
2271963	Vasilis_Aggelis	2011	Reading Customers Needs and Expectations with Analytics.	db/conf/pkdd/pkdd2011-1.html#Aggelis11
2271966	Fabio_Leuzzi,Stefano_Ferilli,Fulvio_Rotella	2012	Improving Robustness and Flexibility of Concept Taxonomy Learning from Text.	db/conf/pkdd/nfmcp2012.html#LeuzziFR12
2271969	Yoonseop_Kang,Seungjin_Choi	2011	Restricted Deep Belief Networks for Multi-view Learning.	db/conf/pkdd/pkdd2011-2.html#KangC11
2271971	Tobias_Jung,Peter_Stone	2010	Gaussian Processes for Sample Efficient Reinforcement Learning with RMAX-Like Exploration.	db/conf/pkdd/pkdd2010-1.html#JungS10
2271972	Marion_Neumann,Novi_Patricia,Roman_Garnett,Kristian_Kersting	2012	Efficient Graph Kernels by Randomization.	db/conf/pkdd/pkdd2012-1.html#NeumannPGK12
2271977	Christoph_Sawade,Steffen_Bickel,Timo_von_Oertzen,Tobias_Scheffer,Niels_Landwehr	2012	Active Evaluation of Ranking Functions Based on Graded Relevance.	db/conf/pkdd/pkdd2012-2.html#SawadeBOSL12
2271980	Tristan_Snowsill,Ilias_N._Flaounas,Tijl_De_Bie,Nello_Cristianini	2010	Detecting Events in a Million New York Times Articles.	db/conf/pkdd/pkdd2010-3.html#SnowsillFBC10
2271983	Annalisa_Appice,Donato_Malerba,Antonietta_Lanza	2012	Using Geographic Cost Functions to Discover Vessel Itineraries from AIS Messages.	db/conf/pkdd/muse2012.html#AppiceML12
2271987	Deqing_Yang,Yanghua_Xiao,Bo_Xu,Hanghang_Tong,Wei_Wang_0009,Sheng_Huang	2012	Which Topic Will You Follow?	db/conf/pkdd/pkdd2012-2.html#YangXXTWH12
2271995	zs_Hidasi,Domonkos_Tikk	2012	Fast ALS-Based Tensor Factorization for Context-Aware Recommendation from Implicit Feedback.	db/conf/pkdd/pkdd2012-2.html#HidasiT12
2272005	Khoat_Than,Tu_Bao_Ho	2012	Fully Sparse Topic Models.	db/conf/pkdd/pkdd2012-1.html#ThanH12
2272008	Suvrit_Sra,Anoop_Cherian	2011	Generalized Dictionary Learning for Symmetric Positive Definite Matrices with Application to Nearest Neighbor Retrieval.	db/conf/pkdd/pkdd2011-3.html#SraC11
2272015	Atsuhiro_Narita,Kohei_Hayashi,Ryota_Tomioka,Hisashi_Kashima	2011	Tensor Factorization Using Auxiliary Information.	db/conf/pkdd/pkdd2011-2.html#NaritaHTK11
2272016	Mohammad_M._Masud,Qing_Chen,Jing_Gao,Latifur_Khan,Jiawei_Han,Bhavani_M._Thuraisingham	2010	Classification and Novel Class Detection of Data Streams in a Dynamic Feature Space.	db/conf/pkdd/pkdd2010-2.html#MasudCGKHT10
2272021	Hannes_P._Saal,Nicolas_M._O._Heess,Sethu_Vijayakumar	2011	Multimodal Nonlinear Filtering Using Gauss-Hermite Quadrature.	db/conf/pkdd/pkdd2011-3.html#SaalHV11
2272022	Francesco_Folino,Massimo_Guarascio,Luigi_Pontieri	2012	Context-Aware Predictions on Business Processes: An Ensemble-Based Solution.	db/conf/pkdd/nfmcp2012.html#FolinoGP12
2272025	Amin_Mantrach,Jean-Michel_Renders	2012	Extension of the Rocchio Classification Method to Multi-modal Categorization of Documents in Social Media.	db/conf/pkdd/pkdd2012-1.html#MantrachR12
2272031	Josep_Carmona,Jordi_Cortadella	2010	Process Mining Meets Abstract Interpretation.	db/conf/pkdd/pkdd2010-1.html#CarmonaC10
2272034	Henrik_Grosskreutz,Daniel_Paurat	2011	Fast and Memory-Efficient Discovery of the Top-k Relevant Subgroups in a Reduced Candidate Space.	db/conf/pkdd/pkdd2011-1.html#GrosskreutzP11
2272036	Kazumi_Saito,Masahiro_Kimura,Kouzou_Ohara,Hiroshi_Motoda	2010	Selecting Information Diffusion Models over Social Networks for Behavioral Analysis.	db/conf/pkdd/pkdd2010-3.html#SaitoKOM10
2272044	Eric_Paquet,Herna_Lydia_Viktor,Hongyu_Guo	2012	Learning in the Presence of Large Fluctuations: A Study of Aggregation and Correlation.	db/conf/pkdd/nfmcp2012.html#PaquetVG12
2272049	Matthew_W._Robards,Peter_Sunehag,Scott_Sanner,Bhaskara_Marthi	2011	) with an Eligibility Trace.	db/conf/pkdd/pkdd2011-3.html#RobardsSSM11
2272050	Suvrit_Sra	2011	1, q -Norm Balls for Grouped Feature Selection.	db/conf/pkdd/pkdd2011-3.html#Sra11
2272051	Yu_Yang,Enhong_Chen,Qi_Liu,Biao_Xiang,Tong_Xu,Shafqat_Ali_Shad	2012	On Approximation of Real-World Influence Spread.	db/conf/pkdd/pkdd2012-2.html#YangCLXXS12
2272062	Chris_J._Kuhlman,V._S._Anil_Kumar,Madhav_V._Marathe,S._S._Ravi,Daniel_J._Rosenkrantz	2010	Finding Critical Nodes for Inhibiting Diffusion of Complex Contagions in Social Networks.	db/conf/pkdd/pkdd2010-2.html#KuhlmanKMRR10
2272063	Honglei_Zhuang,Alvin_Chin,Sen_Wu_0001,Wei_Wang_0074,Xia_Wang,Jie_Tang	2012	Inferring Geographic Coincidence in Ephemeral Social Networks.	db/conf/pkdd/pkdd2012-2.html#ZhuangCWWWT12
2272072	Vincent_Pisetta,Pierre-Emmanuel_Jouve,Djamel_A._Zighed	2010	Learning with Ensembles of Randomized Trees : New Insights.	db/conf/pkdd/pkdd2010-3.html#PisettaJZ10
2272077	ois_Schnitzler,Sourour_Ammar,Philippe_Leray,Pierre_Geurts,Louis_Wehenkel	2011	Efficiently Approximating Markov Tree Bagging for High-Dimensional Density Estimation.	db/conf/pkdd/pkdd2011-3.html#SchnitzlerALGW11
2272081	Xiaoqian_Jiang,Bing_Dong,Latanya_Sweeney	2010	Temporal Maximum Margin Markov Network.	db/conf/pkdd/pkdd2010-1.html#JiangDS10
2272082	Nattiya_Kanhabua,g	2010	QUEST: Query Expansion Using Synonyms over Time.	db/conf/pkdd/pkdd2010-3.html#KanhabuaN10
2272086	Ping_Zhang_0016,Zoran_Obradovic	2011	Learning from Inconsistent and Unreliable Annotators by a Gaussian Mixture Model and Bayesian Information Criterion.	db/conf/pkdd/pkdd2011-3.html#ZhangO11
2272090	Gerben_de_Vries,Maarten_van_Someren	2010	Clustering Vessel Trajectories with Alignment Kernels under Trajectory Compression.	db/conf/pkdd/pkdd2010-1.html#VriesS10
2272091	Thomas_Liebig,Zhao_Xu,Michael_May,Stefan_Wrobel	2012	Pedestrian Quantity Estimation with Trajectory Patterns.	db/conf/pkdd/pkdd2012-2.html#LiebigXMW12
2272092	Elias_Egho,ssi,Dino_Ienco,Nicolas_Jay,Amedeo_Napoli,Pascal_Poncelet,Catherine_Quantin,Maguelonne_Teisseire	2012	Healthcare Trajectory Mining by Combining Multidimensional Component and Itemsets.	db/conf/pkdd/nfmcp2012.html#EghoRIJNPQT12
2272093	cile_Barat,Christophe_Ducottet,lisa_Fromont,Anne-Claire_Legrand,Marc_Sebban	2010	Weighted Symbols-Based Edit Distance for String-Structured Image Classification.	db/conf/pkdd/pkdd2010-1.html#BaratDFLS10
2272100	nez,guez	2011	Feature Selection Stability Assessment Based on the Jensen-Shannon Divergence.	db/conf/pkdd/pkdd2011-1.html#Guzman-MartinezA11
2272101	Jefrey_Lijffijt,Panagiotis_Papapetrou,ki	2012	Size Matters: Finding the Most Informative Set of Window Lengths.	db/conf/pkdd/pkdd2012-2.html#LijffijtPP12
2272104	Daniel_A._Keim	2012	Solving Problems with Visual Analytics: Challenges and Applications.	db/conf/pkdd/pkdd2012-1.html#Keim12
2272106	Yi_Jiang,Jiangtao_Ren	2011	Eigenvector Sensitive Feature Selection for Spectral Clustering.	db/conf/pkdd/pkdd2011-2.html#JiangR11
2272111	Hossein_Rahmani,Behrooz_Nobakht,Hendrik_Blockeel	2010	Collaboration-based Social Tag Prediction in the Graph of Annotated Web Pages.	db/conf/pkdd/dynak2010.html#RahmaniNB10
2272115	Khalid_Benabdeslem,Mohammed_Hindawi	2011	Constrained Laplacian Score for Semi-supervised Feature Selection.	db/conf/pkdd/pkdd2011-1.html#BenabdeslemH11
2272122	Dijun_Luo,Chris_H._Q._Ding,Heng_Huang	2011	Graph Evolution via Social Diffusion Processes.	db/conf/pkdd/pkdd2011-2.html#LuoDH11
2272127	Zhihong_Zhang,Edwin_R._Hancock,Xiao_Bai_0001	2012	Hypergraph Spectra for Semi-supervised Feature Selection.	db/conf/pkdd/pkdd2012-1.html#ZhangHB12
2272130	Pannagadatta_K._Shivaswamy,Tony_Jebara	2010	Laplacian Spectrum Learning.	db/conf/pkdd/pkdd2010-3.html#ShivaswamyJ10
2272145	Patrick_Pletscher,Cheng_Soon_Ong,Joachim_M._Buhmann	2010	Entropy and Margin Maximization for Structured Output Learning.	db/conf/pkdd/pkdd2010-3.html#PletscherOB10
2272146	Nan_Li,William_W._Cohen,Kenneth_R._Koedinger	2012	Learning to Perceive Two-Dimensional Displays Using Probabilistic Grammars.	db/conf/pkdd/pkdd2012-2.html#LiCK12
2272147	Jing_Peng,Costin_Barbu,Guna_Seetharaman,Wei_Fan,Xian_Wu,Kannappan_Palaniappan	2011	ShareBoost: Boosting for Multi-view Learning with Performance Guarantees.	db/conf/pkdd/pkdd2011-2.html#PengBSFWP11
2272151	Rosa_Meo,Elena_Roglia,Enrico_Ponassi	2011	MetaData Retrieval: A Software Prototype for the Annotation of Maps with Social Metadata.	db/conf/pkdd/pkdd2011-3.html#MeoRP11
2272153	Marius_Kloft,ckert_0002,Peter_L._Bartlett	2010	A Unifying View of Multiple Kernel Learning.	db/conf/pkdd/pkdd2010-2.html#KloftRB10
2272161	Gianluca_Bontempi,Olivier_Caelen	2011	A Selecting-the-Best Method for Budgeted Model Selection.	db/conf/pkdd/pkdd2011-1.html#BontempiC11
2272162	Muhammad_Awais,Fei_Yan,Krystian_Mikolajczyk,Josef_Kittler	2011	Novel Fusion Methods for Pattern Recognition.	db/conf/pkdd/pkdd2011-1.html#AwaisYMK11
2272168	Ofer_Meshi,Amir_Globerson	2011	An Alternating Direction Method for Dual MAP LP Relaxation.	db/conf/pkdd/pkdd2011-2.html#MeshiG11
2272177	Georg_Krempl,Zaigham_Faraz_Siddiqui,Myra_Spiliopoulou	2011	Online Clustering of High-Dimensional Trajectories under Concept Drift.	db/conf/pkdd/pkdd2011-2.html#KremplSS11
2272178	Konstantinos_Pelechrinis,Prashant_Krishnamurthy	2012	Location Affiliation Networks: Bonding Social and Spatial Information.	db/conf/pkdd/pkdd2012-2.html#PelechrinisK12
2272195	Josh_Attenberg,Prem_Melville,Foster_J._Provost	2010	A Unified Approach to Active Dual Supervision for Labeling Features and Examples.	db/conf/pkdd/pkdd2010-1.html#AttenbergMP10
2272203	ois_Fleuret,Philip_Abbet,Charles_Dubout,Leonidas_Lefakis	2011	The MASH Project.	db/conf/pkdd/pkdd2011-3.html#FleuretADL11
2272215	Matteo_Riondato,Mert_Akdere,etintemel,Stanley_B._Zdonik,Eli_Upfal	2011	The VC-Dimension of SQL Queries and Selectivity Estimation through Sampling.	db/conf/pkdd/pkdd2011-2.html#RiondatoACZU11
2272223	Borja_Balle,Ariadna_Quattoni,Xavier_Carreras	2011	A Spectral Learning Algorithm for Finite State Transducers.	db/conf/pkdd/pkdd2011-1.html#BalleQC11
2272228	Pavel_P._Kuksa,Yanjun_Qi,Bing_Bai,Ronan_Collobert,Jason_Weston,Vladimir_Pavlovic,Xia_Ning	2010	Semi-supervised Abstraction-Augmented String Kernel for Multi-level Bio-Relation Extraction.	db/conf/pkdd/pkdd2010-2.html#KuksaQBCWPN10
2272236	Changyou_Chen,Lan_Du,Wray_L._Buntine	2011	Sampling Table Configurations for the Hierarchical Poisson-Dirichlet Process.	db/conf/pkdd/pkdd2011-1.html#ChenDB11
2272243	Hirotaka_Hachiya,Masashi_Sugiyama	2010	Feature Selection for Reinforcement Learning: Evaluating Implicit State-Reward Dependency via Conditional Mutual Information.	db/conf/pkdd/pkdd2010-1.html#HachiyaS10
2272246	Blaz_Fortuna,Carolina_Fortuna,Dunja_Mladenic	2010	Real-Time News Recommender System.	db/conf/pkdd/pkdd2010-3.html#FortunaFM10
2272261	Francisco_S._Melo,Manuel_Lopes	2010	Learning from Demonstration Using MDP Induced Metrics.	db/conf/pkdd/pkdd2010-2.html#MeloL10
2272263	Tarique_Anwar,Muhammad_Abulaish	2012	Modeling a Web Forum Ecosystem into an Enriched Social Graph.	db/conf/pkdd/muse2012.html#AnwarA12
2272268	Nikos_Pelekis,Ioannis_Kopanakis,Costas_Panagiotakis,Yannis_Theodoridis	2010	Unsupervised Trajectory Sampling.	db/conf/pkdd/pkdd2010-3.html#PelekisKPT10
2272275	Tammo_Krueger,mer,Konrad_Rieck	2010	ASAP: Automatic Semantics-Aware Analysis of Network Payloads.	db/conf/pkdd/psdml2010.html#KruegerKR10
2272276	Bin_Tong,Hao_Shao,Bin-Hui_Chou,Einoshin_Suzuki	2010	Semi-supervised Projection Clustering with Transferred Centroid Regularization.	db/conf/pkdd/pkdd2010-3.html#TongSCS10
2272286	Sotiris_Karavarsamis,Nikos_Ntarmos,Konstantinos_Blekas	2011	InFeRno - An Intelligent Framework for Recognizing Pornographic Web Pages.	db/conf/pkdd/pkdd2011-3.html#KaravarsamisNB11
2272300	Kathy_Macropol,Ambuj_K._Singh	2012	Reachability Analysis and Modeling of Dynamic Event Networks.	db/conf/pkdd/pkdd2012-1.html#MacropolS12
2272310	Rudy_Raymond,Hisashi_Kashima	2010	Fast and Scalable Algorithms for Semi-supervised Link Prediction on Static and Dynamic Graphs.	db/conf/pkdd/pkdd2010-3.html#RaymondK10
2272311	Radu_Jurca	2011	Algorithms and Challenges on the GeoWeb.	db/conf/pkdd/pkdd2011-1.html#Jurca11
2272325	Fabio_Fassetti,Gianluigi_Greco,Giorgio_Terracina	2011	L-SME: A System for Mining Loosely Structured Motifs.	db/conf/pkdd/pkdd2011-3.html#FassettiGT11
2272326	Dimitrios_Mavroeidis,Lejla_Batina,Twan_van_Laarhoven,Elena_Marchiori	2012	PCA, Eigenvector Localization and Clustering for Side-Channel Attacks on Cryptographic Hardware Devices.	db/conf/pkdd/pkdd2012-1.html#MavroeidisBLM12
2272327	Constantin_A._Rothkopf,Christos_Dimitrakakis	2011	Preference Elicitation and Inverse Reinforcement Learning.	db/conf/pkdd/pkdd2011-3.html#RothkopfD11
2272330	Wenbin_Tang,Honglei_Zhuang,Jie_Tang	2011	Learning to Infer Social Ties in Large Networks.	db/conf/pkdd/pkdd2011-3.html#TangZT11
2272337	Mirwaes_Wahabzada,Zhao_Xu,Kristian_Kersting	2010	Topic Models Conditioned on Relations.	db/conf/pkdd/pkdd2010-3.html#WahabzadaXK10
2272340	Masahiro_Kimura,Kazumi_Saito,Kouzou_Ohara,Hiroshi_Motoda	2012	Opinion Formation by Voter Model with Temporal Decay Dynamics.	db/conf/pkdd/pkdd2012-2.html#KimuraSOM12
2272343	Athina_Spiliopoulou,Amos_J._Storkey	2011	Comparing Probabilistic Models for Melodic Sequences.	db/conf/pkdd/pkdd2011-3.html#SpiliopoulouS11
2272345	N._Kemal_Ure,Alborz_Geramifard,Girish_Chowdhary,Jonathan_P._How	2012	Adaptive Planning for Markov Decision Processes with Uncertain Transition Models via Incremental Feature Dependency Discovery.	db/conf/pkdd/pkdd2012-2.html#UreGCH12
2272346	Subhabrata_Mukherjee,Pushpak_Bhattacharyya	2012	WikiSent: Weakly Supervised Sentiment Analysis through Extractive Summarization with Wikipedia.	db/conf/pkdd/pkdd2012-1.html#MukherjeeB12
2272351	Danai_Koutra,Tai-You_Ke,U._Kang,Duen_Horng_Chau,Hsing-Kuo_Kenneth_Pao,Christos_Faloutsos	2011	Unifying Guilt-by-Association Approaches: Theorems and Fast Algorithms.	db/conf/pkdd/pkdd2011-2.html#KoutraKKCPF11
2272364	Valdinei_Freire_da_Silva,Anna_Helena_Reali_Costa	2011	A Geometric Approach to Find Nondominated Policies to Imprecise Reward MDPs.	db/conf/pkdd/pkdd2011-1.html#SilvaC11
2272366	Xiaoye_Jiang,Jonathan_Huang,Leonidas_J._Guibas	2011	Fourier-Information Duality in the Identity Management Problem.	db/conf/pkdd/pkdd2011-2.html#JiangHG11
2272367	Weiwei_Cheng,l_Rademaker,Bernard_De_Baets,llermeier	2010	Predicting Partial Orders: Ranking with Abstention.	db/conf/pkdd/pkdd2010-1.html#ChengRBH10
2272370	Hao_Shao,Bin_Tong,Einoshin_Suzuki	2011	Compact Coding for Hyperplane Classifiers in Heterogeneous Environment.	db/conf/pkdd/pkdd2011-3.html#ShaoTS11
2272373	ric_Pennerath	2010	Fast Extraction of Locally Optimal Patterns Based on Consistent Pattern Function Variations.	db/conf/pkdd/pkdd2010-3.html#Pennerath10
2272375	Nicola_Fanizzi,Claudia_d'Amato,Floriana_Esposito	2010	Induction of Concepts in Web Ontologies through Terminological Decision Trees.	db/conf/pkdd/pkdd2010-1.html#FanizzidE10
2272377	on,Romaric_Gaudel,mie_Jakubowicz	2011	Clustering Rankings in the Fourier Domain.	db/conf/pkdd/pkdd2011-1.html#ClemenconGJ11
2272383	Fernanda_S._Pimenta,Darko_Obradovic,Rafael_Schirru,Stephan_Baumann,Andreas_Dengel	2010	Automatic Sentiment Monitoring of Specific Topics in the Blogosphere.	db/conf/pkdd/dynak2010.html#PimentaOSBD10
2272387	Christoph_Scholz_0001,Stephan_Doerfel,Martin_Atzmueller,Andreas_Hotho,Gerd_Stumme	2011	Resource-Aware On-line RFID Localization Using Proximity Data.	db/conf/pkdd/pkdd2011-3.html#ScholzDAHS11
2272398	Francesco_Buccafurri,Gianluca_Lax,Antonino_Nocera,Domenico_Ursino	2012	Discovering Links among Social Networks.	db/conf/pkdd/pkdd2012-2.html#BuccafurriLNU12
2272403	Jun_Wang_0017,Adam_Woznica,Alexandros_Kalousis	2012	Learning Neighborhoods for Metric Learning.	db/conf/pkdd/pkdd2012-1.html#WangWK12
2272409	Nikolaj_Tatti,Jilles_Vreeken	2011	Comparing Apples and Oranges - Measuring Differences between Data Mining Results.	db/conf/pkdd/pkdd2011-3.html#TattiV11
2272411	Dotan_Di_Castro,Shie_Mannor	2010	Adaptive Bases for Reinforcement Learning.	db/conf/pkdd/pkdd2010-1.html#CastroM10
2272412	ndez-Lobato,Tjeerd_Dijkstra	2010	Hub Gene Selection Methods for the Reconstruction of Transcription Networks.	db/conf/pkdd/pkdd2010-1.html#Hernandez-LobatoD10
2272421	Stefan_Haun,rnberger,tter,Kilian_Thiel,Michael_R._Berthold	2010	CET: A Tool for Creative Exploration of Graphs.	db/conf/pkdd/pkdd2010-3.html#HaunNKTB10
2272430	Andrei_Z._Broder	2011	Highly Dimensional Problems in Computational Advertising.	db/conf/pkdd/pkdd2011-1.html#Broder11
2272431	Madeleine_Seeland,Tobias_Girschick,Fabian_Buchwald,Stefan_Kramer_0001	2010	Online Structural Graph Clustering Using Frequent Subgraph Mining.	db/conf/pkdd/pkdd2010-3.html#SeelandGBK10
2272441	Pekka_Parviainen,Mikko_Koivisto	2011	Ancestor Relations in the Presence of Unobserved Variables.	db/conf/pkdd/pkdd2011-2.html#ParviainenK11
2272442	Sebastian_Tschiatschek,Peter_Reinprecht,cke,Franz_Pernkopf	2012	Bayesian Network Classifiers with Reduced Precision Parameters.	db/conf/pkdd/pkdd2012-1.html#TschiatschekRMP12
2272454	Rajul_Anand,Chandan_K._Reddy	2011	Constrained Logistic Regression for Discriminative Pattern Mining.	db/conf/pkdd/pkdd2011-1.html#AnandR11
2272457	Charles_Elkan	2010	Preserving Privacy in Data Mining via Importance Weighting.	db/conf/pkdd/psdml2010.html#Elkan10
2272464	Gabriel_Kronberger,Stefan_Wagner_0002,Michael_Kommenda,Andreas_Beham,Andreas_Scheibenpflug,Michael_Affenzeller	2012	Knowledge Discovery through Symbolic Regression with HeuristicLab.	db/conf/pkdd/pkdd2012-2.html#KronbergerWKBSA12
2272466	Mikhail_Zaslavskiy,Francis_R._Bach,Jean-Philippe_Vert	2010	Many-to-Many Graph Matching: A Continuous Relaxation Approach.	db/conf/pkdd/pkdd2010-3.html#ZaslavskiyBV10
2272472	Mihajlo_Grbovic,Slobodan_Vucetic	2011	Tracking Concept Change with Incremental Boosting by Minimization of the Evolving Exponential Loss.	db/conf/pkdd/pkdd2011-1.html#GrbovicV11
2272479	Matan_Orbach,Koby_Crammer	2012	Graph-Based Transduction with Confidence.	db/conf/pkdd/pkdd2012-2.html#OrbachC12
2272481	Claudio_Taranto,Nicola_Di_Mauro,Floriana_Esposito	2012	Learning in Probabilistic Graphs Exploiting Language-Constrained Patterns.	db/conf/pkdd/nfmcp2012.html#TarantoME12
2272487	Jaakko_Viinikanoja,Arto_Klami,Samuel_Kaski	2010	Variational Bayesian Mixture of Robust CCA Models.	db/conf/pkdd/pkdd2010-3.html#ViinikanojaKK10
2272492	Kwan_Hui_Lim,Amitava_Datta	2012	A Topological Approach for Detecting Twitter Communities with Common Interests.	db/conf/pkdd/muse2012.html#LimD12
2272499	Konstantin_Kutzkov	2012	Improved Counter Based Algorithms for Frequent Pairs Mining in Transactional Data Streams.	db/conf/pkdd/pkdd2012-1.html#Kutzkov12
2272501	Gilles_Louppe,Pierre_Geurts	2012	Ensembles on Random Patches.	db/conf/pkdd/pkdd2012-1.html#LouppeG12
2272502	Jiawei_Han	2010	Structure Is Informative: On Mining Structured Information Networks.	db/conf/pkdd/pkdd2010-1.html#Han10
2272516	Joseph_Selman,Alan_Fern	2011	Learning First-Order Definite Theories via Object-Based Queries.	db/conf/pkdd/pkdd2011-3.html#SelmanF11
2272518	Riad_Akrour,Marc_Schoenauer,le_Sebag	2012	APRIL: Active Preference Learning-Based Reinforcement Learning.	db/conf/pkdd/pkdd2012-2.html#AkrourSS12
2272519	Chuan_Shi,Xiangnan_Kong,Philip_S._Yu,Bai_Wang	2011	Multi-label Ensemble Learning.	db/conf/pkdd/pkdd2011-3.html#ShiKYW11
2272522	Tomaso_A._Poggio	2010	Hierarchical Learning Machines and Neuroscience of Visual Cortex.	db/conf/pkdd/pkdd2010-1.html#Poggio10
2272526	Jochen_Garcke	2010	Classification with Sums of Separable Functions.	db/conf/pkdd/pkdd2010-1.html#Garcke10
2272534	Maks_Ovsjanikov,Ye_Chen	2010	Topic Modeling for Personalized Recommendation of Volatile Items.	db/conf/pkdd/pkdd2010-2.html#OvsjanikovC10
2272539	Ondrej_Kuzelka,Ã¡,Matej_Holec,Ã½	2011	Gaussian Logic for Predictive Classification.	db/conf/pkdd/pkdd2011-2.html#KuzelkaSHZ11
2272540	Marco_Gori	2011	Learning from Constraints.	db/conf/pkdd/pkdd2011-1.html#Gori11
2272542	Toshihiro_Kamishima,Shotaro_Akaho,Hideki_Asoh,Jun_Sakuma	2012	Fairness-Aware Classifier with Prejudice Remover Regularizer.	db/conf/pkdd/pkdd2012-2.html#KamishimaAAS12
2272544	Ondrej_Kuzelka,Ã¡,Ã½	2012	Reducing Examples in Relational Learning with Bounded-Treewidth Hypotheses.	db/conf/pkdd/nfmcp2012.html#KuzelkaSZ12
2272545	Omar_Ali,Ilias_N._Flaounas,Tijl_De_Bie,Nello_Cristianini	2011	Celebrity Watch: Browsing News Content by Exploiting Social Intelligence.	db/conf/pkdd/pkdd2011-3.html#AliFBC11
2272547	Dijun_Luo,Feiping_Nie,Chris_H._Q._Ding,Heng_Huang	2011	Multi-Subspace Representation and Discovery.	db/conf/pkdd/pkdd2011-2.html#LuoNDH11
2272548	Gianni_Costa,Giuseppe_Manco,Elio_Masciari	2012	Effectively Grouping Trajectory Streams.	db/conf/pkdd/nfmcp2012.html#CostaMM12
2272549	Chun-Wei_Seah,Ivor_W._Tsang,Yew-Soon_Ong,Gary_Kee_Khoon_Lee	2010	Predictive Distribution Matching SVM for Multi-domain Learning.	db/conf/pkdd/pkdd2010-1.html#SeahTOL10
2272550	Minyoung_Kim,Vladimir_Pavlovic	2010	Hidden Conditional Ordinal Random Fields for Sequence Classification.	db/conf/pkdd/pkdd2010-2.html#KimP10
2272557	Gautam_Kunapuli,Kristin_P._Bennett,Amina_Shabbeer,Richard_Maclin,Jude_W._Shavlik	2010	Online Knowledge-Based Support Vector Machines.	db/conf/pkdd/pkdd2010-2.html#KunapuliBSMS10
2272561	Aliaksei_Severyn,Alessandro_Moschitti	2010	Large-Scale Support Vector Learning with Structural Kernels.	db/conf/pkdd/pkdd2010-3.html#SeverynM10
2272564	Beiming_Sun,Vincent_T._Y._Ng	2012	Identifying Influential Users by Their Postings in Social Networks.	db/conf/pkdd/muse2012.html#SunN12
2272565	Matthijs_van_Leeuwen,Arno_J._Knobbe	2011	Non-redundant Subgroup Discovery in Large and Complex Data.	db/conf/pkdd/pkdd2011-3.html#LeeuwenK11
2272567	Bart_Goethals,Sandy_Moens,Jilles_Vreeken	2011	MIME: A Framework for Interactive Visual Pattern Mining.	db/conf/pkdd/pkdd2011-3.html#GoethalsMV11
2272569	Yuyi_Wang,Jan_Ramon	2012	An Efficiently Computable Support Measure for Frequent Subgraph Pattern Mining.	db/conf/pkdd/pkdd2012-1.html#WangR12
2272570	Zhao_Xu,Kristian_Kersting,Thorsten_Joachims	2010	Fast Active Exploration for Link-Based Preference Learning Using Gaussian Processes.	db/conf/pkdd/pkdd2010-3.html#XuKJ10
2272571	Ã©,res,Patrick_Gallinari	2012	Learning Compact Class Codes for Fast Inference in Large Multi Class Classification.	db/conf/pkdd/pkdd2012-1.html#CisseAG12
2272575	Gabriel_Dulac-Arnold,Ludovic_Denoyer,Philippe_Preux,Patrick_Gallinari	2011	Datum-Wise Classification: A Sequential Approach to Sparsity.	db/conf/pkdd/pkdd2011-1.html#Dulac-ArnoldDPG11
2272577	Pedro_O._S._Vaz_de_Melo,Leman_Akoglu,Christos_Faloutsos,Antonio_Alfredo_Ferreira_Loureiro	2010	Surprising Patterns for the Call Duration Distribution of Mobile Phone Users.	db/conf/pkdd/pkdd2010-3.html#MeloAFL10
2272605	Mohd._Hanafi_Ahmad_Hijazi,Chuntao_Jiang,Frans_Coenen,Yalin_Zheng	2011	Image Classification for Age-related Macular Degeneration Screening Using Hierarchical Image Decompositions and Graph Mining.	db/conf/pkdd/pkdd2011-2.html#HijaziJCZ11
2272608	Guilherme_Vale_Menezes,Jussara_M._Almeida,m,alves,sio_Lacerda,Edleno_Silva_de_Moura,Gisele_L._Pappa,Adriano_Veloso,Nivio_Ziviani	2010	Demand-Driven Tag Recommendation.	db/conf/pkdd/pkdd2010-2.html#MenezesABGLMPVZ10
2272613	Qing_Tao,Kang_Kong,Dejun_Chu,Gao-wei_Wu	2012	Stochastic Coordinate Descent Methods for Regularized Smooth and Nonsmooth Losses.	db/conf/pkdd/pkdd2012-1.html#TaoKCW12
2272625	Ali_Fallah_Tehrani,Weiwei_Cheng,Krzysztof_Dembczynski,llermeier	2011	Learning Monotone Nonlinear Models Using the Choquet Integral.	db/conf/pkdd/pkdd2011-3.html#TehraniCDH11
2272631	Jordan_Frank,Shie_Mannor,Doina_Precup	2011	Activity Recognition with Mobile Phones.	db/conf/pkdd/pkdd2011-3.html#FrankMP11
2272634	Orestis_Kostakis,Panagiotis_Papapetrou,n	2011	ARTEMIS: Assessing the Similarity of Event-Interval Sequences.	db/conf/pkdd/pkdd2011-2.html#KostakisPH11
2272638	Bjoern_H._Menze,B._Michael_Kelm,Daniel_Nicolas_Splitthoff,the,Fred_A._Hamprecht	2011	On Oblique Random Forests.	db/conf/pkdd/pkdd2011-2.html#MenzeKSKH11
2272661	Tao_Wang,Jennifer_Neville,Brian_Gallagher,Tina_Eliassi-Rad	2011	Correcting Bias in Statistical Tests for Network Classifier Evaluation.	db/conf/pkdd/pkdd2011-3.html#WangNGE11
2272663	Mario_Frank,Morteza_Haghir_Chehreghani,Joachim_M._Buhmann	2011	The Minimum Transfer Cost Principle for Model-Order Selection.	db/conf/pkdd/pkdd2011-1.html#FrankCB11
2272678	Phan_Nhat_Hai,Dino_Ienco,Pascal_Poncelet,Maguelonne_Teisseire	2012	Extracting Trajectories through an Efficient and Unifying Spatio-temporal Pattern Mining System.	db/conf/pkdd/pkdd2012-2.html#HaiIPT12
2272682	Riad_Akrour,Marc_Schoenauer,le_Sebag	2011	Preference-Based Policy Learning.	db/conf/pkdd/pkdd2011-1.html#AkrourSS11
2272685	Haoruo_Peng,Zhengyu_Wang,Edward_Y._Chang,Shuchang_Zhou,Zhihua_Zhang	2012	Sublinear Algorithms for Penalized Logistic Regression in Massive Datasets.	db/conf/pkdd/pkdd2012-1.html#PengWCZZ12
2293395	rklund,tz,Johannes_Gehrke	2010	Search in social networks with access control.	db/conf/sigmod/keys2010.html#BjorklundGG10
2293406	Yinian_Qi,Rohit_Jain,Sarvjeet_Singh,Sunil_Prabhakar	2010	Threshold query optimization for uncertain data.	db/conf/sigmod/sigmod2010.html#QiJSP10
2293409	Mirco_Stern,hm,Erik_Buchmann	2010	Processing continuous join queries in sensor networks: a filtering approach.	db/conf/sigmod/sigmod2010.html#SternBB10
2293415	Carl-Christian_Kanne,Guido_Moerkotte	2010	Histograms reloaded: the merits of bucket diversity.	db/conf/sigmod/sigmod2010.html#KanneM10
2293424	Subi_Arumugam,Alin_Dobra,Christopher_M._Jermaine,Niketan_Pansare,Luis_Leopoldo_Perez	2010	The DataPath system: a data-centric analytic processing engine for large data warehouses.	db/conf/sigmod/sigmod2010.html#ArumugamDJPP10
2293430	Mohamed_Yakout,Ahmed_K._Elmagarmid,Jennifer_Neville,Mourad_Ouzzani	2010	GDR: a system for guided data repair.	db/conf/sigmod/sigmod2010.html#YakoutENO10
2293432	James_Cheng,Ada_Wai-Chee_Fu,Jia_Liu	2010	K-isomorphism: privacy preserving network publication against structural attacks.	db/conf/sigmod/sigmod2010.html#ChengFL10
2293439	John_Cieslewicz,Kenneth_A._Ross,Kyoho_Satsumi,Yang_Ye	2010	Automatic contention detection and amelioration for data-intensive operations.	db/conf/sigmod/sigmod2010.html#CieslewiczRSY10
2293443	Verena_Kantere,Debabrata_Dash,Georgios_Gratsias,Anastasia_Ailamaki	2011	Predicting cost amortization for query services.	db/conf/sigmod/sigmod2011.html#KantereDGA11
2293447	Mohammad_Sadoghi	2012	Towards an extensible efficient event processing kernel.	db/conf/sigmod/phd2012.html#Sadoghi12
2293457	tz,Suman_Nath,Johannes_Gehrke	2012	MaskIt: privately releasing user context streams for personalized mobile applications.	db/conf/sigmod/sigmod2012.html#GotzNG12
2293465	Hannah_Bast,Marjan_Celikik	2010	Efficient two-sided error-tolerant search.	db/conf/sigmod/keys2010.html#BastC10
2293469	Campbell_Fraser,Leo_Giakoumakis,Vikas_Hamine,Katherine_F._Moore-Smith	2012	Testing cardinality estimation models in SQL server.	db/conf/sigmod/dbtest2012.html#FraserGHM12
2293479	Jelle_Hellings,George_H._L._Fletcher,Herman_J._Haverkort	2012	Efficient external-memory bisimulation on DAGs.	db/conf/sigmod/sigmod2012.html#HellingsFH12
2293482	Adam_Marcus_0002,Michael_S._Bernstein,Osama_Badar,David_R._Karger,Samuel_Madden,Robert_C._Miller	2011	Tweets as data: demonstration of TweeQL and Twitinfo.	db/conf/sigmod/sigmod2011.html#MarcusBBKMM11
2293484	Jeppe_Rishede_Thomsen,Man_Lung_Yiu,Christian_S._Jensen	2012	Effective caching of shortest paths for location-based services.	db/conf/sigmod/sigmod2012.html#ThomsenYJ12
2293487	Arthur_Meacham,Dennis_E._Shasha	2012	JustMyFriends: full SQL, full transactional amenities, and access privacy.	db/conf/sigmod/sigmod2012.html#MeachamS12
2293488	Olga_Papaemmanouil,Nga_Tran,Mitch_Cherniack	2010	A development environment for query optimizers.	db/conf/sigmod/dbtest2010.html#PapaemmanouilTC10
2293507	Ã¬,Petko_Bogdanov,Razvan_Ranca,Ambuj_K._Singh,Evangelos_E._Papalexakis,Christos_Faloutsos	2012	SigSpot: mining significant anomalous regions from time-evolving networks (abstract only).	db/conf/sigmod/sigmod2012.html#MongioviBRSPF12
2293513	Daisy_Zhe_Wang,Michael_J._Franklin,Minos_N._Garofalakis,Joseph_M._Hellerstein,Michael_L._Wick	2011	Hybrid in-database inference for declarative information extraction.	db/conf/sigmod/sigmod2011.html#WangFGHW11
2293528	Ahmad_Ghazal,Dawit_Yimam_Seid,Alain_Crolotte,Mohammed_Al-Kateb	2012	Adaptive optimizations of recursive queries in teradata.	db/conf/sigmod/sigmod2012.html#GhazalSCA12
2293539	Paul_G._Brown	2010	Overview of sciDB: large scale array storage, processing and analysis.	db/conf/sigmod/sigmod2010.html#Brown10
2293541	Norman_W._Paton,Klitos_Christodoulou,Alvaro_A._A._Fernandes,Bijan_Parsia,Cornelia_Hedeler	2012	Pay-as-you-go data integration for linked data: opportunities, challenges and architectures.	db/conf/sigmod/swim2012.html#PatonCFPH12
2293542	Ivo_Jimenez,Huascar_Sanchez,Quoc_Trung_Tran,Neoklis_Polyzotis	2012	Kaizen: a semi-automatic index advisor.	db/conf/sigmod/sigmod2012.html#JimenezSTP12
2293544	Zhiqiang_Xu,Yiping_Ke,Yi_Wang_0006,Hong_Cheng,James_Cheng	2012	A model-based approach to attributed graph clustering.	db/conf/sigmod/sigmod2012.html#XuKWCC12
2293577	Len_Seligman,Peter_Mork,Alon_Y._Halevy,Kenneth_P._Smith,Michael_J._Carey,Kuang_Chen,Chris_Wolf,Jayant_Madhavan,Akshay_Kannan,Doug_Burdick	2010	OpenII: an open source information integration toolkit.	db/conf/sigmod/sigmod2010.html#SeligmanMHSCCWMKB10
2293586	Renata_Borovica,Ioannis_Alagiannis,Anastasia_Ailamaki	2012	Automated physical designers: what you see is (not) what you get.	db/conf/sigmod/dbtest2012.html#BorovicaAA12
2293589	Jeffrey_Pound,Stelios_Paparizos,Panayiotis_Tsaparas	2011	Facet discovery for structured web search: a query-log mining approach.	db/conf/sigmod/sigmod2011.html#PoundPT11
2293590	Songyun_Duan,Anastasios_Kementsietsidis,Kavitha_Srinivas,Octavian_Udrea	2011	Apples and oranges: a comparison of RDF benchmarks and real RDF datasets.	db/conf/sigmod/sigmod2011.html#DuanKSU11
2293631	Peter_McBrien,Nikos_Rizopoulos,Andrew_Charles_Smith	2012	Type inference methods and performance for data in an RDBMS.	db/conf/sigmod/swim2012.html#McBrienRS12
2293639	Cornelia_Hedeler,Khalid_Belhajjame,Norman_W._Paton,Alvaro_A._A._Fernandes,Suzanne_M._Embury,Lu_Mao,Chenjuan_Guo	2011	Pay-as-you-go mapping selection in dataspaces.	db/conf/sigmod/sigmod2011.html#HedelerBPFEMG11
2293655	Jiaheng_Lu,Pierre_Senellart,Chunbin_Lin,Xiaoyong_Du,Shan_Wang,Xinxing_Chen	2012	Optimal top-k generation of attribute combinations based on ranked lists.	db/conf/sigmod/sigmod2012.html#LuSLDWC12
2293663	Sai_Wu,Beng_Chin_Ooi,Kian-Lee_Tan	2010	Continuous sampling for online aggregation over multiple queries.	db/conf/sigmod/sigmod2010.html#WuOT10
2293668	Surajit_Chaudhuri,Hongrae_Lee,Vivek_R._Narasayya	2010	Variance aware optimization of parameterized queries.	db/conf/sigmod/sigmod2010.html#ChaudhuriLN10
2293671	Haichuan_Shang,Xuemin_Lin,Ying_Zhang,Jeffrey_Xu_Yu,Wei_Wang_0011	2010	Connected substructure similarity search.	db/conf/sigmod/sigmod2010.html#ShangLZYW10
2293674	rling,Lionel_Le_Folgoc,Ahmed_Mseddi,Philippe_Bonnet,Luc_Bouganim,nsson_0001	2010	Performing sound flash device measurements: some lessons from uFLIP.	db/conf/sigmod/sigmod2010.html#BjorlingFMBBJ10
2293683	Yasin_N._Silva,Jason_M._Reed	2012	Exploiting MapReduce-based similarity joins.	db/conf/sigmod/sigmod2012.html#SilvaR12
2293686	Nikos_Giatrakos,Antonios_Deligiannakis,Minos_N._Garofalakis,Izchak_Sharfman,Assaf_Schuster	2012	Prediction-based geometric monitoring over distributed data streams.	db/conf/sigmod/sigmod2012.html#GiatrakosDGSS12
2293697	Daniel_Kifer,Ashwin_Machanavajjhala	2011	No free lunch in data privacy.	db/conf/sigmod/sigmod2011.html#KiferM11
2293703	Hilit_Achiezra,Konstantin_Golenberg,Benny_Kimelfeld,Yehoshua_Sagiv	2010	Exploratory keyword search on data graphs.	db/conf/sigmod/sigmod2010.html#AchiezraGKS10
2293714	Jeff_Shute,Mircea_Oancea,Stephan_Ellner,Ben_Handy,Eric_Rollins,Bart_Samwel,Radek_Vingralek,Chad_Whipkey,Xin_Chen,Beat_Jegerlehner,Kyle_Littlefield,Phoenix_Tong	2012	F1: the fault-tolerant distributed RDBMS supporting google's ad business.	db/conf/sigmod/sigmod2012.html#ShuteOEHRSVWCJLT12
2293717	Wai_Kit_Wong,Nikos_Mamoulis,David_Wai-Lok_Cheung	2010	Non-homogeneous generalization in privacy preserving data publishing.	db/conf/sigmod/sigmod2010.html#WongMC10
2293728	Cong_Yu	2012	Towards a high quality and web-scalable table search engine.	db/conf/sigmod/keys2012.html#Yu12
2293730	Carlos_Ordonez,a	2010	Database systems research on data mining.	db/conf/sigmod/sigmod2010.html#OrdonezG10
2293764	Anastasios_Arvanitis,Georgia_Koutrika	2012	PrefDB: bringing preferences closer to the DBMS.	db/conf/sigmod/sigmod2012.html#ArvanitisK12
2293768	Zheng_Li,Tingjian_Ge	2012	Online windowed subsequence matching over probabilistic sequences.	db/conf/sigmod/sigmod2012.html#LiG12
2293775	Shimin_Chen,Phillip_B._Gibbons,Suman_Nath	2010	PR-join: a non-blocking join achieving higher early result rate with statistical guarantees.	db/conf/sigmod/sigmod2010.html#ChenGN10
2293781	Michael_Moricz,Yerbolat_Dosbayev,Mikhail_Berlyant	2010	PYMK: friend recommendation at myspace.	db/conf/sigmod/sigmod2010.html#MoriczDB10
2293796	Ablimit_Aji,Fusheng_Wang	2012	High performance spatial query processing for large scale scientific data.	db/conf/sigmod/phd2012.html#AjiW12
2293811	Yufei_Tao,Ke_Yi,Cheng_Sheng_0001,Jian_Pei,Feifei_Li_0001	2010	Logging every footstep: quantile summaries for the entire history.	db/conf/sigmod/sigmod2010.html#TaoYSPL10
2293825	Andrey_Balmin,Tim_Kaldewey,Sandeep_Tata	2012	Clydesdale: structured data processing on hadoop.	db/conf/sigmod/sigmod2012.html#BalminKT12
2293835	Carlo_Curino,Evan_P._C._Jones,Samuel_Madden,Hari_Balakrishnan	2011	Workload-aware database monitoring and consolidation.	db/conf/sigmod/sigmod2011.html#CurinoJMB11
2293837	Albert_Yu,Pankaj_K._Agarwal,Jun_Yang_0001	2012	Processing a large number of continuous preference top-	db/conf/sigmod/sigmod2012.html#YuAY12
2293841	Jingren_Zhou,Nicolas_Bruno,Wei_Lin	2012	Advanced partitioning techniques for massively distributed computation.	db/conf/sigmod/sigmod2012.html#ZhouBL12
2293845	Peng_Wang_0012,Alan_F._Smeaton	2011	Aggregating semantic concepts for event representation in lifelogging.	db/conf/sigmod/swim2011.html#WangS11
2293861	Laura_Chiticariu,Vivian_Chu,Sajib_Dasgupta,Thilo_W._Goetz,Howard_Ho,Rajasekar_Krishnamurthy,Alexander_Lang,Yunyao_Li,Bin_Liu_0002,Sriram_Raghavan,Frederick_Reiss,Shivakumar_Vaithyanathan,Huaiyu_Zhu	2011	The SystemT IDE: an integrated development environment for information extraction rules.	db/conf/sigmod/sigmod2011.html#ChiticariuCDGHKLLLRRVZ11
2293869	Zhongxian_Gu,Mohamed_A._Soliman,Florian_M._Waas	2012	Testing the accuracy of query optimizers.	db/conf/sigmod/dbtest2012.html#GuSW12
2293876	M._Muralikrishna	2010	Using the optimizer to generate an effective regression suite: a first step.	db/conf/sigmod/dbtest2010.html#Muralikrishna10
2293892	Rares_Vernica,Michael_J._Carey,Chen_Li_0001	2010	Efficient parallel set-similarity joins using MapReduce.	db/conf/sigmod/sigmod2010.html#VernicaCL10
2293893	Foteini_Alvanaki,Sebastian_Michel,Krithi_Ramamritham,Gerhard_Weikum	2011	EnBlogue: emergent topic detection in web 2.0 streams.	db/conf/sigmod/sigmod2011.html#AlvanakiMRW11
2293913	Nikos_Sarkas,Stelios_Paparizos,Panayiotis_Tsaparas	2010	Structured annotations of web queries.	db/conf/sigmod/sigmod2010.html#SarkasPT10
2293915	Felix_Beier,Knut_Stolze,Kai-Uwe_Sattler	2011	Online reorganization in read optimized MMDBS.	db/conf/sigmod/sigmod2011.html#BeierSS11
2293920	ller,Jens_Teubner,Gustavo_Alonso	2010	Glacier: a query-to-hardware compiler.	db/conf/sigmod/sigmod2010.html#MullerTA10
2293935	Haridimos_Kondylakis,Dimitris_Plexousakis	2011	Exelixis: evolving ontology-based data integration system.	db/conf/sigmod/sigmod2011.html#KondylakisP11
2293972	Alex_Raizman,Asvin_Ananthanarayan,Anton_Kirilov,Badrish_Chandramouli,Mohamed_H._Ali	2010	An extensible test framework for the Microsoft StreamInsight query processor.	db/conf/sigmod/dbtest2010.html#RaizmanAKCA10
2293986	Yu_Xu,Pekka_Kostamaa,Yan_Qi,Jian_Wen,Kevin_Keliang_Zhao	2011	A Hadoop based distributed loading approach to parallel data warehouses.	db/conf/sigmod/sigmod2011.html#XuKQWZ11
2293987	Jayanta_Mondal,Amol_Deshpande	2012	Managing large dynamic graphs efficiently.	db/conf/sigmod/sigmod2012.html#MondalD12
2293989	William_R._Marczak,Shan_Shan_Huang,Martin_Bravenboer,Micah_Sherr,Boon_Thau_Loo,Molham_Aref	2010	SecureBlox: customizable secure distributed data processing.	db/conf/sigmod/sigmod2010.html#MarczakHBSLA10
2293992	Salvatore_Ruggieri,Dino_Pedreschi,Franco_Turini	2010	DCUBE: discrimination discovery in databases.	db/conf/sigmod/sigmod2010.html#RuggieriPT10
2293994	Zaiben_Chen,Heng_Tao_Shen,Xiaofang_Zhou,Yu_Zheng,Xing_Xie	2010	Searching trajectories by locations: an efficiency study.	db/conf/sigmod/sigmod2010.html#ChenSZZX10
2293995	Zhuowei_Bao,Susan_B._Davidson,Sanjeev_Khanna,Sudeepa_Roy	2010	An optimal labeling scheme for workflow provenance using skeleton labels.	db/conf/sigmod/sigmod2010.html#BaoDKR10
2294002	s,hlen,Johann_Gamper	2012	Temporal alignment.	db/conf/sigmod/sigmod2012.html#DignosBG12
2294011	Jiaqi_Zhai,Yin_Lou,Johannes_Gehrke	2011	ATLAS: a probabilistic algorithm for high dimensional similarity search.	db/conf/sigmod/sigmod2011.html#ZhaiLG11
2294017	Wenfei_Fan,Jianzhong_Li,Jizhou_Luo,Zijing_Tan,Xin_Wang,Yinghui_Wu	2011	Incremental graph pattern matching.	db/conf/sigmod/sigmod2011.html#FanLLTWW11
2294020	Jianbin_Qin,Wei_Wang_0011,Yifei_Lu,Chuan_Xiao,Xuemin_Lin	2011	Efficient exact edit similarity query processing with the asymmetric signature scheme.	db/conf/sigmod/sigmod2011.html#QinWLXL11
2294023	Alper_Okcan,Mirek_Riedewald	2011	Processing theta-joins using MapReduce.	db/conf/sigmod/sigmod2011.html#OkcanR11
2294030	Yinan_Li,Allison_Terrell,Jignesh_M._Patel	2011	WHAM: a high-throughput sequence alignment method.	db/conf/sigmod/sigmod2011.html#LiTP11
2294031	Anish_Das_Sarma,Alpa_Jain,Divesh_Srivastava	2010	I4E: interactive investigation of iterative information extraction.	db/conf/sigmod/sigmod2010.html#SarmaJS10
2294041	Sihem_Amer-Yahia,AnHai_Doan,Jon_M._Kleinberg,Nick_Koudas,Michael_J._Franklin	2010	Crowds, clouds, and algorithms: exploring the human side of "big data" applications.	db/conf/sigmod/sigmod2010.html#Amer-YahiaDKKF10
2294047	Grigoris_Karvounarakis,Zachary_G._Ives,Val_Tannen	2010	Querying data provenance.	db/conf/sigmod/sigmod2010.html#KarvounarakisIT10
2294058	Sina_Fakhraee,Farshad_Fotouhi	2012	DBSemSXplorer: semantic-based keyword search system over relational databases for knowledge discovery.	db/conf/sigmod/keys2012.html#FakhraeeF12
2294071	Peixiang_Zhao,Xiaolei_Li,Dong_Xin,Jiawei_Han	2011	Graph cube: on warehousing and OLAP multidimensional networks.	db/conf/sigmod/sigmod2011.html#ZhaoLXH11
2294074	Ozer_Ozdikis,Fatih_Orhan,Furkan_Danismaz	2011	Ontology-based recommendation for points of interest retrieved from multiple data sources.	db/conf/sigmod/swim2011.html#OzdikisOD11
2294081	Katja_Losemann	2012	Foundations of regular expressions in XML schema languages and SPARQL.	db/conf/sigmod/phd2012.html#Losemann12
2294083	Leong_Hou_U,Nikos_Mamoulis,Klaus_Berberich,Srikanta_J._Bedathur	2010	Durable top-k search in document archives.	db/conf/sigmod/sigmod2010.html#UMBB10
2294105	Lyublena_Antova,Konstantinos_Krikellas,Florian_M._Waas	2012	Automatic capture of minimal, portable, and executable bug repros using AMPERe.	db/conf/sigmod/dbtest2012.html#AntovaKW12
2294122	Di_Yang,Zhenyu_Guo,Zaixian_Xie,Elke_A._Rundensteiner,Matthew_O._Ward	2010	Interactive visual exploration of neighbor-based patterns in data streams.	db/conf/sigmod/sigmod2010.html#YangGXRW10
2294123	Oliver_Kennedy,Suman_Nath	2011	Jigsaw: efficient optimization over uncertain enterprise data.	db/conf/sigmod/sigmod2011.html#KennedyN11
2294130	Milos_Todic,Branislav_Uzelac	2012	Combined XML/XQuery generator.	db/conf/sigmod/dbtest2012.html#TodicU12
2294132	Yong_Zeng,Zhifeng_Bao,Tok_Wang_Ling,Luochen_Li	2012	MALEX: a MAp-like exploration model on XML database.	db/conf/sigmod/keys2012.html#ZengBLL12a
2294142	Arjun_Dasgupta,Xin_Jin,Bradley_Jewell,Nan_Zhang_0004,Gautam_Das	2010	Unbiased estimation of size and other aggregates over hidden web databases.	db/conf/sigmod/sigmod2010.html#DasguptaJJZD10
2294145	Iman_Elghandour,Ashraf_Aboulnaga	2012	ReStore: reusing results of MapReduce jobs in pig.	db/conf/sigmod/sigmod2012.html#ElghandourA12
2294147	Dhruba_Borthakur,Jonathan_Gray,Joydeep_Sen_Sarma,Kannan_Muthukkaruppan,Nicolas_Spiegelberg,Hairong_Kuang,Karthik_Ranganathan,Dmytro_Molkov,Aravind_Menon,Samuel_Rash,Rodrigo_Schmidt,Amitanand_S._Aiyer	2011	Apache hadoop goes realtime at Facebook.	db/conf/sigmod/sigmod2011.html#BorthakurGSMSKRMMRSA11
2294151	Anish_Das_Sarma,Hongrae_Lee,Hector_Gonzalez,Jayant_Madhavan,Alon_Y._Halevy	2012	Efficient spatial sampling of large geographical tables.	db/conf/sigmod/sigmod2012.html#SarmaLGMH12
2294168	Kamal_Zellag,Bettina_Kemme	2012	ConsAD: a real-time consistency anomalies detector.	db/conf/sigmod/sigmod2012.html#ZellagK12
2294183	Tilmann_Rabl,Meikel_Poess	2011	Parallel data generation for performance analysis of large, complex RDBMS.	db/conf/sigmod/dbtest2011.html#RablP11
2294187	Klaus_Haller	2010	The test data challenge for database-driven applications.	db/conf/sigmod/dbtest2010.html#Haller10
2294189	Enrico_Iori,Alkis_Simitsis,Themis_Palpanas,Kevin_Wilkinson,Stavros_Harizopoulos	2012	CloudAlloc: a monitoring and reservation system for compute clusters.	db/conf/sigmod/sigmod2012.html#IoriSPWH12
2294191	Shangfu_Peng,Yin_Yang,Zhenjie_Zhang,Marianne_Winslett,Yong_Yu	2012	DP-tree: indexing multi-dimensional data under differential privacy (abstract only).	db/conf/sigmod/sigmod2012.html#PengYZWY12
2294210	Mohamed_Nabeel,Ning_Shang,John_Zage,Elisa_Bertino	2010	Mask: a system for privacy-preserving policy-based access to published content.	db/conf/sigmod/sigmod2010.html#NabeelSZB10
2294216	Mohan_Yang,Haixun_Wang,Haiquan_Chen,Wei-Shinn_Ku	2011	Querying uncertain data with aggregate constraints.	db/conf/sigmod/sigmod2011.html#YangWCK11
2294218	Oguzhan_Ozmen,Kenneth_Salem,Jiri_Schindler,Steve_Daniel	2010	Workload-aware storage layout for database systems.	db/conf/sigmod/sigmod2010.html#OzmenSSD10
2294236	Georgios_Giannikis,Philipp_Unterbrunner,Jeremy_Meyer,Gustavo_Alonso,Dietmar_Fauser,Donald_Kossmann	2010	Crescando.	db/conf/sigmod/sigmod2010.html#GiannikisUMAFK10
2294244	Kristi_Morton,Nicolas_Bruno	2011	FlexMin: a flexible tool for automatic bug isolation in DBMS software.	db/conf/sigmod/dbtest2011.html#MortonB11
2294253	Pengcheng_Xiong	2012	Dynamic management of resources and workloads for RDBMS in cloud: a control-theoretic approach.	db/conf/sigmod/phd2012.html#Xiong12
2294264	K._Tuncay_Tekle,Yanhong_A._Liu	2011	More efficient datalog queries: subsumptive tabling beats magic sets.	db/conf/sigmod/sigmod2011.html#TekleL11
2294278	Haibo_Hu,Jianliang_Xu,Qian_Chen,Ziwei_Yang	2012	Authenticating location-based services without compromising location privacy.	db/conf/sigmod/sigmod2012.html#HuXCY12
2294279	Xiaokui_Xiao,Gabriel_Bender,Michael_Hay,Johannes_Gehrke	2011	iReduct: differential privacy with reduced relative errors.	db/conf/sigmod/sigmod2011.html#XiaoBHG11
2294304	Eduardo_M._Barbosa,Mirella_M._Moro,Giseli_Rabello_Lopes,Palazzo_Moreira_de_Oliveira	2012	VRRC: web based tool for visualization and recommendation on co-authorship network (abstract only).	db/conf/sigmod/sigmod2012.html#BarbosaMLO12
2294305	Peter_Buneman,James_Cheney,Sam_Lindley,ller	2011	DBWiki: a structured wiki for curated data and collaborative data management.	db/conf/sigmod/sigmod2011.html#BunemanCLM11
2294306	Rajvardhan_Patil,Zhengxin_Chen	2012	STRUCT: incorporating contextual information for English query search on relational databases.	db/conf/sigmod/keys2012.html#PatilC12
2294312	Piero_Fraternali,Davide_Martinenghi,Marco_Tagliasacchi	2012	Top-k bounded diversification.	db/conf/sigmod/sigmod2012.html#FraternaliMT12
2294354	Jennie_Duggan,etintemel,Olga_Papaemmanouil,Eli_Upfal	2011	Performance prediction for concurrent database workloads.	db/conf/sigmod/sigmod2011.html#DugganCPU11
2294356	Cody_Hansen,Feifei_Li_0001	2012	ColumbuScout: towards building local search engines over large databases.	db/conf/sigmod/sigmod2012.html#HansenL12
2294372	Akrivi_Vlachou,Christos_Doulkeridis,Neoklis_Polyzotis	2011	Skyline query processing over joins.	db/conf/sigmod/sigmod2011.html#VlachouDP11
2294389	Junhao_Gan,Jianlin_Feng,Qiong_Fang,Wilfred_Ng	2012	Locality-sensitive hashing scheme based on dynamic collision counting.	db/conf/sigmod/sigmod2012.html#GanFFN12
2294401	Partha_Pratim_Talukdar,Zachary_G._Ives,Fernando_C._N._Pereira	2010	Automatically incorporating new sources in keyword search-based data integration.	db/conf/sigmod/sigmod2010.html#TalukdarIP10
2294419	Tyler_Sliwkanich,Douglas_Schneider,Aaron_Yong,Mitchell_Home,Denilson_Barbosa	2012	Towards scalable summarization and visualization of large text corpora (abstract only).	db/conf/sigmod/sigmod2012.html#SliwkanichSYHB12
2294426	ois_Picalausa,Stijn_Vansummeren	2011	What are real SPARQL queries like?	db/conf/sigmod/swim2011.html#PicalausaV11
2294433	Aditya_G._Parameswaran,Georgia_Koutrika,Benjamin_Bercovitz,Hector_Garcia-Molina	2010	Recsplorer: recommendation algorithms based on precedence mining.	db/conf/sigmod/sigmod2010.html#ParameswaranKBG10
2294440	Peng_Wang,Haixun_Wang,Wei_Wang_0009	2011	Finding semantics in time series.	db/conf/sigmod/sigmod2011.html#WangWW11
2294469	Katja_Hose,Ralf_Schenkel	2012	Towards benefit-based RDF source selection for SPARQL queries.	db/conf/sigmod/swim2012.html#HoseS12
2294470	Behzad_Golshan,Theodoros_Lappas,Evimaria_Terzi	2012	SOFIA SEARCH: a tool for automating related-work search.	db/conf/sigmod/sigmod2012.html#GolshanLT12
2294478	Thomas_Tschager,Heiko_A._Schmidt	2012	DAGwoman: enabling DAGMan-like workflows on non-Condor platforms.	db/conf/sigmod/sweet2012.html#TschagerS12
2294484	Jianjun_Chen_0001,Chris_Douglas,Michi_Mutsuzaki,Patrick_Quaid,Raghu_Ramakrishnan,Sriram_Rao,Russell_Sears	2012	Walnut: a unified cloud object store.	db/conf/sigmod/sigmod2012.html#ChenDMQRRS12
2294491	Gaoping_Zhu,Xuemin_Lin,Ke_Zhu,Wenjie_Zhang,Jeffrey_Xu_Yu	2012	TreeSpan: efficiently computing similarity all-matching.	db/conf/sigmod/sigmod2012.html#ZhuLZZY12
2294494	Cliff_Engle,Antonio_Lupher,Reynold_Xin,Matei_Zaharia,Michael_J._Franklin,Scott_Shenker,Ion_Stoica	2012	Shark: fast data analysis using coarse-grained distributed memory.	db/conf/sigmod/sigmod2012.html#EngleLXZFSS12
2294503	Amr_El-Helw,Mina_H._Farid,Ihab_F._Ilyas	2012	Just-in-time information extraction using extraction views.	db/conf/sigmod/sigmod2012.html#El-HelwFI12
2294508	George_Konstantinidis,Luis_Ambite	2011	Scalable query rewriting: a graph-based approach.	db/conf/sigmod/sigmod2011.html#KonstantinidisA11
2294512	Venkatesh_Raghavan,Elke_A._Rundensteiner	2010	ProgXe: progressive result generation framework for multi-criteria decision support queries.	db/conf/sigmod/sigmod2010.html#RaghavanR10
2294518	Tim_Weninger,Marina_Danilevsky,Fabio_Fumarola,Joshua_M._Hailpern,Jiawei_Han,Thomas_J._Johnston,Surya_Kallumadi,Hyungsul_Kim,Zhijin_Li,David_McCloskey,Yizhou_Sun,Nathan_E._TeGrotenhuis,Chi_Wang_0001,Xiao_Yu	2011	WINACS: construction and analysis of web-based computer science information networks.	db/conf/sigmod/sigmod2011.html#WeningerDFHHJKKLMSTWY11
2294565	Andreas_Harth,Katja_Hose,Ralf_Schenkel	2012	Database techniques for linked data management.	db/conf/sigmod/sigmod2012.html#HarthHS12
2294577	Martin_L._Kersten,Alfons_Kemper,Volker_Markl,Anisoara_Nica,Meikel_Poess,Kai-Uwe_Sattler	2011	Tractor pulling on data warehouses.	db/conf/sigmod/dbtest2011.html#KerstenKMNPS11
2294580	Justin_M._Wozniak,Timothy_G._Armstrong,Ketan_Maheshwari,Ewing_L._Lusk,Daniel_S._Katz,Michael_Wilde,Ian_T._Foster	2012	Turbine: a distributed-memory dataflow engine for extreme-scale many-task applications.	db/conf/sigmod/sweet2012.html#WozniakAMLKWF12
2294588	Kristi_Morton,Magdalena_Balazinska,Dan_Grossman	2010	ParaTimer: a progress indicator for MapReduce DAGs.	db/conf/sigmod/sigmod2010.html#MortonBG10
2294589	Peter_Alvaro,Andrew_Hutchinson,Neil_Conway,William_R._Marczak,Joseph_M._Hellerstein	2012	BloomUnit: declarative testing for distributed programs.	db/conf/sigmod/dbtest2012.html#AlvaroHCMH12
2294590	Su_Chen,Xin_Luna_Dong,Laks_V._S._Lakshmanan,Divesh_Srivastava	2011	We challenge you to certify your updates.	db/conf/sigmod/sigmod2011.html#ChenDLS11
2294596	Richard_L._Cole,Florian_Funke,Leo_Giakoumakis,Wey_Guy,Alfons_Kemper,Stefan_Krompass,Harumi_A._Kuno,Raghunath_Othayoth_Nambiar,Thomas_Neumann_0001,Meikel_Poess,Kai-Uwe_Sattler,Michael_Seibold,Eric_Simon,Florian_Waas	2011	The mixed workload CH-benCHmark.	db/conf/sigmod/dbtest2011.html#ColeFGGKKKNNPSSSW11
2294599	Bogdan_Alexe,Balder_ten_Cate,Phokion_G._Kolaitis,Wang_Chiew_Tan	2011	Designing and refining schema mappings via data examples.	db/conf/sigmod/sigmod2011.html#AlexeCKT11
2294603	Carlos_Garcia-Alvarado,Carlos_Ordonez	2010	Keyword search across databases and documents.	db/conf/sigmod/keys2010.html#Garcia-AlvaradoO10
2294611	Luis_Leopoldo_Perez,Subi_Arumugam,Christopher_M._Jermaine	2010	Evaluation of probabilistic threshold queries in MCDB.	db/conf/sigmod/sigmod2010.html#PerezAJ10
2294615	Jimmy_J._Lin,Alek_Kolcz	2012	Large-scale machine learning at twitter.	db/conf/sigmod/sigmod2012.html#LinK12
2294618	Gang_Chen_0001,Chen_Liu,Meiyu_Lu,Beng_Chin_Ooi,Shanshan_Ying,Anthony_K._H._Tung,Dongxiang_Zhang,Meihui_Zhang	2011	A cross-service travel engine for trip planning.	db/conf/sigmod/sigmod2011.html#ChenLLOYTZZ11
2294628	Zi_Huang,Heng_Tao_Shen,Jiajun_Liu,Xiaofang_Zhou	2011	Effective data co-reduction for multimedia similarity search.	db/conf/sigmod/sigmod2011.html#HuangSLZ11
2294639	Tyson_Condie,Neil_Conway,Peter_Alvaro,Joseph_M._Hellerstein,John_Gerth,Justin_Talbot,Khaled_Elmeleegy,Russell_Sears	2010	Online aggregation and continuous query support in MapReduce.	db/conf/sigmod/sigmod2010.html#CondieCAHGTES10
2294651	Wolfgang_Gatterbauer,Dan_Suciu	2010	Data conflict resolution using trust mappings.	db/conf/sigmod/sigmod2010.html#GatterbauerS10
2294670	Castellanos,Umeshwar_Dayal,Meichun_Hsu,Riddhiman_Ghosh,Mohamed_Dekhil,Yue_Lu,Lei_Zhang,Mark_Schreiman	2011	LCI: a social channel analysis platform for live customer intelligence.	db/conf/sigmod/sigmod2011.html#CastellanosDHGDLZS11
2294674	Nathan_Bales,Alin_Deutsch,Vasilis_Vassalos	2011	Score-consistent algebraic optimization of full-text search queries with GRAFT.	db/conf/sigmod/sigmod2011.html#BalesDV11
2294676	Mingyang_Zhang,Nan_Zhang_0004,Gautam_Das	2012	Aggregate suppression for enterprise search engines.	db/conf/sigmod/sigmod2012.html#Zhang0D12
2294679	Divesh_Srivastava,Suresh_Venkatasubramanian	2010	Information theory for data management.	db/conf/sigmod/sigmod2010.html#SrivastavaV10
2294684	Prasang_Upadhyaya,YongChul_Kwon,Magdalena_Balazinska	2011	A latency and fault-tolerance optimizer for online parallel query plans.	db/conf/sigmod/sigmod2011.html#UpadhyayaKB11
2294689	Pat_Hanrahan	2012	Analytic database technologies for a new kind of user: the data enthusiast.	db/conf/sigmod/sigmod2012.html#Hanrahan12
2294692	Zhenjie_Zhang,Marios_Hadjieleftheriou,Beng_Chin_Ooi,Divesh_Srivastava	2010	Bed-tree: an all-purpose index structure for string similarity search based on edit distance.	db/conf/sigmod/sigmod2010.html#ZhangHOS10
2294694	Eli_Cortez,Daniel_Oliveira,Altigran_Soares_da_Silva,Edleno_Silva_de_Moura,Alberto_H._F._Laender	2011	Joint unsupervised structure discovery and information extraction.	db/conf/sigmod/sigmod2011.html#CortezOSML11
2294695	Richard_Michael_Grantham_Wesley,Matthew_Eldridge,Pawel_Terlecki	2011	An analytic data engine for visualization in tableau.	db/conf/sigmod/sigmod2011.html#WesleyET11
2294713	Changjiu_Jin,Sourav_S._Bhowmick,Xiaokui_Xiao,Byron_Choi,Shuigeng_Zhou	2011	GBLENDER: visual subgraph query formulation meets query processing.	db/conf/sigmod/sigmod2011.html#JinBXCZ11
2294730	Eli_Cortez,Altigran_Soares_da_Silva,alves,Edleno_Silva_de_Moura	2010	ONDUX: on-demand unsupervised learning for information extraction.	db/conf/sigmod/sigmod2010.html#CortezSGM10
2294733	Zhengdao_Xu,Hans-Arno_Jacobsen	2010	Processing proximity relations in road networks.	db/conf/sigmod/sigmod2010.html#XuJ10
2294745	Xiang_Lian,Lei_Chen_0002	2011	Efficient query answering in probabilistic RDF graphs.	db/conf/sigmod/sigmod2011.html#LianC11
2294753	Sebastian_Skritek	2012	Foundational aspects of semantic web optimization.	db/conf/sigmod/phd2012.html#Skritek12
2294757	Jinbao_Wang,Sai_Wu,Hong_Gao,Jianzhong_Li,Beng_Chin_Ooi	2010	Indexing multi-dimensional data in a cloud system.	db/conf/sigmod/sigmod2010.html#WangWGLO10
2294765	Ippokratis_Pandis,n,Miguel_Branco,Dimitris_Karampinas,Danica_Porobic,Ryan_Johnson,Anastasia_Ailamaki	2011	A data-oriented transaction execution engine and supporting tools.	db/conf/sigmod/sigmod2011.html#PandisTBKPJA11
2294773	Yuting_Lin,Divyakant_Agrawal,Chun_Chen,Beng_Chin_Ooi,Sai_Wu	2011	Llama: leveraging columnar storage for scalable join processing in the MapReduce framework.	db/conf/sigmod/sigmod2011.html#LinACOW11
2294781	Thanh_T._L._Tran,Liping_Peng,Boduo_Li,Yanlei_Diao,Anna_Liu	2010	PODS: a new model and processing algorithms for uncertain data streams.	db/conf/sigmod/sigmod2010.html#TranPLDL10
2294794	Xixuan_Feng,Arun_Kumar,Benjamin_Recht,Ã©	2012	Towards a unified architecture for in-RDBMS analytics.	db/conf/sigmod/sigmod2012.html#FengKRR12
2294806	Adam_Marcus_0002,Eugene_Wu_0002,David_R._Karger,Samuel_Madden,Robert_C._Miller	2011	Demonstration of Qurk: a query processor for humanoperators.	db/conf/sigmod/sigmod2011.html#MarcusWKMM11
2294822	Nicolas_Bruno,Sameer_Agarwal,Srikanth_Kandula,Bing_Shi,Ming-Chuan_Wu,Jingren_Zhou	2012	Recurring job optimization in scope.	db/conf/sigmod/sigmod2012.html#BrunoAKSWZ12
2294823	Adam_Silberstein,Russell_Sears,Wenchao_Zhou,Brian_F._Cooper	2011	A batch of PNUTS: experiences connecting cloud batch and serving systems.	db/conf/sigmod/sigmod2011.html#SilbersteinSZC11
2294826	Panayiotis_Neophytou,Panos_K._Chrysanthis,Alexandros_Labrinidis	2011	CONFLuEnCE: CONtinuous workFLow ExeCution Engine.	db/conf/sigmod/sigmod2011.html#NeophytouCL11
2294836	Xiang_Lian,Lei_Chen_0002,Shaoxu_Song	2010	Consistent query answers in inconsistent probabilistic databases.	db/conf/sigmod/sigmod2010.html#LianCS10
2294841	Pei_Li	2012	Linking records in dynamic world.	db/conf/sigmod/phd2012.html#Li12
2294856	Ilaria_Bartolini,Paolo_Ciaccia	2010	Multi-dimensional keyword-based image annotation and search.	db/conf/sigmod/keys2010.html#BartoliniC10
2294860	Padmashree_Ravindra,HyeongSik_Kim,Kemafor_Anyanwu	2012	To nest or not to nest, when and how much: representing intermediate results of graph pattern queries in MapReduce based processing.	db/conf/sigmod/swim2012.html#RavindraKA12
2294885	-Ruiz,Christoph_Pinkel,rg_Schad,Jens_Dittrich	2011	RAFT at work: speeding-up mapreduce applications under task and node failures.	db/conf/sigmod/sigmod2011.html#Quiane-RuizPSD11
2294903	Bhargav_Kanagal,Jian_Li,Amol_Deshpande	2011	Sensitivity analysis and explanations for robust query evaluation in probabilistic databases.	db/conf/sigmod/sigmod2011.html#KanagalLD11
2294921	Jens_Teubner,ller	2011	How soccer players would do stream joins.	db/conf/sigmod/sigmod2011.html#TeubnerM11
2294932	James_F._Terwilliger,Philip_A._Bernstein,Adi_Unnithan	2010	Worry-free database upgrades: automated model-driven evolution of schemas and complex mappings.	db/conf/sigmod/sigmod2010.html#TerwilligerBU10
2294935	n,Ismael_Sanz,Rafael_Berlanga_Llavori	2010	XTaGe: a flexible XML collection generator.	db/conf/sigmod/sigmod2010.html#PerezSL10
2294948	Alexandra_Meliou,Yisong_Song,Dan_Suciu	2012	Tiresias: a demonstration of how-to queries.	db/conf/sigmod/sigmod2012.html#MeliouSS12
2294959	Senjuti_Basu_Roy,Kaushik_Chakrabarti	2011	Location-aware type ahead search on spatial databases: semantics and efficiency.	db/conf/sigmod/sigmod2011.html#RoyC11
2294962	Kai_Pan,Xintao_Wu,Tao_Xie	2011	Database state generation via dynamic symbolic execution for coverage criteria.	db/conf/sigmod/dbtest2011.html#PanWX11
2294964	Elio_Damaggio,Alin_Deutsch,Dayou_Zhou	2011	Querying contract databases based on temporal behavior.	db/conf/sigmod/sigmod2011.html#DamaggioDZ11
2294971	Alessandro_Bozzon,Daniele_Braga,Marco_Brambilla_0001,Stefano_Ceri,Francesco_Corcoglioniti,Piero_Fraternali,Salvatore_Vadacca	2011	Search computing: multi-domain search on ranked data.	db/conf/sigmod/sigmod2011.html#BozzonBBCCFV11
2294973	Kyumars_Sheykh_Esmaili,Tahmineh_Sanamrad,Peter_M._Fischer_0001,Nesime_Tatbul	2011	Changing flights in mid-air: a model for safely modifying continuous queries.	db/conf/sigmod/sigmod2011.html#EsmailiSFT11
2294981	Sihem_Amer-Yahia,Samreen_Anjum,Amira_Ghenai,Aysha_Siddique,Sofiane_Abbar,Sam_Madden,Adam_Marcus_0002,Mohammed_El-Haddad	2012	MAQSA: a system for social analytics on news.	db/conf/sigmod/sigmod2012.html#Amer-YahiaAGSAMME12
2294982	Christos_Faloutsos,U._Kang	2012	Managing and mining large graphs: patterns and algorithms.	db/conf/sigmod/sigmod2012.html#FaloutsosK12
2294991	Xin_Luna_Dong,Divesh_Srivastava	2011	Large-scale copy detection.	db/conf/sigmod/sigmod2011.html#DongS11
2295003	Herodotos_Herodotou,Nedyalko_Borisov,Shivnath_Babu	2011	Query optimization techniques for partitioned tables.	db/conf/sigmod/sigmod2011.html#HerodotouBB11
2295011	James_Cheng,Yiping_Ke,Ada_Wai-Chee_Fu,Jeffrey_Xu_Yu,Linhong_Zhu	2010	Finding maximal cliques in massive networks by H*-graph.	db/conf/sigmod/sigmod2010.html#ChengKFYZ10
2295014	Ashish_Thusoo,Zheng_Shao,Suresh_Anthony,Dhruba_Borthakur,Namit_Jain,Joydeep_Sen_Sarma,Raghotham_Murthy,Hao_Liu	2010	Data warehousing and analytics infrastructure at facebook.	db/conf/sigmod/sigmod2010.html#ThusooSABJSML10
2295029	Sebastiaan_J._van_Schaik,Oege_de_Moor	2011	A memory efficient reachability data structure through bit vector compression.	db/conf/sigmod/sigmod2011.html#SchaikM11
2295040	Ekaterini_Ioannou,Wolfgang_Nejdl,e,Yannis_Velegrakis	2011	LinkDB: a probabilistic linkage database system.	db/conf/sigmod/sigmod2011.html#IoannouNNV11
2295069	Stephen_Guo,Aditya_G._Parameswaran,Hector_Garcia-Molina	2012	So who won?: dynamic max discovery with the crowd.	db/conf/sigmod/sigmod2012.html#GuoPG12
2295082	Yu_Xu,Pekka_Kostamaa,Like_Gao	2010	Integrating hadoop and parallel DBMs.	db/conf/sigmod/sigmod2010.html#XuKG10
2295089	Mark_Sifer,Jian_Lin,Yutaka_Watanobe,Subhash_Bhalla	2010	Integrating keyword search with multiple dimension tree views over a summary corpus data cube.	db/conf/sigmod/sigmod2010.html#SiferLWB10
2295114	Ilya_Taranov,Ivan_Shcheklein,Alexander_Kalinin,Leonid_Novak,Sergei_D._Kuznetsov,Roman_Pastukhov,Alexander_Boldakov,Denis_Turdakov,Konstantin_Antipin,Andrey_Fomichev,Peter_Pleshachkov,Pavel_Velikhov,Nikolai_Zavaritski,Maxim_Grinev,Maria_P._Grineva,Dmitry_Lizorkin	2010	Sedna: native XML database management system (internals overview).	db/conf/sigmod/sigmod2010.html#TaranovSKNKPBTAFPVZGGL10
2295121	Zhuowei_Bao,Susan_B._Davidson,Tova_Milo	2011	Labeling recursive workflow executions on-the-fly.	db/conf/sigmod/sigmod2011.html#BaoDM11
2295126	Hyun_Jin_Moon,Carlo_Curino,Carlo_Zaniolo	2010	Scalable architecture and query optimization fortransaction-time DBs with evolving schemas.	db/conf/sigmod/sigmod2010.html#MoonCZ10
2295127	Ioannis_Alagiannis,Debabrata_Dash,Karl_Schnaitter,Anastasia_Ailamaki,Neoklis_Polyzotis	2010	An automated, yet interactive and portable DB designer.	db/conf/sigmod/sigmod2010.html#AlagiannisDSAP10
2295128	Dominic_Letarte,ois_Gauthier,Ettore_Merlo,Nattavut_Sutyanyong,Calisto_Zuzarte	2012	Targeted genetic test SQL generation for the DB2 database.	db/conf/sigmod/dbtest2012.html#LetarteGMSZ12
2295132	Donald_Kossmann,Tim_Kraska,Simon_Loesing	2010	An evaluation of alternative architectures for transaction processing in the cloud.	db/conf/sigmod/sigmod2010.html#KossmannKL10
2295139	Liang_Jeff_Chen,Yannis_Papakonstantinou	2011	Context-sensitive ranking for document retrieval.	db/conf/sigmod/sigmod2011.html#ChenP11
2295161	Goetz_Graefe,Harumi_A._Kuno,Bernhard_Seeger	2012	Self-diagnosing and self-healing indexes.	db/conf/sigmod/dbtest2012.html#GraefeKS12
2295165	Jerzy_Tyszkiewicz	2010	Spreadsheet as a relational database engine.	db/conf/sigmod/sigmod2010.html#Tyszkiewicz10
2295175	Jiaheng_Lu,Ying_Lu,Gao_Cong	2011	Reverse spatial and textual k nearest neighbor search.	db/conf/sigmod/sigmod2011.html#LuLC11
2295177	Sanjay_Agrawal,Kaushik_Chakrabarti,Surajit_Chaudhuri,Venkatesh_Ganti,nig,Dong_Xin	2010	Query portals: dynamically generating portals for entity-oriented web queries.	db/conf/sigmod/sigmod2010.html#AgrawalCCGKX10
2295181	Serge_Abiteboul,Yael_Amsterdamer,Tova_Milo,Pierre_Senellart	2012	Auto-completion learning for XML.	db/conf/sigmod/sigmod2012.html#AbiteboulAMS12
2295185	Sudipto_Das,Yannis_Sismanis,Kevin_S._Beyer,Rainer_Gemulla,Peter_J._Haas,John_McPherson	2010	Ricardo: integrating R and Hadoop.	db/conf/sigmod/sigmod2010.html#DasSBGHM10
2295194	Steven_Keith_Begley,Zhen_He,Yi-Ping_Phoebe_Chen	2012	MCJoin: a memory-constrained join for column-store main-memory databases.	db/conf/sigmod/sigmod2012.html#BegleyHC12
2295203	Rajendra_Shinde,Ashish_Goel,Pankaj_Gupta,Debojyoti_Dutta	2010	Similarity search and locality sensitive hashing using ternary content addressable memories.	db/conf/sigmod/sigmod2010.html#ShindeGGD10
2295204	Francesco_Gullo,Carlotta_Domeniconi,Andrea_Tagarelli	2011	Advancing data clustering via projective clustering ensembles.	db/conf/sigmod/sigmod2011.html#GulloDT11
2295212	Daniel_Deutch,Tova_Milo	2012	Mob data sourcing.	db/conf/sigmod/sigmod2012.html#DeutchM12
2295213	Robert_Bolton,David_Ing,Christopher_Rebert,Kristina_Lam_Thai	2012	Declarative web application development: encapsulating dynamic JavaScript widgets (abstract only).	db/conf/sigmod/sigmod2012.html#BoltonIRT12
2295227	Russell_Sears,Raghu_Ramakrishnan	2012	bLSM: a general purpose log structured merge tree.	db/conf/sigmod/sigmod2012.html#SearsR12
2295229	Justin_J._Levandoski,Mohamed_F._Mokbel,Mohamed_E._Khalefa,Venkateshwar_R._Korukanti	2010	A demonstration of FlexPref: extensible preference evaluation inside the DBMS engine.	db/conf/sigmod/sigmod2010.html#LevandoskiMKK10
2295233	Yufei_Tao,Stavros_Papadopoulos,Cheng_Sheng_0001,Kostas_Stefanidis	2011	Nearest keyword search in XML documents.	db/conf/sigmod/sigmod2011.html#TaoPSS11
2295244	Krishna_Kunchithapadam,Wei_Zhang_0051,Amit_Ganesh,Niloy_Mukherjee	2011	Oracle database filesystem.	db/conf/sigmod/sigmod2011.html#KunchithapadamZGM11
2295265	Zhen_Hua_Liu,Thomas_Baby,Sukhendu_Chakraborty,Junyan_Ding,Anguel_Novoselsky,Vikas_Arora	2010	Pay-as-you-go: an adaptive approach to provide full context-aware text search over document content.	db/conf/sigmod/sigmod2010.html#LiuBCDNA10
2295266	Franz_Graf_0001,Hans-Peter_Kriegel,Matthias_Renz,Matthias_Schubert	2010	PAROS: pareto optimal route selection.	db/conf/sigmod/sigmod2010.html#GrafKRS10
2295268	Meihui_Zhang,Marios_Hadjieleftheriou,Beng_Chin_Ooi,Cecilia_M._Procopiuc,Divesh_Srivastava	2011	Automatic discovery of attributes in relational databases.	db/conf/sigmod/sigmod2011.html#ZhangHOPS11
2295273	Karthik_Ramachandra_0002,S._Sudarshan_0001	2012	Holistic optimization by prefetching query results.	db/conf/sigmod/sigmod2012.html#0002S12
2295282	Yi-Reun_Kim,Kyu-Young_Whang,Il-Yeol_Song	2010	Page-differential logging: an efficient and DBMS-independent approach for storing data into flash memory.	db/conf/sigmod/sigmod2010.html#KimWS10
2295284	Abdullah_Mueen,Suman_Nath,Jie_Liu	2010	Fast approximate correlation for massive time-series data.	db/conf/sigmod/sigmod2010.html#MueenNL10
2295298	Oliver_Kennedy,Steve_Lee,Charles_Loboz,Slawek_Smyl,Suman_Nath	2011	Fuzzy prophet: parameter exploration in uncertain enterprise scenarios.	db/conf/sigmod/sigmod2011.html#KennedyLLSN11
2295300	Jon_M._Kleinberg	2010	The flow of on-line information in global networks.	db/conf/sigmod/sigmod2010.html#Kleinberg10
2295302	Ryan_Johnson	2012	Fighting back: using observability tools to improve the DBMS (not just diagnose it).	db/conf/sigmod/dbtest2012.html#Johnson12
2295310	Shengqi_Yang,Xifeng_Yan,Bo_Zong,Arijit_Khan	2012	Towards effective partition management for large graphs.	db/conf/sigmod/sigmod2012.html#YangYZK12
2295317	Aaron_J._Elmore,Sudipto_Das,Divyakant_Agrawal,Amr_El_Abbadi	2011	Zephyr: live migration in shared nothing databases for elastic cloud platforms.	db/conf/sigmod/sigmod2011.html#ElmoreDAA11
2295325	Prashanth_Mohan,Abhradeep_Thakurta,Elaine_Shi,Dawn_Song,David_E._Culler	2012	GUPT: privacy preserving data analysis made easy.	db/conf/sigmod/sigmod2012.html#MohanTSSC12
2295330	Silviu_Maniu,Bogdan_Cautis	2012	Taagle: efficient, personalized search in collaborative tagging networks.	db/conf/sigmod/sigmod2012.html#ManiuC12
2295337	Anastasia_Ailamaki	2011	Managing scientific data: lessons, challenges, and opportunities.	db/conf/sigmod/sigmod2011.html#Ailamaki11
2295341	Changkyu_Kim,Jatin_Chhugani,Nadathur_Satish,Eric_Sedlar,Anthony_D._Nguyen,Tim_Kaldewey,Victor_W._Lee,Scott_A._Brandt,Pradeep_Dubey	2010	FAST: fast architecture sensitive tree search on modern CPUs and GPUs.	db/conf/sigmod/sigmod2010.html#KimCSSNKLBD10
2295345	Peng_Wang,Haixun_Wang,Majin_Liu,Wei_Wang_0009	2010	An algorithmic approach to event summarization.	db/conf/sigmod/sigmod2010.html#WangWLW10
2295346	Ilias_N._Flaounas,Omar_Ali,Marco_Turchi,Tristan_Snowsill,Florent_Nicart,Tijl_De_Bie,Nello_Cristianini	2011	NOAM: news outlets analysis and monitoring system.	db/conf/sigmod/sigmod2011.html#FlaounasATSNBC11
2295349	Michael_J._Franklin,Donald_Kossmann,Tim_Kraska,Sukriti_Ramesh,Reynold_Xin	2011	CrowdDB: answering queries with crowdsourcing.	db/conf/sigmod/sigmod2011.html#FranklinKKRX11
2295356	Chaokun_Wang,Jianmin_Wang_0001,Xuemin_Lin,Wei_Wang_0011,Haixun_Wang,Hongsong_Li,Wanpeng_Tian,Jun_Xu,Rui_Li	2010	MapDupReducer: detecting near duplicates over massive datasets.	db/conf/sigmod/sigmod2010.html#WangWLWWLTXL10
2295358	Jeffrey_Pound,Ihab_F._Ilyas,Grant_E._Weddell	2010	Expressive and flexible access to web-extracted data: a keyword-based structured query language.	db/conf/sigmod/sigmod2010.html#PoundIW10
2295365	Ioannis_Koltsidas,Stratis_Viglas	2011	Data management over flash memory.	db/conf/sigmod/sigmod2011.html#KoltsidasV11
2295373	Hazem_Elmeleegy,Ahmed_K._Elmagarmid,Jaewoo_Lee	2011	Leveraging query logs for schema mapping generation in U-MAP.	db/conf/sigmod/sigmod2011.html#ElmeleegyEL11
2295378	ke_Larson,Cipri_Clinciu,Eric_N._Hanson,Artem_Oks,Susan_L._Price,Srikumar_Rangarajan,Aleksandras_Surna,Qingqing_Zhou	2011	SQL server column store indexes.	db/conf/sigmod/sigmod2011.html#LarsonCHOPRSZ11
2295384	Srinath_Shankar,Rimma_V._Nehme,Josep_Aguilar-Saborit,Andrew_Chung,Mostafa_Elhemali,Alan_Halverson,Eric_Robinson,Mahadevan_Sankara_Subramanian,David_J._DeWitt,sar_A._Galindo-Legaria	2012	Query optimization in microsoft SQL server PDW.	db/conf/sigmod/sigmod2012.html#ShankarNACEHRSDG12
2295390	Shivakumar_Vaithyanathan	2012	The value of social media data in enterprise applications.	db/conf/sigmod/sigmod2012.html#Vaithyanathan12
2295397	Wook-Shin_Han,Jinsoo_Lee,Yang-Sae_Moon,Seung-won_Hwang,Hwanjo_Yu	2011	A new approach for processing ranked subsequence matching based on ranked union.	db/conf/sigmod/sigmod2011.html#HanLMHY11
2295400	Michael_J._Cafarella,Alon_Y._Halevy	2011	Web data management.	db/conf/sigmod/sigmod2011.html#CafarellaH11
2295402	Guoliang_Li,Dong_Deng,Jianhua_Feng	2011	Faerie: efficient filtering algorithms for approximate dictionary-based entity extraction.	db/conf/sigmod/sigmod2011.html#LiDF11
2295415	Mohan_Yang,Haixun_Wang,Lipyeow_Lim,Min_Wang	2010	Optimizing content freshness of relations extracted from the web using keyword search.	db/conf/sigmod/sigmod2010.html#YangWLW10
2295421	Kenneth_P._Smith,Craig_Bonaceto,Chris_Wolf,Beth_Yost,Michael_Morse,Peter_Mork,Doug_Burdick	2010	Exploring schema similarity at multiple resolutions.	db/conf/sigmod/sigmod2010.html#SmithBWYMMB10
2295431	Yufei_Tao,Cheng_Sheng_0001,Jianzhong_Li	2010	Finding maximum degrees in hidden bipartite graphs.	db/conf/sigmod/sigmod2010.html#TaoSL10
2295433	Wook-Shin_Han,Minh-Duc_Pham,Jinsoo_Lee,Romans_Kasperovics,Jeffrey_Xu_Yu	2011	iGraph in action: performance analysis of disk-based graph indexing techniques.	db/conf/sigmod/sigmod2011.html#HanPLKY11
2295434	Bahman_Bahmani,Kaushik_Chakrabarti,Dong_Xin	2011	Fast personalized PageRank on MapReduce.	db/conf/sigmod/sigmod2011.html#BahmaniCX11
2295437	Chris_Mayfield,Jennifer_Neville,Sunil_Prabhakar	2010	ERACER: a database approach for statistical inference and data cleaning.	db/conf/sigmod/sigmod2010.html#MayfieldNP10
2295440	Herald_Kllapi,Eva_Sitaridi,Manolis_M._Tsangaris,Yannis_E._Ioannidis	2011	Schedule optimization for data processing flows on the cloud.	db/conf/sigmod/sigmod2011.html#KllapiSTI11
2295444	Nadathur_Satish,Changkyu_Kim,Jatin_Chhugani,Anthony_D._Nguyen,Victor_W._Lee,Daehyun_Kim,Pradeep_Dubey	2010	Fast sort on CPUs and GPUs: a case for bandwidth oblivious SIMD sort.	db/conf/sigmod/sigmod2010.html#SatishKCNLKD10
2295460	Ruoming_Jin,Ning_Ruan,Yang_Xiang,Victor_E._Lee	2012	A highway-centric labeling approach for answering distance queries on large sparse graphs.	db/conf/sigmod/sigmod2012.html#JinRXL12
2295469	Laura_Chiticariu,Yunyao_Li,Sriram_Raghavan,Frederick_Reiss	2010	Enterprise information extraction: recent developments and open challenges.	db/conf/sigmod/sigmod2010.html#ChiticariuLRR10
2295486	Feng_Zhao,Gautam_Das,Kian-Lee_Tan,Anthony_K._H._Tung	2010	Call to order: a hierarchical browsing approach to eliciting users' preference.	db/conf/sigmod/sigmod2010.html#ZhaoDTT10
2295487	zcan,David_Hoa,Kevin_S._Beyer,Andrey_Balmin,Chuan_Jie_Liu,Yu_Li	2011	Emerging trends in the enterprise data analytics: connecting Hadoop and DB2 warehouse.	db/conf/sigmod/sigmod2011.html#OzcanHBBLL11
2295494	Chun_Kit_Chui,Ben_Kao,Eric_Lo,David_W._Cheung	2010	S-OLAP: an OLAP system for analyzing sequence data.	db/conf/sigmod/sigmod2010.html#ChuiKLC10
2295506	Yasin_N._Silva,Ahmed_M._Aly,Walid_G._Aref,ke_Larson	2010	SimDB: a similarity-aware database system.	db/conf/sigmod/sigmod2010.html#SilvaAAL10
2295514	Hugo_Alves,Ã¨	2012	Abstract framework for social ontologies and folksonomized ontologies.	db/conf/sigmod/swim2012.html#AlvesS12
2295516	Mesquita	2012	Clustering techniques for open relation extraction.	db/conf/sigmod/phd2012.html#Mesquita12
2295534	Matteo_Magnani,Danilo_Montesi	2010	US-SQL: managing uncertain schemata.	db/conf/sigmod/sigmod2010.html#MagnaniM10
2295535	Ziyu_Guan,Jian_Wu,Qing_Zhang,Ambuj_K._Singh,Xifeng_Yan	2011	Assessing and ranking structural correlations in graphs.	db/conf/sigmod/sigmod2011.html#GuanWZSY11
2295539	Daniel_J._Farrar	2010	Schema-driven experiment management: declarative testing with dexterity.	db/conf/sigmod/dbtest2010.html#Farrar10
2295545	Badrish_Chandramouli,Joris_Claessens,Suman_Nath,Ivo_Santos,Wenchao_Zhou	2012	RACE: real-time applications over cloud-edge.	db/conf/sigmod/sigmod2012.html#ChandramouliCNSZ12
2295553	Mo_Liu,Elke_A._Rundensteiner,Kara_Greenfield,Chetan_Gupta,Song_Wang,Ismail_Ari,Abhay_Mehta	2011	E-Cube: multi-dimensional event sequence analysis using hierarchical pattern query sharing.	db/conf/sigmod/sigmod2011.html#LiuRGGWAM11
2295558	Aditya_G._Parameswaran,Hector_Garcia-Molina,Hyunjung_Park,Neoklis_Polyzotis,Aditya_Ramesh,Jennifer_Widom	2012	CrowdScreen: algorithms for filtering data with humans.	db/conf/sigmod/sigmod2012.html#ParameswaranGPPRW12
2295562	Meiyu_Lu,Divyakant_Agrawal,Bing_Tian_Dai,Anthony_K._H._Tung	2011	Schema-as-you-go: on probabilistic tagging and querying of wide tables.	db/conf/sigmod/sigmod2011.html#LuADT11
2295563	Rimma_V._Nehme,Nicolas_Bruno	2011	Automated partitioning design in parallel database systems.	db/conf/sigmod/sigmod2011.html#NehmeB11
2295573	Kunal_Mulay,P._Sreenivasa_Kumar	2012	SPOVC: a scalable RDF store using horizontal partitioning and column oriented DBMS.	db/conf/sigmod/swim2012.html#MulayK12
2295577	Kulsawasd_Jitkajornwanich,Ramez_Elmasri,Chengkai_Li,John_McEnery	2011	realization.	db/conf/sigmod/swim2011.html#JitkajornwanichELM11
2295594	Vamsidhar_Thummala,Shivnath_Babu	2010	iTuned: a tool for configuring and visualizing database parameters.	db/conf/sigmod/sigmod2010.html#ThummalaB10
2295599	Zengfeng_Huang,Lu_Wang,Ke_Yi,Yunhao_Liu	2011	Sampling based algorithms for quantile computation in sensor networks.	db/conf/sigmod/sigmod2011.html#HuangWYL11
2295600	Abhijith_Kashyap,Michalis_Petropoulos	2011	Rapid development of web-based query interfacesfor XML datasets with QURSED.	db/conf/sigmod/sigmod2011.html#KashyapP11
2295608	Manos_Athanassoulis,Shimin_Chen,Anastasia_Ailamaki,Phillip_B._Gibbons,Radu_Stoica	2011	MaSM: efficient online updates in data warehouses.	db/conf/sigmod/sigmod2011.html#AthanassoulisCAGS11
2295642	Tuan_Cao,Marcos_Antonio_Vaz_Salles,Benjamin_Sowell,Yao_Yue,Alan_J._Demers,Johannes_Gehrke,Walker_M._White	2011	Fast checkpoint recovery algorithms for frequently consistent applications.	db/conf/sigmod/sigmod2011.html#CaoSSYDGW11
2295644	Eleni_Petraki	2012	Holistic indexing: offline, online and adaptive indexing in the same kernel.	db/conf/sigmod/phd2012.html#Petraki12
2295648	Mariano_P._Consens,Kleoni_Ioannidou,Jeff_LeFevre,Neoklis_Polyzotis	2012	Divergent physical design tuning for replicated databases.	db/conf/sigmod/sigmod2012.html#ConsensILP12
2295663	Pranav_Vaidya,Jaehwan_John_Lee,Francis_Bowen,Yingzi_Du,Chandima_H._Nadungodage,Yuni_Xia	2010	Symbiote: a reconfigurable logic assisted data streammanagement system (RLADSMS).	db/conf/sigmod/sigmod2010.html#VaidyaLBDNX10
2295664	Arvind_Arasu,Raghav_Kaushik,Jian_Li	2011	Data generation using declarative constraints.	db/conf/sigmod/sigmod2011.html#ArasuKL11
2295665	Mengmeng_Liu	2012	Efficient optimization and processing for distributed monitoring and control applications.	db/conf/sigmod/phd2012.html#Liu12
2295669	Wenchao_Zhou,Micah_Sherr,Tao_Tao,Xiaozhou_Li,Boon_Thau_Loo,Yun_Mao	2010	Efficient querying and maintenance of network provenance at internet-scale.	db/conf/sigmod/sigmod2010.html#ZhouSTLLM10
2295671	Venu_Satuluri,Srinivasan_Parthasarathy,Yiye_Ruan	2011	Local graph sparsification for scalable clustering.	db/conf/sigmod/sigmod2011.html#SatuluriPR11
2295677	Luciano_Barbosa,Hoa_Nguyen,Thanh_Hoang_Nguyen,Ramesh_Pinnamaneni,Juliana_Freire	2010	Creating and exploring web form repositories.	db/conf/sigmod/sigmod2010.html#BarbosaNNPF10
2295688	Mohamed_Yakout,Kris_Ganjam,Kaushik_Chakrabarti,Surajit_Chaudhuri	2012	InfoGather: entity augmentation and attribute discovery by holistic matching with web tables.	db/conf/sigmod/sigmod2012.html#YakoutGCC12
2295690	Carlos_Ordonez,Sasi_K._Pitchaimalai	2011	One-pass data mining algorithms in a DBMS with UDFs.	db/conf/sigmod/sigmod2011.html#OrdonezP11
2295696	Fernando_Chirigati,tor_Silva_Sousa,Eduardo_S._Ogasawara,Daniel_de_Oliveira_0001,Jonas_Dias,bio_Porto,Patrick_Valduriez,Marta_Mattoso	2012	Evaluating parameter sweep workflows in high performance computing.	db/conf/sigmod/sweet2012.html#ChirigatiSO0DPV12
2295713	Evangelos_Angelou,Nikolaos_Papailiou,Ioannis_Konstantinou,Dimitrios_Tsoumakos,Nectarios_Koziris	2012	Automatic scaling of selective SPARQL joins using the TIRAMOLA system.	db/conf/sigmod/swim2012.html#AngelouPKTK12
2295723	Hazem_Elmeleegy,Jaewoo_Lee,El_Kindi_Rezig,Mourad_Ouzzani,Ahmed_K._Elmagarmid	2011	U-MAP: a system for usage-based schema matching and mapping.	db/conf/sigmod/sigmod2011.html#ElmeleegyLROE11
2295728	Philip_Bohannon,Nilesh_N._Dalvi,Yuval_Filmus,Nori_Jacoby,S._Sathiya_Keerthi,Alok_Kirpal	2012	Automatic web-scale information extraction.	db/conf/sigmod/sigmod2012.html#BohannonDFJKK12
2295745	man,Marcin_Zukowski,Niels_J._Nes,Lefteris_Sidirourgos,Peter_A._Boncz	2010	Positional update handling in column stores.	db/conf/sigmod/sigmod2010.html#HemanZNSAB10
2295768	Yanfei_Lv,Bin_Cui,Bingsheng_He,Xuexuan_Chen	2011	Operation-aware buffer management in flash-based systems.	db/conf/sigmod/sigmod2011.html#LvCHC11
2295769	Castellanos,Song_Wang,Umeshwar_Dayal,Chetan_Gupta	2010	SIE-OBI: a streaming information extraction platform for operational business intelligence.	db/conf/sigmod/sigmod2010.html#CastellanosWDG10
2295781	Michalis_Stefanidakis,Ioannis_Papadakis	2012	A decentralized infrastructure for the efficient management of resources in the web of data.	db/conf/sigmod/swim2012.html#StefanidakisP12
2295795	Sumeet_Bajaj,Radu_Sion	2011	TrustedDB: a trusted hardware based database with privacy and data confidentiality.	db/conf/sigmod/sigmod2011.html#BajajS11
2295798	Mohamed_Sarwat	2012	RecDB: towards DBMS support for online recommender systems.	db/conf/sigmod/phd2012.html#Sarwat12
2295800	Hector_Gonzalez,Alon_Y._Halevy,Christian_S._Jensen,Anno_Langen,Jayant_Madhavan,Rebecca_Shapley,Warren_Shen,Jonathan_Goldberg-Kidon	2010	Google fusion tables: web-centered data management and collaboration.	db/conf/sigmod/sigmod2010.html#GonzalezHJLMSSG10
2295801	David_G._Campbell,Gopal_Kakivaya,Nigel_Ellis	2010	Extreme scale with full SQL language support in microsoft SQL Azure.	db/conf/sigmod/sigmod2010.html#CampbellKE10
2295802	Wenfei_Fan,Jianzhong_Li,Xin_Wang,Yinghui_Wu	2012	Query preserving graph compression.	db/conf/sigmod/sigmod2012.html#FanLWW12
2295806	Nitin_Gupta_0003,Lucja_Kot,Sudip_Roy_0002,Gabriel_Bender,Johannes_Gehrke,Christoph_Koch_0001	2011	Entangled queries: enabling declarative data-driven coordination.	db/conf/sigmod/sigmod2011.html#GuptaKRBGK11
2295818	James_R._Hamilton	2011	Internet scale storage.	db/conf/sigmod/sigmod2011.html#Hamilton11
2295850	Lise_Getoor,Lilyana_Mihalkova	2011	Learning statistical models from relational data.	db/conf/sigmod/sigmod2011.html#GetoorM11
2295855	hler,Xiaofang_Zhou,Shazia_Wasim_Sadiq,Yanfeng_Shu,Kerry_L._Taylor	2010	Sampling dirty data for matching attributes.	db/conf/sigmod/sigmod2010.html#KohlerZSST10
2295864	Anish_Das_Sarma,Lujun_Fang,Nitin_Gupta_0003,Alon_Y._Halevy,Hongrae_Lee,Fei_Wu_0003,Reynold_Xin,Cong_Yu	2012	Finding related tables.	db/conf/sigmod/sigmod2012.html#SarmaFGHLWXY12
2295880	Badrish_Chandramouli,Justin_J._Levandoski,Ahmed_Eldawy,Mohamed_F._Mokbel	2011	StreamRec: a real-time recommender system.	db/conf/sigmod/sigmod2011.html#ChandramouliLEM11
2295883	Barzan_Mozafari,Kai_Zeng,Carlo_Zaniolo	2012	High-performance complex event processing over XML streams.	db/conf/sigmod/sigmod2012.html#MozafariZZ12
2295892	Scott_M._Meyer,Jutta_Degener,John_Giannandrea,Barak_Michener	2010	Optimizing schema-last tuple-store queries in graphd.	db/conf/sigmod/sigmod2010.html#MeyerDGM10
2295905	Li_Qian,Michael_J._Cafarella,H._V._Jagadish	2012	Sample-driven schema mapping.	db/conf/sigmod/sigmod2012.html#QianCJ12
2295912	Spyros_Blanas,Jignesh_M._Patel,Vuk_Ercegovac,Jun_Rao,Eugene_J._Shekita,Yuanyuan_Tian	2010	A comparison of join algorithms for log processing in MaPreduce.	db/conf/sigmod/sigmod2010.html#BlanasPERST10
2295922	Sailesh_Krishnamurthy,Michael_J._Franklin,Jeffrey_Davis,Daniel_Farina,Pasha_Golovko,Alan_Li,Neil_Thombre	2010	Continuous analytics over discontinuous streams.	db/conf/sigmod/sigmod2010.html#KrishnamurthyFDFGLT10
2295925	tzle,Martin_Przyjaciel-Zablocki,Georg_Lausen	2011	PigSPARQL: mapping SPARQL to Pig Latin.	db/conf/sigmod/swim2011.html#SchatzlePL11
2295950	Rakshit_S._Trivedi,I._Nilavalagan,Jayant_R._Haritsa	2012	CODD: constructing dataless databases.	db/conf/sigmod/dbtest2012.html#TrivediNH12
2295951	Sherzod_Hakimov,Salih_Atilay_Oto,Erdogan_Dogdu	2012	Named entity recognition and disambiguation using linked data and graph-based centrality scoring.	db/conf/sigmod/swim2012.html#HakimovOD12
2295956	Chris_Van_Pelt,Alex_Sorokin	2012	Designing a scalable crowdsourcing platform.	db/conf/sigmod/sigmod2012.html#PeltS12
2295980	Marcin_Zukowski,Peter_A._Boncz	2012	From x100 to vectorwise: opportunities, challenges and things most researchers do not think about.	db/conf/sigmod/sigmod2012.html#ZukowskiB12
2295983	Carlos_Garcia-Alvarado,Carlos_Ordonez	2012	Integrating and querying source code of programs working on a database.	db/conf/sigmod/keys2012.html#Garcia-AlvaradoO12
2295987	Daniel_Schall_0002,Volker_Hudlet	2011	WattDB: an energy-proportional cluster of wimpy nodes.	db/conf/sigmod/sigmod2011.html#SchallH11
2296000	Biplob_K._Debnath,Sudipta_Sengupta,Jin_Li_0001	2011	SkimpyStash: RAM space skimpy key-value store on flash-based storage.	db/conf/sigmod/sigmod2011.html#DebnathSL11
2296005	Juliana_Freire,Philippe_Bonnet,Dennis_E._Shasha	2012	Computational reproducibility: state-of-the-art, challenges, and database research opportunities.	db/conf/sigmod/sigmod2012.html#FreireBS12
2296008	khan_Hossucu,Halil_Ayyildiz,rk	2011	Concept disambiguation exploiting semantic databases.	db/conf/sigmod/swim2011.html#HossucuAG11
2296016	Arvind_Arasu,tz,Raghav_Kaushik	2010	On active learning of record matching packages.	db/conf/sigmod/sigmod2010.html#ArasuGK10
2296017	Marcus_Fontoura,Suhas_Sadanandan,Jayavel_Shanmugasundaram,Sergei_Vassilvitskii,Erik_Vee,Srihari_Venkatesan,Jason_Y._Zien	2010	Efficiently evaluating complex boolean expressions.	db/conf/sigmod/sigmod2010.html#FontouraSSVVVZ10
2296029	Yohan_J._Roh,Jae_Ho_Kim,Yon_Dohn_Chung,Jin_Hyun_Son,Myoung-Ho_Kim	2010	Hierarchically organized skew-tolerant histograms for geographic data objects.	db/conf/sigmod/sigmod2010.html#RohKCSK10
2296032	Shan_Shan_Huang,Todd_Jeffrey_Green,Boon_Thau_Loo	2011	Datalog and emerging applications: an interactive tutorial.	db/conf/sigmod/sigmod2011.html#HuangGL11
2296040	Yu_Cheng,Chengjie_Qin,Florin_Rusu	2012	GLADE: big data analytics made easy.	db/conf/sigmod/sigmod2012.html#ChengQR12
2296051	Spyros_Blanas,Yinan_Li,Jignesh_M._Patel	2011	Design and evaluation of main memory hash join algorithms for multi-core CPUs.	db/conf/sigmod/sigmod2011.html#BlanasLP11
2296052	Nicoleta_Preda,Gjergji_Kasneci,Fabian_M._Suchanek,Thomas_Neumann_0001,Wenjun_Yuan,Gerhard_Weikum	2010	Active knowledge: dynamically enriching RDF knowledge bases by web services.	db/conf/sigmod/sigmod2010.html#PredaKSNYW10
2296059	Alkis_Simitsis,Kevin_Wilkinson,Castellanos,Umeshwar_Dayal	2012	Optimizing analytic data flows for multiple execution engines.	db/conf/sigmod/sigmod2012.html#SimitsisWCD12
2296070	Alexander_Thomson,Thaddeus_Diamond,Shu-Chun_Weng,Kun_Ren,Philip_Shao,Daniel_J._Abadi	2012	Calvin: fast distributed transactions for partitioned database systems.	db/conf/sigmod/sigmod2012.html#ThomsonDWRSA12
2296087	hler,Jing_Yang_0001,Xiaofang_Zhou	2011	Efficient parallel skyline processing using hyperplane projections.	db/conf/sigmod/sigmod2011.html#KohlerYZ11
2296093	Sreeram_Balakrishnan,Vivian_Chu,ndez,Howard_Ho,Rajasekar_Krishnamurthy,Shixia_Liu,Jan_Pieper,Jeffrey_S._Pierce,Lucian_Popa,Christine_Robson,Lei_Shi,Ioana_Roxana_Stanoi,Edison_L._Ting,Shivakumar_Vaithyanathan,Huahai_Yang	2010	Midas: integrating public financial data.	db/conf/sigmod/sigmod2010.html#BalakrishnanCHHKLPPPRSSTVY10
2296110	Venkateshwaran_Venkataramani,Zach_Amsden,Nathan_Bronson,George_Cabrera_III,Prasad_Chakka,Peter_Dimov,Hui_Ding,Jack_Ferris,Anthony_Giardullo,Jeremy_Hoon,Sachin_Kulkarni,Nathan_Lawrence,Mark_Marchukov,Dmitri_Petrov,Lovro_Puzar	2012	TAO: how facebook serves the social graph.	db/conf/sigmod/sigmod2012.html#VenkataramaniABCCDDFGHKLMPP12
2296112	Michael_Mathioudakis,Nick_Koudas	2010	TwitterMonitor: trend detection over the twitter stream.	db/conf/sigmod/sigmod2010.html#MathioudakisK10
2296128	Bogdan_Alexe,ndez,Kirsten_Hildrum,Rajasekar_Krishnamurthy,Georgia_Koutrika,Meenakshi_Nagarajan,Haggai_Roitman,Michal_Shmueli-Scheuer,Ioana_Roxana_Stanoi,Chitra_Venkatramani,Rohit_Wagle	2012	Surfacing time-critical insights from social media.	db/conf/sigmod/sigmod2012.html#AlexeHHKKNRSSVW12
2296130	Mohammad_Islam,Angelo_K._Huang,Mohamed_Battisha,Michelle_Chiang,Santhosh_Srinivasan,Craig_Peters,Andreas_Neumann_0001,Alejandro_Abdelnur	2012	Oozie: towards a scalable workflow management system for Hadoop.	db/conf/sigmod/sweet2012.html#IslamHBCSPNA12
2296137	James_Cheng,Yiping_Ke,Shumo_Chu,Carter_Cheng	2012	Efficient processing of distance queries in large graphs: a vertex cover approach.	db/conf/sigmod/sigmod2012.html#ChengKCC12
2296149	Stasinos_Konstantopoulos,Phil_Archer	2011	POWDER and the multi million-triple store.	db/conf/sigmod/swim2011.html#KonstantopoulosA11
2296151	Philip_Anderson,Andreas_Thor,Joseph_Benik,Louiqa_Raschid,Maria-Esther_Vidal	2012	PAnG: finding patterns in annotation graphs.	db/conf/sigmod/sigmod2012.html#AndersonTBRV12
2296152	Gregor_Endler	2012	Data quality and integration in collaborative environments.	db/conf/sigmod/phd2012.html#Endler12
2296155	Aggeliki_Dimitriou,Dimitri_Theodoratos	2012	Efficient keyword search on large tree structured datasets.	db/conf/sigmod/keys2012.html#DimitriouT12
2296176	Albert_Angel,Nick_Koudas	2011	Efficient diversity-aware search.	db/conf/sigmod/sigmod2011.html#AngelK11
2296182	Mohammad_Sadoghi,Hans-Arno_Jacobsen	2011	BE-tree: an index structure to efficiently match boolean expressions over high-dimensional discrete space.	db/conf/sigmod/sigmod2011.html#SadoghiJ11
2296183	Jaeyoung_Do,Donghui_Zhang,Jignesh_M._Patel,David_J._DeWitt,Jeffrey_F._Naughton,Alan_Halverson	2011	Turbocharging DBMS buffer pool using SSDs.	db/conf/sigmod/sigmod2011.html#DoZPDNH11
2296195	Samujjwal_Bhandari	2012	An adaptive event stream processing environment.	db/conf/sigmod/phd2012.html#Bhandari12
2296211	Carlos_Garcia-Alvarado,Carlos_Ordonez,Zhibo_Chen_0002	2010	Query recommendation in digital libraries using OLAP.	db/conf/sigmod/keys2010.html#Garcia-AlvaradoOC10
2296221	Kristi_Morton,Ross_Bunker,Jock_D._Mackinlay,Robert_Morton,Chris_Stolte	2012	Dynamic workload driven data integration in tableau.	db/conf/sigmod/sigmod2012.html#MortonBMMS12
2296243	Christopher_R._Stolte	2010	Visual interfaces to data.	db/conf/sigmod/sigmod2010.html#Stolte10
2296247	Jeffrey_Jestes,Feifei_Li_0001,Zhepeng_Yan,Ke_Yi	2010	Probabilistic string similarity joins.	db/conf/sigmod/sigmod2010.html#JestesLYY10
2296260	Wenchao_Zhou,Qiong_Fei,Shengzhi_Sun,Tao_Tao,Andreas_Haeberlen,Zachary_G._Ives,Boon_Thau_Loo,Micah_Sherr	2011	NetTrails: a declarative platform for maintaining and querying provenance in distributed systems.	db/conf/sigmod/sigmod2011.html#ZhouFSTHILS11
2296262	Darius_Sidlauskas,Simonas_Saltenis,Christian_S._Jensen	2012	Parallel main-memory indexing for moving-object query and update workloads.	db/conf/sigmod/sigmod2012.html#SidlauskasSJ12
2296268	Ming-Chuan_Wu,Jingren_Zhou,Nicolas_Bruno,Yu_Zhang,Jon_Fowler	2012	Scope playback: self-validation in the cloud.	db/conf/sigmod/dbtest2012.html#WuZBZF12
2296282	Kai_Zheng,Gabriel_Pui_Cheong_Fung,Xiaofang_Zhou	2010	K-nearest neighbor search for fuzzy objects.	db/conf/sigmod/sigmod2010.html#ZhengFZ10
2296287	Adam_Silberstein,Jeff_Terrace,Brian_F._Cooper,Raghu_Ramakrishnan	2010	Feeding frenzy: selectively materializing users' event feeds.	db/conf/sigmod/sigmod2010.html#SilbersteinTCR10
2296291	Leman_Akoglu,Duen_Horng_Chau,U._Kang,Danai_Koutra,Christos_Faloutsos	2012	OPAvion: mining and visualization in large graphs.	db/conf/sigmod/sigmod2012.html#AkogluCKKF12
2296298	Carlos_Ordonez,a,Zhibo_Chen_0002	2012	Dynamic optimization of generalized SQL queries with horizontal aggregations.	db/conf/sigmod/sigmod2012.html#OrdonezGC12
2296305	Ruiwen_Chen,Yongyi_Mao,Iluju_Kiringa	2010	GRN model of probabilistic databases: construction, transition and querying.	db/conf/sigmod/sigmod2010.html#ChenMK10
2296313	Alain_Biem,Eric_Bouillet,Hanhua_Feng,Anand_Ranganathan,Anton_Riabov,Olivier_Verscheure,Haris_N._Koutsopoulos,Carlos_Moran	2010	IBM infosphere streams for scalable, real-time, intelligent transportation services.	db/conf/sigmod/sigmod2010.html#BiemBFRRVKM10
2296317	Grzegorz_Malewicz,Matthew_H._Austern,Aart_J._C._Bik,James_C._Dehnert,Ilan_Horn,Naty_Leiser,Grzegorz_Czajkowski	2010	Pregel: a system for large-scale graph processing.	db/conf/sigmod/sigmod2010.html#MalewiczABDHLC10
2296319	Branislav_Uzelac,Nemanja_Matkovic,Danica_Porobic	2011	Testing spatial methods in SQL Server 11.0.	db/conf/sigmod/dbtest2011.html#UzelacMP11
2296324	Yin_Yang,Zhenjie_Zhang,Gerome_Miklau,Marianne_Winslett,Xiaokui_Xiao	2012	Differential privacy in data publication and analysis.	db/conf/sigmod/sigmod2012.html#YangZMWX12
2296327	Yannis_Pavlidis,Madhusudan_Mathihalli,Indrani_Chakravarty,Arvind_Batra,Ron_Benson,Ravi_Raj,Robert_Yau,Mike_McKiernan,Venky_Harinarayan,Anand_Rajaraman	2012	Anatomy of a gift recommendation engine powered by social media.	db/conf/sigmod/sigmod2012.html#PavlidisMCBBRYMHR12
2296341	Hazem_Elmeleegy,Mourad_Ouzzani,Ahmed_K._Elmagarmid,Ahmad_M._Abusalah	2010	Preserving privacy and fairness in peer-to-peer data integration.	db/conf/sigmod/sigmod2010.html#ElmeleegyOEA10
2296349	Eamonn_J._Keogh	2012	Getting your acceptance rate to 80%: a checklist for publishing.	db/conf/sigmod/phd2012.html#Keogh12
2296350	Jiawei_Han,Yizhou_Sun,Xifeng_Yan,Philip_S._Yu	2010	Mining knowledge from databases: an information network analysis approach.	db/conf/sigmod/sigmod2010.html#HanSYY10
2296352	Changjiu_Jin,Sourav_S._Bhowmick,Xiaokui_Xiao,James_Cheng,Byron_Choi	2010	GBLENDER: towards blending visual query formulation and query processing in graph databases.	db/conf/sigmod/sigmod2010.html#JinBXCC10
2296353	Amin_Vahdat	2012	Symbiosis in scale out networking and data management.	db/conf/sigmod/sigmod2012.html#Vahdat12
2296369	Christopher_Olston,Benjamin_Reed	2011	Inspector gadget: a framework for custom monitoring and debugging of distributed dataflows.	db/conf/sigmod/sigmod2011.html#OlstonR11
2296374	Yufei_Tao	2012	Theoretical results on keyword search and related problems.	db/conf/sigmod/keys2012.html#Tao12
2296397	Sonia_Bergamaschi,Elton_Domnori,Francesco_Guerra_0001,Raquel_Trillo_Lado,Yannis_Velegrakis	2011	Keyword search over relational databases: a metadata approach.	db/conf/sigmod/sigmod2011.html#BergamaschiDGLV11
2296404	Robert_Fink,Andrew_Hogue,Dan_Olteanu,Swaroop_Rath	2011	SPROUT	db/conf/sigmod/sigmod2011.html#FinkHOR11
2296409	Mingyang_Zhang,Nan_Zhang_0004,Gautam_Das	2011	Mining a search engine's corpus: efficient yet unbiased sampling and aggregate estimation.	db/conf/sigmod/sigmod2011.html#ZhangZD11
2296423	Zijun_Xue,Junjie_Yao,Bin_Cui	2012	Temporal provenance discovery in micro-blog message streams (abstract only).	db/conf/sigmod/sigmod2012.html#XueYC12
2296426	Joel_Coffman,Alfred_C._Weaver	2010	Structured data retrieval using cover density ranking.	db/conf/sigmod/keys2010.html#CoffmanW10
2296444	Xueyuan_Su,Garret_Swart	2012	Oracle in-database hadoop: when mapreduce meets RDBMS.	db/conf/sigmod/sigmod2012.html#SuS12
2296459	Florian_M._Waas,Leo_Giakoumakis,Shin_Zhang	2011	Plan space analysis: an early warning system to detect plan regressions in cost-based optimizers.	db/conf/sigmod/dbtest2011.html#WaasGZ11
2296472	Parag_Agrawal,Arvind_Arasu,Raghav_Kaushik	2010	On indexing error-tolerant set containment.	db/conf/sigmod/sigmod2010.html#AgrawalAK10
2296481	Bolin_Ding,Haixun_Wang,Ruoming_Jin,Jiawei_Han,Zhongyuan_Wang	2012	Optimizing index for taxonomy keyword search.	db/conf/sigmod/sigmod2012.html#DingWJHW12
2296485	Mohamed_A._Soliman,Ihab_F._Ilyas,Davide_Martinenghi,Marco_Tagliasacchi	2011	Ranking with uncertain scoring functions: semantics and sensitivity measures.	db/conf/sigmod/sigmod2011.html#SolimanIMT11
2296489	Boduo_Li,Edward_Mazur,Yanlei_Diao,Andrew_McGregor_0001,Prashant_J._Shenoy	2011	A platform for scalable one-pass analytics using MapReduce.	db/conf/sigmod/sigmod2011.html#LiMDMS11
2296493	Bin_Cui,Anthony_K._H._Tung,Ce_Zhang,Zhe_Zhao	2010	Multiple feature fusion for social media applications.	db/conf/sigmod/sigmod2010.html#CuiTZZ10
2296502	George_Papadakis_0001,Ekaterini_Ioannou,e,Themis_Palpanas,Wolfgang_Nejdl	2011	To compare or not to compare: making entity resolution more efficient.	db/conf/sigmod/swim2011.html#PapadakisINPN11
2296504	Michael_Hay,Kun_Liu,Gerome_Miklau,Jian_Pei,Evimaria_Terzi	2011	Privacy-aware data management in information networks.	db/conf/sigmod/sigmod2011.html#HayLMPT11
2296532	Changkyu_Kim,Jongsoo_Park,Nadathur_Satish,Hongrae_Lee,Pradeep_Dubey,Jatin_Chhugani	2012	CloudRAMSort: fast and efficient large-scale distributed RAM sort on shared-nothing cluster.	db/conf/sigmod/sigmod2012.html#KimPSLDC12
2296550	Quoc_Trung_Tran,Chee-Yong_Chan	2010	How to ConQueR why-not questions.	db/conf/sigmod/sigmod2010.html#TranC10
2296575	ger_0003,Christian_Tinnefeld,Martin_Grund,Alexander_Zeier,Hasso_Plattner	2010	A case for online mixed workload processing.	db/conf/sigmod/dbtest2010.html#KrugerTGZP10
2296591	Tobias_Emrich,Hans-Peter_Kriegel,ger,Matthias_Renz,fle	2010	Boosting spatial pruning: on optimal pruning of MBRs.	db/conf/sigmod/sigmod2010.html#EmrichKKRZ10
2296602	Deepak_Agarwal,Datong_Chen,Long-ji_Lin,Jayavel_Shanmugasundaram,Erik_Vee	2010	Forecasting high-dimensional data.	db/conf/sigmod/sigmod2010.html#AgarwalCLSV10
2296610	Alexandra_Meliou,Dan_Suciu	2012	Tiresias: the database oracle for how-to queries.	db/conf/sigmod/sigmod2012.html#MeliouS12
2296619	Arijit_Khan,Xifeng_Yan,Kun-Lung_Wu	2010	Towards proximity pattern mining in large graphs.	db/conf/sigmod/sigmod2010.html#KhanYW10
2296630	Danupon_Nanongkai,Ashwin_Lall,Atish_Das_Sarma,Kazuhisa_Makino	2012	Interactive regret minimization.	db/conf/sigmod/sigmod2012.html#NanongkaiLSM12
2296631	Nikos_Giatrakos,Yannis_Kotidis,Antonios_Deligiannakis,Vasilis_Vassalos,Yannis_Theodoridis	2010	TACO: tunable approximate computation of outliers in wireless sensor networks.	db/conf/sigmod/sigmod2010.html#GiatrakosKDVT10
2296632	Lian_Liu,Raymond_Chi-Wing_Wong	2011	Finding shortest path on land surface.	db/conf/sigmod/sigmod2011.html#LiuW11
2296638	Michael_Albrecht,Patrick_Donnelly,Peter_Bui,Douglas_Thain	2012	Makeflow: a portable abstraction for data intensive computing on clusters, clouds, and grids.	db/conf/sigmod/sweet2012.html#AlbrechtDBT12
2296648	Fang_Wei_0001	2010	TEDI: efficient shortest path query answering on graphs.	db/conf/sigmod/sigmod2010.html#Wei10
2296664	l_Marcozzi,Wim_Vanhoof,Jean-Luc_Hainaut	2012	Test input generation for database programs using relational constraints.	db/conf/sigmod/dbtest2012.html#MarcozziVH12
2296677	Manish_Singh,Arnab_Nandi_0001,H._V._Jagadish	2012	Skimmer: rapid scrolling of relational query results.	db/conf/sigmod/sigmod2012.html#SinghNJ12
2296683	Bhargav_Kanagal,Amol_Deshpande	2010	Lineage processing over correlated probabilistic databases.	db/conf/sigmod/sigmod2010.html#KanagalD10
2296693	Pierre_Senellart,Asma_Souihli	2011	ProApproX: a lightweight approximation query processor over probabilistic trees.	db/conf/sigmod/sigmod2011.html#SenellartS11
2296694	YongChul_Kwon,Magdalena_Balazinska,Bill_Howe,Jerome_A._Rolia	2012	SkewTune: mitigating skew in mapreduce applications.	db/conf/sigmod/sigmod2012.html#KwonBHR12
2296705	Vibhor_Rastogi,Suman_Nath	2010	Differentially private aggregation of distributed time-series with transformation and encryption.	db/conf/sigmod/sigmod2010.html#RastogiN10
2296714	Deepak_Agarwal,Bee-Chung_Chen	2011	Latent OLAP: data cubes over latent variables.	db/conf/sigmod/sigmod2011.html#AgarwalC11
2296731	Ning_Jin,Calvin_Young,Wei_Wang_0010	2010	GAIA: graph classification using evolutionary computation.	db/conf/sigmod/sigmod2010.html#JinYW10
2296738	Tuan_Cao,Benjamin_Sowell,Marcos_Antonio_Vaz_Salles,Alan_J._Demers,Johannes_Gehrke	2011	BRRL: a recovery library for main-memory applications in the cloud.	db/conf/sigmod/sigmod2011.html#CaoSSDG11
2296740	Barzan_Mozafari,Kai_Zeng,Carlo_Zaniolo	2010	K*SQL: a unifying engine for sequence patterns and XML.	db/conf/sigmod/sigmod2010.html#MozafariZZ10
2296747	Swaminathan_Sivasubramanian	2012	Amazon dynamoDB: a seamlessly scalable non-relational database service.	db/conf/sigmod/sigmod2012.html#Sivasubramanian12
2296771	Jaime_I._Lopez-Veyna,s_Sosa_Sosa,valo	2012	KESOSD: keyword search over structured data.	db/conf/sigmod/keys2012.html#Lopez-VeynaSL12
2296778	Hwanjo_Yu,Ilhwan_Ko,Youngdae_Kim,Seung-won_Hwang,Wook-Shin_Han	2011	Exact indexing for support vector machines.	db/conf/sigmod/sigmod2011.html#YuKKHH11
2296782	Ruoming_Jin,Hui_Hong,Haixun_Wang,Ning_Ruan,Yang_Xiang	2010	Computing label-constraint reachability in graph databases.	db/conf/sigmod/sigmod2010.html#JinHWRX10
2296811	Carl-Christian_Kanne,Vuk_Ercegovac	2012	Declarative error management for robust data-intensive applications.	db/conf/sigmod/sigmod2012.html#KanneE12
2296818	Manasi_Vartak,Venkatesh_Raghavan,Elke_A._Rundensteiner	2010	QRelX: generating meaningful queries that provide cardinality assurance.	db/conf/sigmod/sigmod2010.html#VartakRR10
2296824	Mohamed_Sarwat,Jie_Bao_0003,Ahmed_Eldawy,Justin_J._Levandoski,Amr_Magdy_0001,Mohamed_F._Mokbel	2012	Sindbad: a location-based social networking system.	db/conf/sigmod/sigmod2012.html#SarwatBELMM12
2296825	Jun'ichi_Tatemura,Oliver_Po,Wang-Pin_Hsiung,s	2012	Partiqle: an elastic SQL engine over key-value stores.	db/conf/sigmod/sigmod2012.html#TatemuraPHH12
2296828	Arijit_Khan,Nan_Li,Xifeng_Yan,Ziyu_Guan,Supriyo_Chakraborty,Shu_Tao	2011	Neighborhood based fast graph search in large networks.	db/conf/sigmod/sigmod2011.html#KhanLYGCT11
2296838	Azza_Abouzied,Kamil_Bajda-Pawlikowski,Jiewen_Huang,Daniel_J._Abadi,Avi_Silberschatz	2010	HadoopDB in action: building real world applications.	db/conf/sigmod/sigmod2010.html#AbouziedBHAS10
2296848	Wentao_Wu,Hongsong_Li,Haixun_Wang,Kenny_Qili_Zhu	2012	Probase: a probabilistic taxonomy for text understanding.	db/conf/sigmod/sigmod2012.html#WuLWZ12
2296873	Ruoming_Jin,Ning_Ruan,Saikat_Dey,Jeffrey_Xu_Yu	2012	SCARAB: scaling reachability computation on large graphs.	db/conf/sigmod/sigmod2012.html#JinRDY12
2296888	Nedyalko_Borisov,Shivnath_Babu,NagaPramod_Mandagere,Sandeep_Uttamchandani	2011	Warding off the dangers of data corruption with amulet.	db/conf/sigmod/sigmod2011.html#BorisovBMU11
2296890	Chun_Chen,Feng_Li,Beng_Chin_Ooi,Sai_Wu	2011	TI: an efficient indexing mechanism for real-time search on tweets.	db/conf/sigmod/sigmod2011.html#ChenLOW11
2296899	Bill_Howe,Garrett_Cole,Nodira_Khoussainova,Leilani_Battle	2011	Automatic example queries for ad hoc databases.	db/conf/sigmod/sigmod2011.html#HoweCKB11
2296902	Anja_Bog,Kai_Sachs,Hasso_Plattner	2012	Interactive performance monitoring of a composite OLTP and OLAP workload.	db/conf/sigmod/sigmod2012.html#BogSP12
2296925	Jens_Teubner,Louis_Woods,Chongling_Nie	2012	Skeleton automata for FPGAs: reconfiguring without reconstructing.	db/conf/sigmod/sigmod2012.html#TeubnerWN12
2296928	Zhenhui_Li,Ming_Ji,Jae-Gil_Lee,Lu_An_Tang,Yintao_Yu,Jiawei_Han,Roland_Kays	2010	MoveMine: mining moving object databases.	db/conf/sigmod/sigmod2010.html#LiJLTYHK10
2296945	Yang_Li,Feifei_Li_0001,Ke_Yi,Bin_Yao_0002,Min_Wang	2011	Flexible aggregate similarity search.	db/conf/sigmod/sigmod2011.html#LiLYYW11
2296949	Vinayak_R._Borkar,Michael_J._Carey,Sebu_Koleth,Alexander_Kotopoulis,Kautul_Mehta,Joshua_Spiegel,Sachin_Thatte,Till_Westmann	2010	Graphical XQuery in the aqualogic data services platform.	db/conf/sigmod/sigmod2010.html#BorkarCKKMSTW10
2296961	Hany_Azzam,Sirvan_Yahyaei,Marco_Bonzanini,Thomas_Roelleke	2012	A schema-driven approach for knowledge-oriented retrieval and query formulation.	db/conf/sigmod/keys2012.html#AzzamYBR12
2296964	Kamil_Bajda-Pawlikowski,Daniel_J._Abadi,Avi_Silberschatz,Erik_Paulson	2011	Efficient processing of data warehousing queries in a split execution environment.	db/conf/sigmod/sigmod2011.html#Bajda-PawlikowskiASP11
2296965	Dongzhe_Ma,Jianhua_Feng,Guoliang_Li	2011	LazyFTL: a page-level flash translation layer optimized for NAND flash memory.	db/conf/sigmod/sigmod2011.html#MaFL11
2296980	Bolin_Ding,Marianne_Winslett,Jiawei_Han,Zhenhui_Li	2011	Differentially private data cubes: optimizing noise sources and consistency.	db/conf/sigmod/sigmod2011.html#DingWHL11
2296982	Hatem_A._Mahmoud,Ashraf_Aboulnaga	2010	Schema clustering and retrieval for multi-domain pay-as-you-go data integration systems.	db/conf/sigmod/sigmod2010.html#MahmoudA10
2296986	Emad_Soroush,Magdalena_Balazinska,Daniel_L._Wang	2011	ArrayStore: a storage manager for complex parallel array processing.	db/conf/sigmod/sigmod2011.html#SoroushBW11
2296998	Julia_Stoyanovich,Mayur_Lodha,William_Mee,Kenneth_A._Ross	2011	SkylineSearch: semantic ranking and result visualization for pubmed.	db/conf/sigmod/sigmod2011.html#StoyanovichLMR11
2297028	Alexandra_Meliou,Wolfgang_Gatterbauer,Suman_Nath,Dan_Suciu	2011	Tracing data errors with view-conditioned causality.	db/conf/sigmod/sigmod2011.html#MeliouGNS11
2297039	Frank_Rosner,Alexander_Hinneburg,Martin_Gleditzsch,Matthias_Priebe,Andreas_Both	2012	Fast sampling word correlations of high dimensional text data (abstract only).	db/conf/sigmod/sigmod2012.html#RosnerHGPB12
2297048	Michael_Armbrust,Stephen_Tu,Armando_Fox,Michael_J._Franklin,David_A._Patterson,Nick_Lanham,Beth_Trushkowsky,Jesse_Trutna	2010	.	db/conf/sigmod/sigmod2010.html#ArmbrustTFFPLTT10
2297108	Ioannis_Konstantinou,Evangelos_Angelou,Dimitrios_Tsoumakos,Christina_Boumpouka,Nectarios_Koziris,Spyros_Sioutas	2012	TIRAMOLA: elastic nosql provisioning through a cloud management platform.	db/conf/sigmod/sigmod2012.html#KonstantinouATBKS12
2297117	Panayiotis_Neophytou,Roxana_Gheorghiu,Rebecca_Hachey,Timothy_Luciani,Di_Bao,Alexandros_Labrinidis,G._Elisabeta_Marai,Panos_K._Chrysanthis	2012	AstroShelf: understanding the universe through scalable navigation of a galaxy of annotations.	db/conf/sigmod/sigmod2012.html#NeophytouGHLBLMC12
2297132	Wenfei_Fan,Jianzhong_Li,Shuai_Ma,Nan_Tang_0001,Wenyuan_Yu	2011	Interaction between record matching and data repairing.	db/conf/sigmod/sigmod2011.html#FanLMTY11
2297135	Rishan_Chen,Xuetian_Weng,Bingsheng_He,Mao_Yang	2010	Large graph processing in the cloud.	db/conf/sigmod/sigmod2010.html#ChenWHY10
2297136	Theodoros_Rekatsinas,Amol_Deshpande,Lise_Getoor	2012	Local structure and determinism in probabilistic databases.	db/conf/sigmod/sigmod2012.html#RekatsinasDG12
2297137	Ioannis_Alagiannis,Renata_Borovica,Miguel_Branco,Stratos_Idreos,Anastasia_Ailamaki	2012	NoDB: efficient query execution on raw data files.	db/conf/sigmod/sigmod2012.html#AlagiannisBBIA12
2297138	Xin_Jin,Nan_Zhang_0004,Gautam_Das	2011	Attribute domain discovery for hidden web databases.	db/conf/sigmod/sigmod2011.html#JinZD11
2297144	Nitin_Gupta_0003,Lucja_Kot,Gabriel_Bender,Sudip_Roy_0002,Johannes_Gehrke,Christoph_Koch_0001	2011	Coordination through querying in the youtopia system.	db/conf/sigmod/sigmod2011.html#GuptaKBRGK11
2297165	Marie_Jacob,Zachary_G._Ives	2011	Sharing work in keyword search over databases.	db/conf/sigmod/sigmod2011.html#JacobI11
2297172	Andrew_Pavlo,Carlo_Curino,Stanley_B._Zdonik	2012	Skew-aware automatic database partitioning in shared-nothing, parallel OLTP systems.	db/conf/sigmod/sigmod2012.html#PavloCZ12
2297179	Jiannan_Wang,Guoliang_Li,Jianhua_Feng	2012	Can we beat the prefix filtering?: an adaptive framework for similarity join and search.	db/conf/sigmod/sigmod2012.html#WangLF12
2297181	Mumtaz_Ahmad,Ivan_T._Bowman	2011	Predicting system performance for multi-tenant database workloads.	db/conf/sigmod/dbtest2011.html#AhmadB11
2297193	Emiran_Curtmola,Alin_Deutsch,K._K._Ramakrishnan,Divesh_Srivastava	2010	Load-balanced query dissemination in privacy-aware online communities.	db/conf/sigmod/sigmod2010.html#CurtmolaDRS10
2297196	Evan_P._C._Jones,Daniel_J._Abadi,Samuel_Madden	2010	Low overhead concurrency control for partitioned main memory databases.	db/conf/sigmod/sigmod2010.html#JonesAM10
2297208	Gi-Hwan_Oh,Jae-Myung_Kim,Woon-Hak_Kang,Sang-Won_Lee	2012	Reducing cache misses in hash join probing phase by pre-sorting strategy (abstract only).	db/conf/sigmod/sigmod2012.html#OhKKL12
2297212	Bin_Shao,Haixun_Wang,Yanghua_Xiao	2012	Managing and mining large graphs: systems and implementations.	db/conf/sigmod/sigmod2012.html#ShaoWX12
2297213	Jun_Gao,Jeffrey_Xu_Yu,Ruoming_Jin,Jiashuai_Zhou,Tengjiao_Wang,Dongqing_Yang	2011	Neighborhood-privacy protected shortest distance computing in cloud.	db/conf/sigmod/sigmod2011.html#GaoYJZWY11
2297226	Vishal_Sikka,rber,Wolfgang_Lehner,Sang_Kyun_Cha,Thomas_Peh,vd	2012	Efficient transaction processing in SAP HANA database: the end of a column store myth.	db/conf/sigmod/sigmod2012.html#SikkaFLCPB12
2297229	Yupeng_Fu,Keith_Kowalczykowski,Kian_Win_Ong,Yannis_Papakonstantinou,Kevin_Keliang_Zhao	2010	Ajax-based report pages as incrementally rendered views.	db/conf/sigmod/sigmod2010.html#FuKOPZ10
2297234	Christoph_Quix,Pratanu_Roy,David_Kensche	2011	Automatic selection of background knowledge for ontology matching.	db/conf/sigmod/swim2011.html#QuixRK11
2297238	Julien_Leblay	2012	SPARQL query answering with bitmap indexes.	db/conf/sigmod/swim2012.html#Leblay12
2297244	Chengkai_Li,Christoph_Csallner	2010	Dynamic symbolic database application testing.	db/conf/sigmod/dbtest2010.html#LiC10
2297246	Haiquan_Chen,Wei-Shinn_Ku,Haixun_Wang,Min-Te_Sun	2010	Leveraging spatio-temporal redundancy for RFID data cleansing.	db/conf/sigmod/sigmod2010.html#ChenKWS10
2297247	Mianwei_Zhou,Tao_Cheng,Kevin_Chen-Chuan_Chang	2010	DoCQS: a prototype system for supporting data-oriented content query.	db/conf/sigmod/sigmod2010.html#ZhouCC10
2297248	Raghav_Kaushik,Ravishankar_Ramamurthy	2011	Efficient auditing for complex SQL queries.	db/conf/sigmod/sigmod2011.html#KaushikR11
2297255	Christopher_Olston,Greg_Chiou,Laukik_Chitnis,Francis_Liu,Yiping_Han,Mattias_Larsson,Andreas_Neumann_0001,Vellanki_B._N._Rao,Vijayanand_Sankarasubramanian,Siddharth_Seth,Chao_Tian,Topher_ZiCornell,Xiaodan_Wang	2011	Nova: continuous Pig/Hadoop workflows.	db/conf/sigmod/sigmod2011.html#OlstonCCLHLNRSSTZW11
2297262	Stefan_Krompass,Harumi_A._Kuno,Kevin_Wilkinson,Umeshwar_Dayal,Alfons_Kemper	2010	Adaptive query scheduling for mixed database workloads with multiple objectives.	db/conf/sigmod/dbtest2010.html#KrompassKWDK10
2297271	Alicia_Key,Bill_Howe,Daniel_Perry_0001,Cecilia_R._Aragon	2012	VizDeck: self-organizing dashboards for visual analytics.	db/conf/sigmod/sigmod2012.html#KeyHPA12
2297277	Xin_Jin,Aditya_Mone,Nan_Zhang_0004,Gautam_Das	2011	MOBIES: mobile-interface enhancement service for hidden web database.	db/conf/sigmod/sigmod2011.html#JinMZD11
2297283	Xin_Cao,Gao_Cong,Christian_S._Jensen,Beng_Chin_Ooi	2011	Collective spatial keyword querying.	db/conf/sigmod/sigmod2011.html#CaoCJO11
2297284	Andreas_Kokkalis,Panagiotis_Vagenas,Alexandros_Zervakis,Alkis_Simitsis,Georgia_Koutrika,Yannis_E._Ioannidis	2012	Logos: a system for translating queries into narratives.	db/conf/sigmod/sigmod2012.html#KokkalisVZSKI12
2297305	Senjuti_Basu_Roy,Sihem_Amer-Yahia,Ashish_Chawla,Gautam_Das,Cong_Yu	2010	Constructing and exploring composite items.	db/conf/sigmod/sigmod2010.html#RoyACDY10
2297307	Dimitris_Tsirogiannis,Stavros_Harizopoulos,Mehul_A._Shah	2010	Analyzing the energy efficiency of a database server.	db/conf/sigmod/sigmod2010.html#TsirogiannisHS10
2297313	Wen_Jin,Jignesh_M._Patel	2011	Efficient and generic evaluation of ranked queries.	db/conf/sigmod/sigmod2011.html#JinP11
2297314	Asterios_Katsifodimos,Ioana_Manolescu,Vasilis_Vassalos	2012	Materialized view selection for XQuery workloads.	db/conf/sigmod/sigmod2012.html#KatsifodimosMV12
2297316	Yufei_Tao,Cheng_Sheng_0001,Jian_Pei	2011	On k-skip shortest paths.	db/conf/sigmod/sigmod2011.html#TaoSP11
2297317	Nicolas_Anciaux,Luc_Bouganim,Yanli_Guo,Philippe_Pucheral,Jean-Jacques_Vandewalle,Shaoyi_Yin	2010	Pluggable personal data servers.	db/conf/sigmod/sigmod2010.html#AnciauxBGPVY10
2297320	Vladislav_Shkapenyuk,Theodore_Johnson,Divesh_Srivastava	2011	Bistro data feed management system.	db/conf/sigmod/sigmod2011.html#ShkapenyukJS11
2297321	Zhong_Zeng,Zhifeng_Bao,Tok_Wang_Ling,Mong-Li_Lee	2012	iSearch: an interpretation based framework for keyword search in relational databases.	db/conf/sigmod/keys2012.html#ZengBLL12
2440811	Noriaki_Kawamae	2011	Predicting future reviews: sentiment analysis models for collaborative filtering.	db/conf/wsdm/wsdm2011.html#Kawamae11a
2440816	Suhrid_Balakrishnan,Sumit_Chopra	2012	Collaborative ranking.	db/conf/wsdm/wsdm2012.html#BalakrishnanC12
2440821	Amr_Ahmed,Mohamed_Aly,Joseph_Gonzalez,Shravan_M._Narayanamurthy,Alexander_J._Smola	2012	Scalable inference in latent variable models.	db/conf/wsdm/wsdm2012.html#AhmedAGNS12
2440827	Xin_Xin,Michael_R._Lyu,Irwin_King	2011	CMAP: effective fusion of quality and relevance for multi-criteria recommendation.	db/conf/wsdm/wsdm2011.html#XinLK11
2440828	Sanjay_Ram_Kairam,Dan_J._Wang,Jure_Leskovec	2012	The life and death of online groups: predicting group growth and longevity.	db/conf/wsdm/wsdm2012.html#KairamWL12
2440832	Eldar_Sadikov,Montserrat_Medina,Jure_Leskovec,Hector_Garcia-Molina	2011	Correcting for missing data in information cascades.	db/conf/wsdm/wsdm2011.html#SadikovMLG11
2440838	John_W._Byers,Michael_Mitzenmacher,Georgios_Zervas	2012	Daily deals: prediction, social diffusion, and reputational ramifications.	db/conf/wsdm/wsdm2012.html#ByersMZ12
2440840	Tak-Lam_Wong,Lidong_Bing,Wai_Lam	2011	Normalizing web product attributes and discovering domain ontology with minimal effort.	db/conf/wsdm/wsdm2011.html#WongBL11
2440841	Lihong_Li,Wei_Chu,John_Langford,Xuanhui_Wang	2011	Unbiased offline evaluation of contextual-bandit-based news article recommendation algorithms.	db/conf/wsdm/wsdm2011.html#LiCLW11
2440846	Hila_Becker,Dan_Iter,Mor_Naaman,Luis_Gravano	2012	Identifying content for planned events across social media sites.	db/conf/wsdm/wsdm2012.html#BeckerING12
2440849	Changsung_Kang,Xuanhui_Wang,Jiang_Chen,Ciya_Liao,Yi_Chang,Belle_L._Tseng,Zhaohui_Zheng	2011	Learning to re-rank web search results with multiple pairwise features.	db/conf/wsdm/wsdm2011.html#KangWCLCTZ11
2440850	Hilary_Mason	2012	The secret life of social links.	db/conf/wsdm/wsdm2012.html#Mason12
2440856	Gianmarco_De_Francisci_Morales,Aristides_Gionis,Claudio_Lucchese	2012	From chatter to headlines: harnessing the real-time web for personalized news recommendation.	db/conf/wsdm/wsdm2012.html#MoralesGL12
2440871	Hila_Becker,Mor_Naaman,Luis_Gravano	2010	Learning similarity metrics for event identification in social media.	db/conf/wsdm/wsdm2010.html#BeckerNG10
2440872	Rumi_Ghosh,Kristina_Lerman	2011	A framework for quantitative analysis of cascades on networks.	db/conf/wsdm/wsdm2011.html#GhoshL11
2440873	Noriaki_Kawamae	2011	Trend analysis model: trend consists of temporal words, topics, and timestamps.	db/conf/wsdm/wsdm2011.html#Kawamae11
2440879	Luca_Chiarandini	2012	Exploration and discovery of user-generated content in large information spaces.	db/conf/wsdm/wsdm2012.html#Chiarandini12
2440886	Jingfang_Xu,Chuanliang_Chen,Gu_Xu,Hang_Li,Elbio_Renato_Torres_Abib	2010	Improving quality of training data for learning to rank using click-through data.	db/conf/wsdm/wsdm2010.html#XuCXLA10
2440887	Michael_Bendersky,Donald_Metzler,W._Bruce_Croft	2012	Effective query formulation with multiple information sources.	db/conf/wsdm/wsdm2012.html#BenderskyMC12
2440891	Zhicong_Cheng,Bin_Gao,Congkai_Sun,Yanbing_Jiang,Tie-Yan_Liu	2011	Let web spammers expose themselves.	db/conf/wsdm/wsdm2011.html#ChengGSJL11
2440892	Hanqiang_Cheng,Yu-Li_Liang,Xinyu_Xing,Xue_Liu,Richard_Han,Qin_Lv,Shivakant_Mishra	2012	Efficient misbehaving user detection in online video chat services.	db/conf/wsdm/wsdm2012.html#ChengLXLHLM12
2440897	Aditya_Pal,Scott_Counts	2011	Identifying topical authorities in microblogs.	db/conf/wsdm/wsdm2011.html#PalC11
2440899	Alan_Mislove,Bimal_Viswanath,P._Krishna_Gummadi,Peter_Druschel	2010	You are who you know: inferring user profiles in online social networks.	db/conf/wsdm/wsdm2010.html#MisloveVGD10
2440901	Krishna_Yeswanth_Kamath,James_Caverlee	2011	Transient crowd discovery on the real-time social web.	db/conf/wsdm/wsdm2011.html#KamathC11
2440904	Pallika_H._Kanani,Andrew_McCallum	2012	Selecting actions for resource-bounded information extraction using reinforcement learning.	db/conf/wsdm/wsdm2012.html#KananiM12
2440914	Si_Shen,Botao_Hu,Weizhu_Chen,Qiang_Yang_0001	2012	Personalized click model through collaborative filtering.	db/conf/wsdm/wsdm2012.html#ShenHCY12
2440915	Andrew_Carlson,Justin_Betteridge,Richard_C._Wang,Estevam_R._Hruschka_Jr.,Tom_M._Mitchell	2010	Coupled semi-supervised learning for information extraction.	db/conf/wsdm/wsdm2010.html#CarlsonBWHM10
2440916	Ravi_Kant,Srinivasan_H._Sengamedu,Krishnan_S._Kumar	2012	Comment spam detection by sequence mining.	db/conf/wsdm/wsdm2012.html#KantSK12
2440917	Eytan_Bakshy,Jake_M._Hofman,Winter_A._Mason,Duncan_J._Watts	2011	Everyone's an influencer: quantifying influence on twitter.	db/conf/wsdm/wsdm2011.html#BakshyHMW11
2440918	Daniel_Sheldon,Milad_Shokouhi,Martin_Szummer,Nick_Craswell	2011	LambdaMerge: merging the results of query reformulations.	db/conf/wsdm/wsdm2011.html#SheldonSSC11
2440921	Andrei_Z._Broder,Vanja_Josifovski,Jayavel_Shanmugasundaram	2011	Introduction to display advertising: a half-day tutorial.	db/conf/wsdm/wsdm2011.html#BroderJS11
2440922	Haipeng_Zhang,Mohammed_Korayem,Erkang_You,David_J._Crandall	2012	Beyond co-occurrence: discovering and visualizing tag relationships from geo-spatial and temporal similarities.	db/conf/wsdm/wsdm2012.html#ZhangKYC12
2440932	Srikanth_Jagabathula,Nina_Mishra,Sreenivas_Gollapudi	2011	Shopping for products you don't know you need.	db/conf/wsdm/wsdm2011.html#JagabathulaMG11
2440933	Anish_Das_Sarma,Sreenivas_Gollapudi,Rina_Panigrahy,Li_Zhang_0001	2012	Understanding cyclic trends in social choices.	db/conf/wsdm/wsdm2012.html#SarmaGPZ12
2440935	Kushal_S._Dave	2012	targeting.	db/conf/wsdm/wsdm2012.html#Dave12
2440936	Jackie_Chi_Kit_Cheung,Xiao_Li	2012	Sequence clustering and labeling for unsupervised query intent discovery.	db/conf/wsdm/wsdm2012.html#CheungL12
2440938	Petros_Venetis,Georgia_Koutrika,Hector_Garcia-Molina	2011	On the selection of tags for tag clouds.	db/conf/wsdm/wsdm2011.html#VenetisKG11
2440940	Filip_Radlinski,Paul_N._Bennett,Emine_Yilmaz	2011	Detecting duplicate web documents using clickthrough data.	db/conf/wsdm/wsdm2011.html#RadlinskiBY11
2440945	Michael_Bendersky,W._Bruce_Croft,Yanlei_Diao	2011	Quality-biased ranking of web documents.	db/conf/wsdm/wsdm2011.html#BenderskyCD11
2440946	Sujith_Ravi,Andrei_Z._Broder,Evgeniy_Gabrilovich,Vanja_Josifovski,Sandeep_Pandey,Bo_Pang	2010	Automatic generation of bid phrases for online advertising.	db/conf/wsdm/wsdm2010.html#RaviBGJPP10
2440952	Danqing_Xu,Yiqun_Liu,Min_Zhang_0006,Shaoping_Ma,Liyun_Ru	2012	Incorporating revisiting behaviors into click models.	db/conf/wsdm/wsdm2012.html#XuLZMR12
2440960	Steffen_Rendle	2012	Learning recommender systems with adaptive regularization.	db/conf/wsdm/wsdm2012.html#Rendle12
2440963	Xueke_Xu,Songbo_Tan,Yue_Liu,Xueqi_Cheng,Zheng_Lin,Jiafeng_Guo	2012	Find me opinion sources in blogosphere: a unified framework for opinionated blog feed retrieval.	db/conf/wsdm/wsdm2012.html#XuTLCLG12
2440969	Yosi_Mass,Yehoshua_Sagiv,Michal_Shmueli-Scheuer	2011	KMV-peer: a robust and adaptive peer-selection algorithm.	db/conf/wsdm/wsdm2011.html#MassSS11
2440972	Debmalya_Panigrahi,Atish_Das_Sarma,Gagan_Aggarwal,Andrew_Tomkins	2012	Online selection of diverse results.	db/conf/wsdm/wsdm2012.html#PanigrahiSAT12
2440975	Morgan_Harvey,Ian_Ruthven,Mark_James_Carman	2011	Improving social bookmark search using personalised latent variable language models.	db/conf/wsdm/wsdm2011.html#HarveyRC11
2440979	Yandong_Liu,Sandeep_Pandey,Deepak_Agarwal,Vanja_Josifovski	2012	Finding the right consumer: optimizing for conversion in display advertising campaigns.	db/conf/wsdm/wsdm2012.html#LiuPAJ12
2440984	John_W._Byers,Michael_Mitzenmacher,Georgios_Zervas	2010	Adaptive weighing designs for keyword value computation.	db/conf/wsdm/wsdm2010.html#ByersMZ10
2440988	Yi_Fang,Luo_Si,Naveen_Somasundaram,Zhengtao_Yu	2012	Mining contrastive opinions on political texts using cross-perspective topic model.	db/conf/wsdm/wsdm2012.html#FangSSY12
2440989	Nilesh_N._Dalvi,Ravi_Kumar_0001,Bo_Pang	2012	Object matching in tweets with spatial models.	db/conf/wsdm/wsdm2012.html#DalviKP12
2440992	Paul_Heymann,Andreas_Paepcke,Hector_Garcia-Molina	2010	Tagging human knowledge.	db/conf/wsdm/wsdm2010.html#HeymannPG10
2440993	Yosi_Mass,Yehoshua_Sagiv	2012	Language models for keyword search over data graphs.	db/conf/wsdm/wsdm2012.html#MassS12
2440994	Flavio_Chierichetti,Ravi_Kumar_0001,Prabhakar_Raghavan	2011	Optimizing two-dimensional search results presentation.	db/conf/wsdm/wsdm2011.html#ChierichettiKR11
2440995	Chenhao_Tan,Evgeniy_Gabrilovich,Bo_Pang	2012	To each his own: personalized content selection based on text comprehensibility.	db/conf/wsdm/wsdm2012.html#TanGP12
2441003	Christina_Brandt,Thorsten_Joachims,Yisong_Yue,Jacob_Bank	2011	Dynamic ranked retrieval.	db/conf/wsdm/wsdm2011.html#BrandtJYB11
2441004	Hao_Ma,Dengyong_Zhou,Chao_Liu,Michael_R._Lyu,Irwin_King	2011	Recommender systems with social regularization.	db/conf/wsdm/wsdm2011.html#MaZLLK11
2441006	Rina_Panigrahy,Marc_Najork,Yinglian_Xie	2012	How user behavior is related to social affinity.	db/conf/wsdm/wsdm2012.html#PanigrahyNX12
2441007	Alexander_Kotov,ChengXiang_Zhai,Richard_Sproat	2011	Mining named entities with temporally correlated bursts from multilingual web news streams.	db/conf/wsdm/wsdm2011.html#KotovZS11
2441008	Samuel_Huston,Alistair_Moffat,W._Bruce_Croft	2011	Efficient indexing of repeated n-grams.	db/conf/wsdm/wsdm2011.html#HustonMC11
2441011	Venkatesh_Ganti,nig,Xiao_Li	2010	Precomputing search features for fast and accurate query classification.	db/conf/wsdm/wsdm2010.html#GantiKL10
2441014	Anlei_Dong,Yi_Chang,Zhaohui_Zheng,Gilad_Mishne,Jing_Bai,Ruiqiang_Zhang,Karolina_Buchner,Ciya_Liao,Fernando_Diaz_0001	2010	Towards recency ranking in web search.	db/conf/wsdm/wsdm2010.html#DongCZMBZBLD10
2441016	Peifeng_Yin,Ping_Luo,Min_Wang,Wang-Chien_Lee	2012	A straw shows which way the wind blows: ranking potentially popular items from early votes.	db/conf/wsdm/wsdm2012.html#YinLWL12
2441021	Yuan_Cao_Zhang,aghdha,Daniele_Quercia,Tamas_Jambor	2012	Auralist: introducing serendipity into music recommendation.	db/conf/wsdm/wsdm2012.html#ZhangSQJ12
2441024	Reid_Andersen,David_F._Gleich,Vahab_S._Mirrokni	2012	Overlapping clusters for distributed computation.	db/conf/wsdm/wsdm2012.html#AndersenGM12
2441028	Nicolaas_Matthijs,Filip_Radlinski	2011	Personalizing web search using long term browsing history.	db/conf/wsdm/wsdm2011.html#MatthijsR11
2441030	Kira_Radinsky,Nir_Ailon	2011	Ranking from pairs and triplets: information quality, evaluation methods and query complexity.	db/conf/wsdm/wsdm2011.html#RadinskyA11
2441034	Paolo_Ferragina,Giovanni_Manzini	2010	On compressing the textual web.	db/conf/wsdm/wsdm2010.html#FerraginaM10
2441035	Sharad_Goel,Andrei_Z._Broder,Evgeniy_Gabrilovich,Bo_Pang	2010	Anatomy of the long tail: ordinary people with extraordinary tastes.	db/conf/wsdm/wsdm2010.html#GoelBGP10
2441039	Zeqian_Shen,Neel_Sundaresan	2011	eBay: an E-commerce marketplace as a complex network.	db/conf/wsdm/wsdm2011.html#ShenS11
2441043	Weizhu_Chen,Dong_Wang,Yuchen_Zhang,Zheng_Chen,Adish_Singla,Qiang_Yang_0001	2012	A noise-aware click model for web search.	db/conf/wsdm/wsdm2012.html#ChenWZCSY12
2441044	Yaron_Singer	2012	How to win friends and influence people, truthfully: influence maximization mechanisms for social networks.	db/conf/wsdm/wsdm2012.html#Singer12
2441045	Alexander_Kotov,ChengXiang_Zhai	2012	Tapping into knowledge base for concept feedback: leveraging conceptnet to improve search results for difficult queries.	db/conf/wsdm/wsdm2012.html#KotovZ12
2441046	Ugo_Scaiella,Paolo_Ferragina,Andrea_Marino,Massimiliano_Ciaramita	2012	Topical clustering of search results.	db/conf/wsdm/wsdm2012.html#ScaiellaFMC12
2441063	Samuel_Ieong,Nina_Mishra,Eldar_Sadikov,Li_Zhang_0001	2012	Domain bias in web search.	db/conf/wsdm/wsdm2012.html#IeongMSZ12
2441071	Ingmar_Weber,Alejandro_Jaimes	2011	Who uses web search for what: and how.	db/conf/wsdm/wsdm2011.html#WeberJ11
2441075	Deepak_Agarwal,Bee-Chung_Chen	2010	fLDA: matrix factorization through latent dirichlet allocation.	db/conf/wsdm/wsdm2010.html#AgarwalC10
2441076	Charles_L._A._Clarke,Nick_Craswell,Ian_Soboroff,Azin_Ashkan	2011	A comparative analysis of cascade measures for novelty and diversity.	db/conf/wsdm/wsdm2011.html#ClarkeCSA11
2441077	Matthew_Michelson,Sofus_A._Macskassy	2011	What blogs tell us about websites: a demographics study.	db/conf/wsdm/wsdm2011.html#MichelsonM11
2441078	Zhicheng_Dou,Sha_Hu,Kun_Chen,Ruihua_Song,Ji-Rong_Wen	2011	Multi-dimensional search result diversification.	db/conf/wsdm/wsdm2011.html#DouHCSW11
2441081	Alban_Galland,Serge_Abiteboul,lie_Marian,Pierre_Senellart	2010	Corroborating information from disagreeing views.	db/conf/wsdm/wsdm2010.html#GallandAMS10
2441083	Tetsuya_Sakai,Daisuke_Ishikawa,Noriko_Kando,Yohei_Seki,Kazuko_Kuriyama,Chin-Yew_Lin	2011	Using graded-relevance metrics for evaluating community QA answer selection.	db/conf/wsdm/wsdm2011.html#SakaiIKSKL11
2441084	Jiliang_Tang,Huiji_Gao,Huan_Liu	2012	mTrust: discerning multi-faceted trust in a connected world.	db/conf/wsdm/wsdm2012.html#TangGL12
2441088	Shuai_Ding,Josh_Attenberg,Ricardo_A._Baeza-Yates,Torsten_Suel	2011	Batch query processing for web search engines.	db/conf/wsdm/wsdm2011.html#DingABS11
2441095	mer_Rosales,Haibin_Cheng,Eren_Manavoglu	2012	Post-click conversion modeling and analysis for non-guaranteed delivery display advertising.	db/conf/wsdm/wsdm2012.html#RosalesCM12
[truncated: 4,552 more rows]
