# Supplementary material for: A serendipity-biased Deepwalk for collaborators recommendation
Source: PeerJ Comput Sci. 2019 Mar 4;5:e178. doi: 10.7717/peerj-cs.178 (PMC7924530; doi:10.7717/peerj-cs.178)
Supplement: Data S5 [file peerj-cs-05-178-s005.csv]

2012343	Shahar_Maoz,Jan_Oliver_Ringert,Bernhard_Rumpe	2011	CDDiff: Semantic Differencing for Class Diagrams.	db/conf/ecoop/ecoop2011.html#MaozRR11
2012350	David_Harel,Assaf_Marron,Gera_Weiss	2010	Programming Coordinated Behavior in Java.	db/conf/ecoop/ecoop2010.html#HarelMW10
2012357	Mohan_Dhawan,Chung-chieh_Shan,Vinod_Ganapathy	2012	Enhancing JavaScript with Transactions.	db/conf/ecoop/ecoop2012.html#DhawanSG12
2012359	Ferruccio_Damiani,Johan_Dovland,Einar_Broch_Johnsen,Ina_Schaefer	2011	Verifying traits: a proof system for fine-grained reuse.	db/conf/ecoop/ftfjp2011.html#DamianiDJS11
2012368	Ben_Horsfall,Nathaniel_Charlton,Bernhard_Reus	2012	Verifying the reflective visitor pattern.	db/conf/ecoop/ftfjp2012.html#HorsfallCR12
2012370	Giovanni_Lagorio,Marco_Servetto	2010	Strong exception-safety for Java-like languages.	db/conf/ecoop/ftfjp2010.html#LagorioS10
2012372	Yoav_Zibin,David_Cunningham,Igor_Peshansky,Vijay_A._Saraswat	2012	Object Initialization in X10.	db/conf/ecoop/ecoop2012.html#ZibinCPS12
2012374	Johnni_Winther	2011	Guarded type promotion: eliminating redundant casts in Java.	db/conf/ecoop/ftfjp2011.html#Winther11
2012377	Guoqing_(Harry)_Xu,Dacong_Yan,Atanas_Rountev	2012	Static Detection of Loop-Invariant Data Structures.	db/conf/ecoop/ecoop2012.html#XuYR12
2012378	Guido_Salvaneschi,Carlo_Ghezzi,Matteo_Pradella	2011	JavaCtx: seamless toolchain integration for context-oriented programming.	db/conf/ecoop/cop2011.html#SalvaneschiGP11
2012383	stlund,Tobias_Wrigstad	2012	Multiple Aggregate Entry Points for Ownership Types.	db/conf/ecoop/ecoop2012.html#OstlundW12
2012394	Atsushi_Igarashi	2011	A Featherweight Approach to FOOL.	db/conf/ecoop/ecoop2011.html#Igarashi11
2012400	Craig_Chambers	2011	Expressiveness, Simplicity, and Users.	db/conf/ecoop/ecoop2011.html#Chambers11
2012403	Jens_Lincke,Robert_Krahn,Robert_Hirschfeld	2011	Implementing scoped method tracing with ContextJS.	db/conf/ecoop/cop2011.html#LinckeKH11
2012407	Dmitrijs_Zaparanuks,Matthias_Hauswirth	2011	The Beauty and the Beast: Separating Design from Algorithm.	db/conf/ecoop/ecoop2011.html#ZaparanuksH11
2012429	Erik_Meijer	2011	A Co-relational Model of Data for Large Shared Data Banks.	db/conf/ecoop/ecoop2011.html#Meijer11
2012439	Scott_Owens	2010	Reasoning about the Implementation of Concurrency Abstractions on x86-TSO.	db/conf/ecoop/ecoop2010.html#Owens10
2012441	Mandana_Vaziri,Frank_Tip,Julian_Dolby,Christian_Hammer_0001,Jan_Vitek	2010	A Type System for Data-Centric Synchronization.	db/conf/ecoop/ecoop2010.html#VaziriTDHV10
2012446	Simon_Butler,Michel_Wermelinger,Yijun_Yu,Helen_Sharp	2011	Improving the Tokenisation of Identifier Names.	db/conf/ecoop/ecoop2011.html#ButlerWYS11
2012456	Gilad_Bracha,Ã©,Vassili_Bykov,Yaron_Kashai,William_Maddox,Eliot_Miranda	2010	Modules as Objects in Newspeak.	db/conf/ecoop/ecoop2010.html#BrachaABKMM10
2012460	Peter_Ebraert,Hans_Schippers,Tim_Molderez,Dirk_Janssens	2010	Safely updating running software: tranquility at the object level.	db/conf/ecoop/ramse2010.html#EbraertSMJ10
2012466	Michael_Carbin,Sasa_Misailovic,Michael_Kling,Martin_C._Rinard	2011	Detecting and Escaping Infinite Loops with Jolt.	db/conf/ecoop/ecoop2011.html#CarbinMKR11
2012468	Friedrich_Steimann,Jens_von_Pilgrim	2012	Constraint-Based Refactoring with Foresight.	db/conf/ecoop/ecoop2012.html#SteimannP12
2012472	al_Morandat,Brandon_Hill,Leo_Osvald,Jan_Vitek	2012	Evaluating the Design of the R Language - Objects and Functions for Data Analysis.	db/conf/ecoop/ecoop2012.html#MorandatHOV12
2012473	Leila_Silva,David_A._Naumann,Augusto_Sampaio	2010	Refactoring and representation independence for class hierarchies: extended abstract.	db/conf/ecoop/ftfjp2010.html#SilvaNS10
2012474	Gregor_Richards,Christian_Hammer_0001,Brian_Burg,Jan_Vitek	2011	The Eval That Men Do - A Large-Scale Study of the Use of Eval in JavaScript Applications.	db/conf/ecoop/ecoop2011.html#RichardsHBV11
2012499	Johnni_Winther,Michael_I._Schwartzbach	2011	Related Types.	db/conf/ecoop/ecoop2011.html#WintherS11
2012500	Doug_Lea	2010	Code Roots.	db/conf/ecoop/ecoop2010.html#Lea10
2012510	Edwin_M._Westbrook,Jisheng_Zhao,Zoran_Budimlic,Vivek_Sarkar	2012	Practical Permissions for Race-Free Parallelism.	db/conf/ecoop/ecoop2012.html#WestbrookZBS12
2012516	Olivier_Sallenave,Roland_Ducournau	2010	Efficient compilation of .NET programs for embedded systems.	db/conf/ecoop/icooolps2010.html#SallenaveD10
2012521	Carl_Friedrich_Bolz,Antonio_Cuni,Maciej_Fijalkowski,Michael_Leuschel,Samuele_Pedroni,Armin_Rigo	2011	Runtime feedback in a meta-tracing JIT for efficient dynamic languages.	db/conf/ecoop/icooolps2011.html#BolzCFLPR11
2012527	Thomas_Dinsdale-Young,Mike_Dodds,Philippa_Gardner,Matthew_J._Parkinson,Viktor_Vafeiadis	2010	Concurrent Abstract Predicates.	db/conf/ecoop/ecoop2010.html#Dinsdale-YoungDGPV10
2012542	Darpan_Saini,Joshua_Sunshine,Jonathan_Aldrich	2010	A theory of typestate-oriented programming.	db/conf/ecoop/ftfjp2010.html#SainiSA10
2012555	Cheng_Zhang,Hao_Xu,Sai_Zhang,Jianjun_Zhao,Yuting_Chen	2011	Frequency Estimation of Virtual Call Targets for Object-Oriented Programs.	db/conf/ecoop/ecoop2011.html#ZhangXZZC11
2012566	Alexey_A._Sedunov,Nikolay_A._Tyukachev	2011	An approach to modular object-oriented programming in language-driven development framework.	db/conf/ecoop/icooolps2011.html#SedunovT11
2012567	Robert_L._Bocchino_Jr.,Vikram_S._Adve	2011	Types, Regions, and Effects for Safe Programming with Object-Oriented Parallel Frameworks.	db/conf/ecoop/ecoop2011.html#BocchinoA11
2012573	Manu_Sridharan,Julian_Dolby,Satish_Chandra_0001,fer,Frank_Tip	2012	Correlation Tracking for Points-To Analysis of JavaScript.	db/conf/ecoop/ecoop2012.html#SridharanDCST12
2012574	Jens_Palsberg	2012	Featherweight X10: a core calculus for async-finish parallelism.	db/conf/ecoop/ftfjp2012.html#Palsberg12
2012590	s_Cardozo,lez,Kim_Mens,Theo_D'Hondt	2011	Safer context (de)activation: through the prompt-loyal strategy.	db/conf/ecoop/cop2011.html#CardozoGMD11
2012594	Ian_Rogers	2011	Reducing and eliding read barriers for concurrent garbage collectors.	db/conf/ecoop/icooolps2011.html#Rogers11
2012596	fer,Arnd_Poetzsch-Heffter	2010	JCoBox: Generalizing Active Objects to Concurrent Components.	db/conf/ecoop/ecoop2010.html#SchaferP10
2012598	Suparna_Bhattacharya,Mangala_Gowri_Nanda,Kanchi_Gopinath,Manish_Gupta	2011	Reuse, Recycle to De-bloat Software.	db/conf/ecoop/ecoop2011.html#BhattacharyaNGG11
2012601	Joseph_Gil,Yuval_Shimron	2012	Smaller Footprint for Java Collections.	db/conf/ecoop/ecoop2012.html#GilS12
2012616	Gavin_M._Bierman,Claudio_V._Russo,Geoffrey_Mainland,Erik_Meijer,Mads_Torgersen	2012	Pause 'n' Play: Formalizing Asynchronous C#.	db/conf/ecoop/ecoop2012.html#BiermanRMMT12
2012620	Sergio_Castro,Kim_Mens,Paulo_Moura	2012	LogicObjects: a linguistic symbiosis approach to bring the declarative power of Prolog to Java.	db/conf/ecoop/ramse2012.html#CastroMM12
2012641	Dominic_Duggan,Jianhua_Yao	2012	Static Sessional Dataflow.	db/conf/ecoop/ecoop2012.html#DugganY12
2012646	Ran_Ettinger	2012	Program Sliding.	db/conf/ecoop/ecoop2012.html#Ettinger12
2012649	Stefan_Brunthaler	2010	Inline Caching Meets Quickening.	db/conf/ecoop/ecoop2010.html#Brunthaler10
2012662	Tetsuo_Kamina,Tomoyuki_Aotani,Hidehiko_Masuhara	2010	Designing event-based context transition in context-oriented programming.	db/conf/ecoop/cop2010.html#KaminaAM10
2012663	Martin_Monperrus,Marcel_Bruch,Mira_Mezini	2010	Detecting Missing Method Calls in Object-Oriented Software.	db/conf/ecoop/ecoop2010.html#MonperrusBM10
2012681	Siavash_Soleimanifard,Dilian_Gurov,Marieke_Huisman	2010	Procedure-modular verification of control flow safety properties.	db/conf/ecoop/ftfjp2010.html#SoleimanifardGH10
2012708	Felienne_Hermans,Martin_Pinzger,Arie_van_Deursen	2010	Automatically Extracting Class Diagrams from Spreadsheets.	db/conf/ecoop/ecoop2010.html#HermansPD10
2012722	Sebastian_Burckhardt,hndrich,Daan_Leijen,Benjamin_P._Wood	2012	Cloud Types for Eventual Consistency.	db/conf/ecoop/ecoop2012.html#BurckhardtFLW12
2012727	Pankaj_Dhoolia,Senthil_Mani,Vibha_Singhal_Sinha,Saurabh_Sinha	2010	Debugging Model-Transformation Failures Using Dynamic Tainting.	db/conf/ecoop/ecoop2010.html#DhooliaMSS10
2012750	Werner_Dietl,Michael_D._Ernst,ller_0001	2011	Tunable Static Inference for Generic Universe Types.	db/conf/ecoop/ecoop2011.html#DietlEM11
2012751	Yannick_Welsch,Arnd_Poetzsch-Heffter	2012	Verifying backwards compatibility of object-oriented libraries using Boogie.	db/conf/ecoop/ftfjp2012.html#WelschP12
2012753	Raymond_Hu,Dimitrios_Kouzapas,Olivier_Pernet,Nobuko_Yoshida,Kohei_Honda	2010	Type-Safe Eventful Sessions in Java.	db/conf/ecoop/ecoop2010.html#HuKPYH10
2012756	o,Jonathan_Aldrich,s_Caires	2010	Aliasing control with view-based typestate.	db/conf/ecoop/ftfjp2010.html#MilitaoAC10
2012760	Lukas_Renggli,rba,Oscar_Nierstrasz	2010	Embedding Languages without Breaking Tools.	db/conf/ecoop/ecoop2010.html#RenggliGN10
2012772	Viviana_Bono,Jarek_Kusmierek,Mauro_Mulatero	2012	Magda: A New Language for Modularity.	db/conf/ecoop/ecoop2012.html#BonoKM12
2012780	Gavin_M._Bierman,Erik_Meijer,Mads_Torgersen	2010	Adding Dynamic Types to C	db/conf/ecoop/ecoop2010.html#BiermanMT10
2012787	Ekwa_Duala-Ekoko,Martin_P._Robillard	2011	Using Structure-Based Recommendations to Facilitate Discoverability in APIs.	db/conf/ecoop/ecoop2011.html#Duala-EkokoR11
2012792	Prakash_Prabhu,Naoto_Maeda,Gogul_Balakrishnan,Franjo_Ivancic,Aarti_Gupta	2011	Interprocedural Exception Analysis for C++.	db/conf/ecoop/ecoop2011.html#PrabhuMBIG11
2012798	Tomoyuki_Aotani,Tetsuo_Kamina,Hidehiko_Masuhara	2011	Featherweight EventCJ: a core calculus for a context-oriented language with event-based per-instance layer transition.	db/conf/ecoop/cop2011.html#AotaniKM11
2012801	Jens_Lincke,Robert_Hirschfeld	2012	Scoping changes in self-supporting development environments using context-oriented programming.	db/conf/ecoop/cop2012.html#LinckeH12
2012804	Jeremy_Singer,Richard_E._Jones	2011	Economic theory for memory management optimization.	db/conf/ecoop/icooolps2011.html#SingerJ11
2012806	Kasper_Svendsen,Lars_Birkedal,Matthew_J._Parkinson	2010	Verifying Generics and Delegates.	db/conf/ecoop/ecoop2010.html#SvendsenBP10
2012808	Hans_Schippers,Tim_Molderez,Dirk_Janssens	2010	A graph-based operational semantics for context-oriented programming.	db/conf/ecoop/cop2010.html#SchippersMJ10
2012828	Malte_Appeltauer,Robert_Hirschfeld	2012	Declarative layer composition in framework-based environments.	db/conf/ecoop/cop2012.html#AppeltauerH12
2012841	Walter_Cazzola,Davide_Poletti	2010	DSL evolution through composition.	db/conf/ecoop/ramse2010.html#CazzolaP10
2012846	Yana_Momchilova_Mileva,Andrzej_Wasylkowski,Andreas_Zeller	2011	Mining Evolution of Object Usage.	db/conf/ecoop/ecoop2011.html#MilevaWZ11
2012850	Hidehiko_Masuhara,Yusuke_Nishiguchi	2012	A data-parallel extension to Ruby for GPGPU: toward a framework for implementing domain-specific optimizations.	db/conf/ecoop/ramse2012.html#MasuharaN12
2012856	Romain_Robbes,thlisberger,ric_Tanter	2012	Extensions during Software Evolution: Do Objects Meet Their Promise?	db/conf/ecoop/ecoop2012.html#RobbesRT12
2012867	Benjamin_Wasty,Amir_Semmo,Malte_Appeltauer,Bastian_Steinert,Robert_Hirschfeld	2010	ContextLua: dynamic behavioral variations in computer games.	db/conf/ecoop/cop2010.html#WastySASH10
2012868	Abdullah_Odeh_Al-Zaghameem	2010	Extending the model of ObjectTeams/Java programming language to distributed environments.	db/conf/ecoop/ramse2010.html#Al-Zaghameem10
2012879	Alexandre_Bergel	2011	Counting Messages as a Proxy for Average Execution Time in Pharo.	db/conf/ecoop/ecoop2011.html#Bergel11
2012883	Erik_Ernst	2010	Secret Valley.	db/conf/ecoop/ecoop2010.html#Ernst10
2012884	fer,Julian_Dolby,Manu_Sridharan,Emina_Torlak,Frank_Tip	2010	Correct Refactoring of Concurrent Java Code.	db/conf/ecoop/ecoop2010.html#SchaferDSTT10
2012887	Friedrich_Steimann,Christian_Kollee,Jens_von_Pilgrim	2011	A Refactoring Constraint Language and Its Application to Eiffel.	db/conf/ecoop/ecoop2011.html#SteimannKP11
2012892	Frank_S._de_Boer,Stijn_de_Gouw,Jurgen_J._Vinju	2010	Prototyping a tool environment for run-time assertion checking in JML with communication histories.	db/conf/ecoop/ftfjp2010.html#BoerGV10
2012893	Carlos_Noguera,Andy_Kellens,Dirk_Deridder,Theo_D'Hondt	2010	Tackling pointcut fragility with dynamic annotations.	db/conf/ecoop/ramse2010.html#NogueraKDD10
2012896	Christopher_Schuster,Malte_Appeltauer,Robert_Hirschfeld	2011	Context-oriented programming for mobile devices: JCop on Android.	db/conf/ecoop/cop2011.html#SchusterAH11
2012901	Julian_Mackay,Hannes_Mehnert,Alex_Potanin,Lindsay_Groves,Nicholas_Robert_Cameron	2012	Encoding Featherweight Java with assignment and immutability using the Coq proof assistant.	db/conf/ecoop/ftfjp2012.html#MackayMPGC12
2012903	Karim_Ali,k	2012	Application-Only Call Graph Construction.	db/conf/ecoop/ecoop2012.html#AliL12
2012909	Razieh_Nokhbeh_Zaeem,Sarfraz_Khurshid	2010	Contract-Based Data Structure Repair Using Alloy.	db/conf/ecoop/ecoop2010.html#ZaeemK10
2012912	Nathaniel_Nystrom	2011	Harmless compiler plugins.	db/conf/ecoop/ftfjp2011.html#Nystrom11
2012917	Ian_Rogers,Balaji_Iyengar	2011	Reducing biased lock revocation by learning.	db/conf/ecoop/icooolps2011.html#RogersI11
2012926	Jesse_Doherty,Laurie_J._Hendren	2012	McSAF: A Static Analysis Framework for MATLAB.	db/conf/ecoop/ecoop2012.html#DohertyH12
2012934	Malte_Appeltauer,Michael_Haupt,Robert_Hirschfeld	2010	Layered method dispatch with INVOKEDYNAMIC: an implementation study.	db/conf/ecoop/cop2010.html#AppeltauerHH10
2012960	Philipp_Haller,Martin_Odersky	2010	Capabilities for Uniqueness and Borrowing.	db/conf/ecoop/ecoop2010.html#HallerO10
2012962	Tetsuo_Kamina,Tomoyuki_Aotani,Hidehiko_Masuhara	2012	Bridging real-world contexts and units of behavioral variations by composite layers.	db/conf/ecoop/cop2012.html#KaminaAM12
2012973	Hesam_Samimi,Kaushik_Rajan	2011	Specification-based sketching with Sketch.	db/conf/ecoop/ftfjp2011.html#SamimiR11
2012982	Bruno_C._d._S._Oliveira,William_R._Cook	2012	Extensibility for the Masses - Practical Extensibility with Object Algebras.	db/conf/ecoop/ecoop2012.html#OliveiraC12
2012985	Bruno_De_Fraine,Erik_Ernst,dholt	2010	Essential AOP: The A Calculus.	db/conf/ecoop/ecoop2010.html#FraineES10
2012988	Tobias_Wrigstad	2012	Structured Aliasing.	db/conf/ecoop/ecoop2012.html#Wrigstad12
2012991	Krzysztof_Ostrowski,Chuck_Sakoda,Ken_Birman	2010	Self-Replicating Objects for Multicore Platforms.	db/conf/ecoop/ecoop2010.html#OstrowskiSB10
2012999	Byeongcheol_Lee,Robert_Grimm,Martin_Hirzel,Kathryn_S._McKinley	2012	Marco: Safe, Expressive Macros for Any Language.	db/conf/ecoop/ecoop2012.html#LeeGHM12
2013004	Stephanie_Balzer,Thomas_R._Gross	2011	Verifying Multi-object Invariants with Relationships.	db/conf/ecoop/ecoop2011.html#BalzerG11
2013006	Wei_Huang,Werner_Dietl,Ana_Milanova,Michael_D._Ernst	2012	Inference and Checking of Object Ownership.	db/conf/ecoop/ecoop2012.html#HuangDME12
2013014	Jonas_Braband_Jensen,Lars_Birkedal,Peter_Sestoft	2010	Modular verification of linked lists with views via separation logic.	db/conf/ecoop/ftfjp2010.html#JensenBS10
2013015	Arnab_De,Deepak_D'Souza	2012	Scalable Flow-Sensitive Pointer Analysis for Java with Strong Updates.	db/conf/ecoop/ecoop2012.html#DeD12
2013028	Mihai_Balint,Marius_Minea	2011	Automatic inference of model fields and their representation.	db/conf/ecoop/ftfjp2011.html#BalintM11
2013036	Adriana_E._Chis,Nick_Mitchell,Edith_Schonberg,Gary_Sevitsky,Patrick_O'Sullivan,Trevor_Parsons,John_Murphy_0001	2011	Patterns of Memory Inefficiency.	db/conf/ecoop/ecoop2011.html#ChisMSSOPM11
2013038	Shahar_Maoz,Jan_Oliver_Ringert,Bernhard_Rumpe	2011	Modal Object Diagrams.	db/conf/ecoop/ecoop2011.html#MaozRR11a
2013053	Stefan_Heule,K._Rustan_M._Leino,ller_0001,Alexander_J._Summers	2011	Fractional permissions without the fractions.	db/conf/ecoop/ftfjp2011.html#HeuleL0S11
2013077	Arjun_Guha,Claudiu_Saftoiu,Shriram_Krishnamurthi	2010	The Essence of JavaScript.	db/conf/ecoop/ecoop2010.html#GuhaSK10
2013089	Derin_Harmanci,Vincent_Gramoli,Pascal_Felber	2011	Atomic Boxes: Coordinated Exception Handling with Transactional Memory.	db/conf/ecoop/ecoop2011.html#HarmanciGF11
2013091	Roger_Wolff,Ronald_Garcia,ric_Tanter,Jonathan_Aldrich	2011	Gradual Typestate.	db/conf/ecoop/ecoop2011.html#WolffGTA11
2013102	Sergio_Castro,lez,Kim_Mens,Marcus_Denker	2012	DynamicSchema: a lightweight persistency framework for context-oriented data management.	db/conf/ecoop/cop2012.html#CastroGMD12
2013107	Davide_Ancona,Giovanni_Lagorio	2010	Complete coinductive subtyping for abstract compilation of object-oriented languages.	db/conf/ecoop/ftfjp2010.html#AnconaL10
2013118	Eric_Spishak,Werner_Dietl,Michael_D._Ernst	2012	A type system for regular expressions.	db/conf/ecoop/ftfjp2012.html#SpishakDE12
2013127	Esteban_Allende,Johan_Fabry	2011	Application optimization when using gradual typing.	db/conf/ecoop/icooolps2011.html#AllendeF11
2013151	Khilan_Gudka,Tim_Harris_0001,Susan_Eisenbach	2012	Lock Inference in the Presence of Large Libraries.	db/conf/ecoop/ecoop2012.html#GudkaHE12
2013169	Pierre_Caserta,Olivier_Zendra	2011	A tracing technique using dynamic bytecode instrumentation of Java applications and libraries at basic block level.	db/conf/ecoop/icooolps2011.html#CasertaZ11
2013170	Davide_Ancona	2011	Coinductive big-step operational semantics for type soundness of Java-like languages.	db/conf/ecoop/ftfjp2011.html#Ancona11
2013172	John_Plaice,Blanca_Mancilla	2010	The Cartesian approach to context.	db/conf/ecoop/cop2010.html#PlaiceM10
2013180	Martin_Odersky	2012	When Compilers Are Mirrors.	db/conf/ecoop/ecoop2012.html#Odersky12
2013183	Joseph_Gil,Keren_Lenz	2010	The Use of Overloading in Java Programs.	db/conf/ecoop/ecoop2010.html#GilL10
2013190	Ying_Liu,Bin_Zhang_0001,Guo-qi_Liu,Mingwei_Zhang,Jun_Na	2010	Evolving SaaS based on reflective Petri nets.	db/conf/ecoop/ramse2010.html#Liu0LZN10
2013192	Chanwit_Kaewkasi,Pitchaya_Kaewkasi	2011	Pattern matching for object-like structures in the Go programming language.	db/conf/ecoop/icooolps2011.html#KaewkasiK11
2013194	Phillip_Heidegger,Peter_Thiemann	2010	Recency Types for Analyzing Scripting Languages.	db/conf/ecoop/ecoop2010.html#HeideggerT10
2013200	Tom_Van_Cutsem	2012	AmbientTalk: modern actors for modern networks.	db/conf/ecoop/ftfjp2012.html#Cutsem12
2013202	Klaus_Ostermann,Paolo_G._Giarrusso,stner,Tillmann_Rendel	2011	Revisiting Information Hiding: Reflections on Classical and Nonclassical Modularity.	db/conf/ecoop/ecoop2011.html#OstermannGKR11
2013203	Nels_E._Beckman,Duri_Kim,Jonathan_Aldrich	2011	An Empirical Study of Object Protocols in the Wild.	db/conf/ecoop/ecoop2011.html#BeckmanKA11
2013206	Tobias_Rho,Malte_Appeltauer,Stephan_Lerche,Armin_B._Cremers,Robert_Hirschfeld	2011	A context management infrastructure with language integration support.	db/conf/ecoop/cop2011.html#RhoALCH11
2013207	YungYu_Zhuang,Shigeru_Chiba	2012	Supporting methods and events by an integrated abstraction.	db/conf/ecoop/ramse2012.html#ZhuangC12
2013215	ter,tz,Julian_Stecklina	2011	Predicate-C: an efficient and generic runtime system for predicate dispatch.	db/conf/ecoop/icooolps2011.html#GraterGS11
2013227	Stephan_van_Staden,Cristiano_Calcagno,Bertrand_Meyer	2010	Verifying Executable Object-Oriented Specifications with Separation Logic.	db/conf/ecoop/ecoop2010.html#StadenCM10
2013235	Craig_Taube-Schock,Robert_J._Walker,Ian_H._Witten	2011	Can We Avoid High Coupling?	db/conf/ecoop/ecoop2011.html#Taube-SchockWW11
2013244	Azalea_Raad,Sophia_Drossopoulou	2011	A sip of the Chalice.	db/conf/ecoop/ftfjp2011.html#RaadD11
2013245	Davide_Ancona	2012	Soundness of Object-Oriented Languages with Coinductive Big-Step Semantics.	db/conf/ecoop/ecoop2012.html#Ancona12
2013254	Werner_Dietl,Stephanie_Dietzel,Michael_D._Ernst,Nathaniel_Mote,Brian_Walker,Seth_Cooper,Timothy_Pavlik,Zoran_Popovic	2012	Verification games: making verification fun.	db/conf/ecoop/ftfjp2012.html#DietlDEMWCPP12
2013259	Bart_Meyers,Peter_Ebraert,Dirk_Janssens	2010	Intensional changes avoid co-evolution!	db/conf/ecoop/ramse2010.html#MeyersEJ10
2013264	Stas_Negara,Mohsen_Vakilian,Nicholas_Chen,Ralph_E._Johnson,Danny_Dig	2012	Is It Dangerous to Use Version Control Histories to Study Source Code Evolution?	db/conf/ecoop/ecoop2012.html#NegaraVCJD12
2013271	Shizuka_Uchio,Naoyasu_Ubayashi,Yasutaka_Kamei	2011	CJAdviser: SMT-based debugging support for ContextJ.	db/conf/ecoop/cop2011.html#UchioUK11
2013274	lo,Roberta_Coelho,Ricardo_M._F._Lima,Gary_T._Leavens,Marieke_Huisman,Alexandre_Mota,Fernando_Castor	2011	On the interplay of exception handling and design by contract: an aspect-oriented recovery approach.	db/conf/ecoop/ftfjp2011.html#RebeloCLLHMC11
2013276	Roland_Ducournau,al_Morandat	2010	Towards a full multiple-inheritance virtual machine.	db/conf/ecoop/icooolps2010.html#DucournauM10
2013277	Ricardo_J._Dias,Dino_Distefano,o_Costa_Seco,o	2012	Verification of Snapshot Isolation in Transactional Memory Java Programs.	db/conf/ecoop/ecoop2012.html#DiasDSL12
2013284	Grzegorz_Kossakowski,Nada_Amin,Tiark_Rompf,Martin_Odersky	2012	JavaScript as an Embedded DSL.	db/conf/ecoop/ecoop2012.html#KossakowskiARO12
2013302	Alexander_J._Summers,Nicholas_Robert_Cameron,Mariangiola_Dezani-Ciancaglini,Sophia_Drossopoulou	2010	Towards a semantic model for Java wildcards.	db/conf/ecoop/ftfjp2010.html#SummersCDD10
2013306	Christoph_Reichenbach,Yannis_Smaragdakis,Neil_Immerman	2012	PQL: A Purely-Declarative Java Extension for Parallel Programming.	db/conf/ecoop/ecoop2012.html#ReichenbachSI12
2013317	Guillaume_Pothier,ric_Tanter	2011	Summarized Trace Indexing and Querying for Scalable Back-in-Time Debugging.	db/conf/ecoop/ecoop2011.html#PothierT11
2013332	Alessandro_Warth,Yoshiki_Ohshima,Ted_Kaehler,Alan_C._Kay	2011	Worlds: Controlling the Scope of Side Effects.	db/conf/ecoop/ecoop2011.html#WarthOKK11
2013333	al_Morandat,Roland_Ducournau	2010	Empirical assessment of C++-like implementations for multiple inheritance.	db/conf/ecoop/icooolps2010.html#MorandatD10
2013334	Stefan_Hanenberg	2010	Doubts about the Positive Impact of Static Type Systems on Programming Tasks in Single Developer Projects - An Empirical Study.	db/conf/ecoop/ecoop2010.html#Hanenberg10
2013335	Sagar_Sunkle,Mario_Pukall	2010	Using reified contextual information for safe run-time adaptation of software product lines.	db/conf/ecoop/ramse2010.html#SunkleP10
2013353	Rezwana_Karim,Mohan_Dhawan,Vinod_Ganapathy,Chung-chieh_Shan	2012	An Analysis of the Mozilla Jetpack Extension Framework.	db/conf/ecoop/ecoop2012.html#KarimDGS12
2013369	Davide_Ancona,Elena_Zucca	2012	Corecursive Featherweight Java.	db/conf/ecoop/ftfjp2012.html#AnconaZ12
2013376	John_Altidor,Christoph_Reichenbach,Yannis_Smaragdakis	2012	Java Wildcards Meet Definition-Site Variance.	db/conf/ecoop/ecoop2012.html#AltidorRS12
2013384	Hesam_Samimi,Ei_Darli_Aung,Todd_D._Millstein	2010	Falling Back on Executable Specifications.	db/conf/ecoop/ecoop2010.html#SamimiAM10
2013385	rthinger,Walter_Binder,Danilo_Ansaloni,Philippe_Moret,ck	2010	Improving aspect-oriented programming with dynamic code evolution in an enhanced Java virtual machine.	db/conf/ecoop/ramse2010.html#WurthingerBAMM10
2013398	Lukas_Rytz,Martin_Odersky,Philipp_Haller	2012	Lightweight Polymorphic Effects.	db/conf/ecoop/ecoop2012.html#RytzOH12
2013403	Ioannis_G._Baltopoulos,m,Andrew_D._Gordon	2011	Maintaining Database Integrity with Refinement Types.	db/conf/ecoop/ecoop2011.html#BaltopoulosBG11
2013413	s_Cardozo,lez,Kim_Mens,Theo_D'Hondt	2012	Uniting global and local context behavior with context Petri nets.	db/conf/ecoop/cop2012.html#CardozoGMD12
2013426	Carlo_Ghezzi,Matteo_Pradella,Guido_Salvaneschi	2010	Context oriented programming in highly concurrent systems.	db/conf/ecoop/cop2010.html#GhezziPS10
2095156	Shahar_Maoz,Jan_Oliver_Ringert,Bernhard_Rumpe	2011	Semantically Configurable Consistency Analysis for Class and Object Diagrams.	db/conf/models/models2011.html#MaozRR11
2095157	Lars_Hamann,Oliver_Hofrichter,Martin_Gogolla	2012	On Integrating Structure and Behavior Modeling with OCL.	db/conf/models/models2012.html#HamannHG12
2095166	Bakr_Al-Batran,tz,Benjamin_Hummel	2011	Semantic Clone Detection for Model-Based Development of Embedded Systems.	db/conf/models/models2011.html#Al-BatranSH11
2095167	Julia_Schroeter,Malte_Lochau,Tim_Winkelmann	2012	Multi-perspectives on Feature Models.	db/conf/models/models2012.html#SchroeterLW12
2095171	Harald_Cichos,Sebastian_Oster,Malte_Lochau,rr	2011	Model-Based Coverage-Driven Test Suite Generation for Software Product Lines.	db/conf/models/models2011.html#CichosOLS11
2095178	Brice_Morin,Jacques_Klein,rg_Kienzle,quel	2010	Flexible Model Element Introduction Policies for Aspect-Oriented Modeling.	db/conf/models/models2010-2.html#MorinKKJ10
2095180	Ramon_R._H._Schiffelers,Wilbert_Alberts,Jeroen_Voeten	2012	Model-based specification, analysis and synthesis of servo controllers for lithoscanners.	db/conf/models/mpm2012.html#SchiffelersAV12
2095181	Esther_Guerra,Juan_de_Lara,Dimitrios_S._Kolovos,Richard_F._Paige	2010	Inter-modelling: From Theory to Practice.	db/conf/models/models2010-1.html#GuerraLKP10
2095197	Horacio_Hoyos,Rubby_Casallas,nez	2012	HiLeS-T: an ADL for early requirement verification of embedded systems.	db/conf/models/acesmb2012.html#HoyosCJ12
2095199	cio,Eugene_Syriani,Moussa_Amrani,Qin_Zhang_0002,Hans_Vangheluwe	2012	Invariant preservation in iterative modeling.	db/conf/models/me2012.html#LucioSAZV12
2095208	Romuald_Deshayes,Christophe_Jacquet,cile_Hardebolle,ric_Boulanger,Tom_Mens	2012	Heterogeneous modeling of gesture-based 3D applications.	db/conf/models/mpm2012.html#DeshayesJHBM12
2095209	Lukman_Ab._Rahim,Jon_Whittle	2010	Verifying Semantic Conformance of State Machine-to-Java Code Generators.	db/conf/models/models2010-1.html#RahimW10
2095213	Philipp_Zech,Michael_Felderer,Ruth_Breu	2012	Cloud risk analysis by textual models.	db/conf/models/mdhpcl2012.html#ZechFB12
2095217	Levi_Lucio,Bruno_Barroca,Vasco_Amaral	2010	A Technique for Automatic Validation of Model Transformations.	db/conf/models/models2010-1.html#LucioBA10
2095240	Dmitrijs_Zaparanuks,Matthias_Hauswirth	2011	Vision Paper: The Essence of Structural Models.	db/conf/models/models2011.html#ZaparanuksH11
2095243	Thomas_Vogel_0001,Andreas_Seibel,Holger_Giese	2010	The Role of Models and Megamodels at Runtime.	db/conf/models/models2010w.html#VogelSG10
2095251	Antoine_Floch,Tomofumi_Yuki,Clement_Guy,Steven_Derrien,t_Combemale,Sanjay_V._Rajopadhye,Robert_B._France	2011	Model-Driven Engineering and Optimizing Compilers: A Bridge Too Far?	db/conf/models/models2011.html#FlochYGDCRF11
2095253	Birgit_Demuth	2012	How should teaching modeling and programming intertwine?	db/conf/models/edusym2012.html#Demuth12
2095270	Anat_Goldstein,Ulrich_Frank	2012	Augmented enterprise models as a foundation for generating security-related software: requirements and objectives.	db/conf/models/mdsec2012.html#GoldsteinF12
2095277	Stefan_Van_Baelen,Iulian_Ober,scar_Espinoza,Thomas_Weigert,Ileana_Ober,rard	2010	Model Based Architecting and Construction of Embedded Systems (ACES-MB 2010).	db/conf/models/models2010w.html#BaelenOEWOG10
2095278	Catia_Trubiani	2010	A Model-Based Framework for Software Performance Feedback.	db/conf/models/models2010w.html#Trubiani10
2095282	Arnaud_Blouin,t_Combemale,Benoit_Baudry,Olivier_Beaudoux	2011	Modeling Model Slicers.	db/conf/models/models2011.html#BlouinCBB11
2095285	Markus_Scheidgen,Anatolij_Zubow	2012	Map/reduce on EMF models.	db/conf/models/mdhpcl2012.html#ScheidgenZ12
2095286	Shaukat_Ali,Lionel_C._Briand,Andrea_Arcuri,Suneth_Walawege	2011	An Industrial Application of Robustness Testing Using Aspect-Oriented Modeling, UML/MARTE, and Search Algorithms.	db/conf/models/models2011.html#AliBAW11
2095287	zivin,Richard_Mark_Soley,Antonio_Vallecillo	2010	Model-Driven Interoperability: MDI 2010.	db/conf/models/models2010w.html#BezivinSV10
2095288	Ole_Lehrmann_Madsen,ller-Pedersen	2010	A Unified Approach to Modeling and Programming.	db/conf/models/models2010-1.html#MadsenM10
2095290	Stefan_Zugal,Jakob_Pinggera,Barbara_Weber,Jan_Mendling,Hajo_A._Reijers	2011	Assessing the Impact of Hierarchy on Model Understandability - A Cognitive Perspective.	db/conf/models/models2011w.html#ZugalPWMR11a
2095292	der,Jane_Cleland-Huang	2010	A Visual Traceability Modeling Language.	db/conf/models/models2010-1.html#MaderC10
2095295	Alessandro_Tiso,Gianna_Reggio,Maurizio_Leotta	2012	Early experiences on model transformation testing.	db/conf/models/amt2012.html#TisoRL12
2095303	Louis_M._Rose,Markus_Herrmannsdoerfer,James_R._Williams,Dimitrios_S._Kolovos,s,Richard_F._Paige,Fiona_A._C._Polack	2010	A Comparison of Model Migration Tools.	db/conf/models/models2010-1.html#RoseHWKGPP10
2095306	Bo_Wang,Yingfei_Xiong,Zhenjiang_Hu,Haiyan_Zhao,Wei_Zhang_0004,Hong_Mei	2010	A Dynamic-Priority Based Approach to Fixing Inconsistent Feature Models.	db/conf/models/models2010-1.html#WangXHZZM10
2095312	Dimitrios_S._Kolovos,Louis_M._Rose,Saad_bin_Abid,Richard_F._Paige,Fiona_A._C._Polack,Goetz_Botterweck	2010	Taming EMF and GMF Using Model Transformation.	db/conf/models/models2010-1.html#KolovosRAPPB10
2095314	Keith_Duddy,Scott_Beazley,rg_Kiegeland,Jim_R._H._Steel	2012	Q: why is a raven like a writing desk?: A: they're both objects.	db/conf/models/motpw2012.html#DuddyBKS12
2095315	Maged_Elaasar,Yvan_Labiche	2011	Diagram Definition: A Case Study with the UML Class Diagram.	db/conf/models/models2011.html#ElaasarL11
2095316	Franck_Fleurey,Brice_Morin,Arnor_Solberg,Olivier_Barais	2011	MDE to Manage Communications with and between Resource-Constrained Systems.	db/conf/models/models2011.html#FleureyMSB11
2095321	Kleinner_Farias,Alessandro_Garcia,Pereira_de_Lucena	2012	Evaluating the Impact of Aspects on Inconsistency Detection Effort: A Controlled Experiment.	db/conf/models/models2012.html#FariasGL12
2095326	Christian_Gerth,ster,Markus_Luckey,Gregor_Engels	2010	Precise Detection of Conflicting Change Operations Using Process Model Terms.	db/conf/models/models2010-2.html#GerthKLE10
2095327	ez,Marcela_Genero,Michel_R._V._Chaudron	2011	Does the Level of Detail of UML Models Affect the Maintainability of Source Code?	db/conf/models/eessmod2011.html#ChaudronGAMP11
2095334	Marian_Petre	2011	The Value in Muddling Around Modelling.	db/conf/models/models2011.html#Petre11
2095341	Carlo_Ghezzi,Andrea_Mocci,Mario_Sangiorgio	2011	Runtime Monitoring of Functional Component Changes with Behavior Models.	db/conf/models/models2011w.html#GhezziMS11
2095342	Albert_Ambroziewicz,Michal_Smialek	2010	Application Logic Patterns - Reusable Elements of User-System Interaction.	db/conf/models/models2010-1.html#AmbroziewiczS10
2095343	Alexander_Reder,Alexander_Egyed	2012	Incremental Consistency Checking for Complex Design Rules and Larger Model Changes.	db/conf/models/models2012.html#RederE12
2095345	Gunter_Mussbacher,Wisam_Al_Abed,Omar_Alam,Shaukat_Ali,Antoine_Beugnard,Valentin_Bonnet,k,Alfredo_Capozucca,Betty_H._C._Cheng,Urooj_Fatima,Robert_B._France,Geri_Georg,Nicolas_Guelfi,Paul_Istoan,quel,rg_Kienzle,Jacques_Klein,zoray,Somayeh_Malakuti,Ana_Moreira,An_Phung-Khac,Lucy_Troup	2011	Comparing Six Modeling Approaches.	db/conf/models/models2011w.html#MussbacherAAABBBCCFFGGIJKKLMMPT11
2095347	Ven_Yu_Sien	2010	Implementation of the Concept-Driven Approach in an Object-Oriented Analysis and Design Course.	db/conf/models/models2010w.html#Sien10
2095351	Frank_Hermann_0001,Hartmut_Ehrig,Fernando_Orejas,Krzysztof_Czarnecki,Zinovy_Diskin,Yingfei_Xiong	2011	Correctness of Model Synchronization Based on Triple Graph Grammars.	db/conf/models/models2011.html#HermannEOCDX11
2095361	Mauro_Luigi_Drago,Carlo_Ghezzi,Raffaela_Mirandola	2010	QVTR	db/conf/models/models2010w.html#DragoGM10
2095364	Adrian_Kuhn,Gail_C._Murphy,C._Albert_Thompson	2012	An Exploratory Study of Forces and Frictions Affecting Large-Scale Model-Driven Development.	db/conf/models/models2012.html#KuhnMT12
2095366	Martin_Fagereng_Johansen,ystein_Haugen,Franck_Fleurey	2011	Properties of Realistic Feature Models Make Combinatorial Testing of Product Lines Feasible.	db/conf/models/models2011.html#JohansenHF11
2095367	Nico_Adler,Philipp_Graf,ller-Glaser	2011	Model-Based Consistency Checks of Electric and Electronic Architectures against Requirements.	db/conf/models/models2011w.html#AdlerGM11
2095371	Vincent_Aranega,Jean-Marie_Mottu,Anne_Etien,Jean-Luc_Dekeyser	2010	Traceability for Mutation Analysis in Model Transformation.	db/conf/models/models2010w.html#AranegaMED10
2095373	Mark_Sagar	2011	Creating Models for Simulating the Face.	db/conf/models/models2011.html#Sagar11
2095375	Vincent_Lussenburg,Tijs_van_der_Storm,Jurgen_J._Vinju,Jos_Warmer	2010	Mod4J: A Qualitative Case Study of Model-Driven Software Development.	db/conf/models/models2010-2.html#LussenburgSVW10
2095378	Oliver_Hofrichter,Lars_Hamann,Martin_Gogolla,Frank_Steimke	2012	The secret life of OCL constraints.	db/conf/models/ocl2012.html#HofrichterHGS12
2095386	lez,Jordi_Cabot	2012	ATLTest: A White-Box Test Generation Approach for ATL Transformations.	db/conf/models/models2012.html#GonzalezC12
2095387	Levi_Lucio,Elisangela_Vieira,leder	2010	MoDeVVa 2010 Workshop Summary.	db/conf/models/models2010w.html#LucioVW10
2095388	Levi_Lucio,leder,ric_Fondement,Harald_Cichos	2011	MoDeVVa 2011 Workshop Summary.	db/conf/models/models2011w.html#LucioWFC11
2095390	Fazle_Rabbi,Wendy_MacCaull	2012	T	db/conf/models/models2012.html#RabbiM12
2095397	Ileana_Ober,Aniruddha_S._Gokhale,Geri_Georg,Michael_Felderer,Jean-Michel_Bruel,David_Lugato	2012	None	db/conf/models/mdhpcl2012.html#OberGGFBL12
2095404	Adam_C._Jensen,Betty_H._C._Cheng,Heather_Goldsby,Edward_C._Nelson	2011	A Toolchain for the Detection of Structural and Behavioral Latent System Properties.	db/conf/models/models2011.html#JensenCGN11
2095409	Cadavid,Benoit_Baudry,t_Combemale	2011	Empirical Evaluation of the Conjunct Use of MOF and OCL.	db/conf/models/eessmod2011.html#CadavidBC11
2095416	Vincent_Aranega,Anne_Etien,bastien_Mosser_0001	2012	Using Feature Model to Build Model Transformation Chains.	db/conf/models/models2012.html#AranegaEM12
2095426	Marc_Palyart,Ileana_Ober,David_Lugato,Jean-Michel_Bruel	2012	HPCML: a modeling language dedicated to high-performance scientific computing.	db/conf/models/mdhpcl2012.html#PalyartOLB12
2095427	Yihan_Wu,Gang_Huang_0001,Hui_Song,Ying_Zhang	2012	Model Driven Configuration of Fault Tolerance Solutions for Component-Based Software System.	db/conf/models/models2012.html#Wu0SZ12
2095432	Lars_Pareto,Peter_S._Eriksson,Staffan_Ehnebom	2010	Architectural Descriptions as Boundary Objects in System and Design Work.	db/conf/models/models2010-2.html#ParetoEE10
2095433	Georg_Grossmann,Michael_Schrefl,Markus_Stumptner	2010	Model Driven Orchestration: Design for Service Compatibility.	db/conf/models/models2010-2.html#GrossmannSS10
2095434	Jelena_Barth,Bernd_Westphal,Stephan_Arlt	2012	Model-based development of embedded systems' user interfaces.	db/conf/models/acesmb2012.html#BarthWA12
2095438	Stefan_Zugal,Jakob_Pinggera,Barbara_Weber,Jan_Mendling,Hajo_A._Reijers	2011	Assessing the Impact of Hierarchy on Model - A Cognitive Perspective.	db/conf/models/eessmod2011.html#ZugalPWMR11
2095442	Yann_Moffett,Alain_Beaulieu,rgen_Dingel	2011	Verifying UML-RT Protocol Conformance Using Model Checking.	db/conf/models/models2011.html#MoffettBD11
2095444	Axel_Reichwein,Christiaan_J._J._Paredis,Arquimedes_Canedo,Petra_Witschel,Philipp_Emanuel_Stelzig,Anjelika_Votintseva,Rainer_Wasgint	2012	Maintaining consistency between system architecture and dynamic system models with SysML4Modelica.	db/conf/models/mpm2012.html#ReichweinPCWSVW12
2095445	Marko_Boskovic,Daniela_Cancila,Claus_Pahl,tz	2010	The 3	db/conf/models/models2010w.html#BoskovicCPS10
2095449	Marion_Brandsteidl,Tanja_Mayerhofer,Martina_Seidl,Christian_Huemer	2012	Replacing traditional classroom lectures with lecture videos: an experience report.	db/conf/models/edusym2012.html#BrandsteidlMSH12
2095457	Petra_Brosch,Horst_Kargl,Philip_Langer,Martina_Seidl,Konrad_Wieland,Manuel_Wimmer,Gerti_Kappel	2010	Conflicts as First-Class Entities: A UML Profile for Model Versioning.	db/conf/models/models2010w.html#BroschKLSWWK10
2095465	Ethan_K._Jackson,Tihamer_Levendovszky,Daniel_Balasubramanian	2011	Reasoning about Metamodeling with Formal Specifications and Automatic Proofs.	db/conf/models/models2011.html#JacksonLB11
2095476	tz,ter	2010	The Doctoral Symposium at MODELS 2010.	db/conf/models/models2010w.html#SchatzE10
2095479	Wladimir_Schamai,Philipp_Helle,Peter_Fritzson,Christiaan_J._J._Paredis	2010	Virtual Verification of System Designs against System Requirements.	db/conf/models/models2010w.html#SchamaiHFP10
2095484	Markus_Scheidgen,Anatolij_Zubow,Joachim_Fischer,Thomas_H._Kolbe	2012	Automated and Transparent Model Fragmentation for Persisting Large Models.	db/conf/models/models2012.html#ScheidgenZFK12
2095491	Nelly_Bencomo,Gordon_S._Blair,Franck_Fleurey,dric_Jeanneret	2010	Summary of the 5th International Workshop on Models@run.time.	db/conf/models/models2010w.html#BencomoBFJ10
2095502	Amine_Raji,Philippe_Dhaussy	2011	Use Cases for Context Aware Model-Checking.	db/conf/models/models2011w.html#RajiD11
2095503	ning,Martin_Kunert,Birger_Lantow	2012	Modeling and executing ConcurTaskTrees using a UML and SOIL-based metamodel.	db/conf/models/ocl2012.html#BruningKL12
2095504	Sayaka_Izukura,Kazuo_Yanoo,Takao_Osaki,Hiroshi_Sakaki,Daichi_Kimura,Jianwen_Xiang	2011	Applying a Model-Based Approach to IT Systems Development Using SysML Extension.	db/conf/models/models2011.html#IzukuraYOSKX11
2095512	Tripti_Saxena,Gabor_Karsai	2010	MDE-Based Approach for Generalizing Design Space Exploration.	db/conf/models/models2010-1.html#SaxenaK10
2095514	Andrea_Sindico,Marco_Di_Natale,Alberto_L._Sangiovanni-Vincentelli	2012	An Industrial System Engineering Process Integrating Model Driven Architecture and Model Based Design.	db/conf/models/models2012.html#SindicoNS12
2095516	ez,Marcela_Genero,Michel_R._V._Chaudron	2011	Does the Level of Detail of UML Models Affect the Maintainability of Source Code?	db/conf/models/models2011w.html#Fernandez-SaezGC11
2095517	Jorge_Aranda,Daniela_Damian,Arber_Borici	2012	Transition to Model-Driven Engineering - What Is Revolutionary, What Remains the Same?	db/conf/models/models2012.html#ArandaDB12
2095519	El_Arbi_Aboussoror,Ileana_Ober,Iulian_Ober	2012	Seeing Errors: Model Driven Simulation Trace Visualization.	db/conf/models/models2012.html#AboussororOO12
2095526	Sagar_Sunkle,Vinay_Kulkarni	2012	Cost Estimation for Model-Driven Engineering.	db/conf/models/models2012.html#SunkleK12
2095527	Martina_Seidl,Peter_J._Clarke	2010	Software Modeling in Education: The 6th Educators' Symposium at MODELS 2010.	db/conf/models/models2010w.html#SeidlC10
2095533	Tirdad_Rahmani,Daniel_Oberle,Marco_Dahms	2010	An Adjustable Transformation from OWL to Ecore.	db/conf/models/models2010-2.html#RahmaniOD10
2095534	Thomas_Vogel_0001,Holger_Giese	2011	Requirements and Assessment of Languages and Frameworks for Adaptation Models.	db/conf/models/models2011w.html#VogelG11
2095535	cile_Hardebolle,Eugene_Syriani,Jonathan_Sprinkle,ros	2012	Summary of the 6th International Workshop on Multi-Paradigm Modeling (MPM'12).	db/conf/models/mpm2012.html#HardebolleSSM12
2095539	Grzegorz_Loniewski,n,o	2010	A Systematic Review of the Use of Requirements Engineering Techniques in Model-Driven Development.	db/conf/models/models2010-2.html#LoniewskiIA10
2095540	Pierre_Bomel,Dominique_Blouin,Mickael_Lanoe,Eric_Senn	2012	Functional validation of AADL models via model transformation to SystemC with ATL.	db/conf/models/acesmb2012.html#BomelBLS12
2095541	Thorsten_Arendt,Enrico_Biermann,Stefan_Jurack,Christian_Krause,Gabriele_Taentzer	2010	Henshin: Advanced Concepts and Tools for In-Place EMF Model Transformations.	db/conf/models/models2010-1.html#ArendtBJKT10
2095564	Dan_Chiorean,t_Combemale	2012	The 8th Educators' Symposium @ MODELS 2012: software modeling in education.	db/conf/models/edusym2012.html#ChioreanC12
2095565	Tobias_Schwalb,Johannes_Schmid,deke,ller-Glaser	2012	Component-based models for runtime control and monitoring of embedded systems.	db/conf/models/acesmb2012.html#SchwalbSGM12
2095571	Achim_D._Brucker,Matthias_P._Krieger,Delphine_Longuet,Burkhart_Wolff	2010	A Specification-Based Test Case Generation Method for UML/OCL.	db/conf/models/models2010w.html#BruckerKLW10
2095573	Renars_Liepins	2012	Library for model querying: IQuery.	db/conf/models/ocl2012.html#Liepins12
2095574	Frank_Trollmann,Sahin_Albayrak	2012	Expressing model relations as basis for structural consistency analysis in models@run.time.	db/conf/models/runtime2012.html#TrollmannA12
2095575	Gustavo_C._M._Sousa,bio_M._Costa,Peter_J._Clarke,Andrew_A._Allen	2012	Model-driven development of DSML execution engines.	db/conf/models/runtime2012.html#SousaCCA12
2095577	Roland_Rieke,tte,Andrew_Hutchison	2012	Architecting a security strategy measurement and management system.	db/conf/models/mdsec2012.html#RiekeSH12
2095579	Jeffrey_C._Carver,Eugene_Syriani,Jeff_Gray	2011	Assessing the Frequency of Empirical Evaluation in Software Modeling Research.	db/conf/models/eessmod2011.html#CarverSG11
2095584	Hui_Song,Gang_Huang_0001,Franck_Chauvel,Wei_Zhang_0004,Yanchun_Sun,Weizhong_Shao,Hong_Mei	2011	Instant and Incremental QVT Transformation for Runtime Models.	db/conf/models/models2011.html#SongHCZSSM11
2095585	n_Ujhelyi,Ã³,th,Ã³	2012	Developing and visualizing live model queries.	db/conf/models/amt2012.html#UjhelyiSRV12
2095592	Uli_Fahrenberg,Axel_Legay,Andrzej_Wasowski	2011	Vision Paper: Make a Difference! (Semantically).	db/conf/models/models2011.html#FahrenbergLW11
2095593	Shamal_Faily,John_Lyle,Cornelius_Namiluko,Andrea_S._Atzeni,Cesare_Cameroni	2012	Model-driven architectural risk analysis using architectural and contextualised attack patterns.	db/conf/models/mdsec2012.html#FailyLNAC12
2095609	Kenneth_Lind,Rogardt_Heldal	2011	A Model-Based and Automated Approach to Size Estimation of Embedded Software Components.	db/conf/models/models2011.html#LindH11
2095618	Dirk_Deridder,Alfonso_Pierantonio,tz,Dalila_Tamzalit	2010	Models and Evolution - ME2010.	db/conf/models/models2010w.html#DeridderPST10
2095638	Muhammad_Zohaib_Z._Iqbal,Andrea_Arcuri,Lionel_C._Briand	2010	Environment Modeling with UML/MARTE to Support Black-Box System Testing for Real-Time Embedded Systems: Methodology and Industrial Case Studies.	db/conf/models/models2010-1.html#IqbalAB10
2095641	Hans_Vangheluwe,Vasco_Amaral,cile_Hardebolle,Lengyel	2010	Summary of the Workshop on Multi-Paradigm Modelling: Concepts and Tools.	db/conf/models/models2010w.html#VangheluweAHL10
2095645	Thomas_A._Henzinger	2012	Quantitative Reactive Models.	db/conf/models/models2012.html#Henzinger12
2095651	Eric_Cariou,Franck_Barbier,Olivier_Le_Goaer	2012	Model execution adaptation?	db/conf/models/runtime2012.html#CariouBG12
2095652	Andrew_Diniz_da_Costa,Viviane_Torres_da_Silva,Alessandro_Garcia,Pereira_de_Lucena	2010	Improving Test Models for Large Scale Industrial Systems: An Inquisitive Study.	db/conf/models/models2010-1.html#CostaSGL10
2095658	Runze_Hao,Brice_Morin,rgen_Berre	2012	A semi-automatic behavioral mediation approach based on models@runtime.	db/conf/models/runtime2012.html#HaoMB12
2095669	Gehan_M._K._Selim,James_R._Cordy,Juergen_Dingel	2012	Model transformation testing: the state of the art.	db/conf/models/amt2012.html#SelimCD12
2095677	Vasco_Amaral,cile_Hardebolle,Hans_Vangheluwe,Lengyel,Peter_Bunus	2011	Summary of the Workshop on Multi-Paradigm Modelling: Concepts and Tools.	db/conf/models/models2011w.html#AmaralHVLB11
2095687	Hui_Song,Michael_Gallagher,n_Clarke	2012	Rapid GUI development on legacy systems: a runtime model-based solution.	db/conf/models/runtime2012.html#SongGC12
2095688	Martin_Gogolla,Antonio_Vallecillo	2012	On explaining modeling principles with modeling examples: a classification catalog.	db/conf/models/edusym2012.html#GogollaV12
2095690	Johan_Fabry,Arturo_Zambrano,Silvia_E._Gordillo	2011	Expressing Aspectual Interactions in Design: Experiences in the Slot Machine Domain.	db/conf/models/models2011.html#FabryZG11
2095694	Mauro_Luigi_Drago,Carlo_Ghezzi,Raffaela_Mirandola	2011	Towards Quality Driven Exploration of Model Transformation Spaces.	db/conf/models/models2011.html#DragoGM11
2095702	Juergen_Dingel,cio,Hans_Vangheluwe,Ã³	2012	Summary of the First Workshop on the Analysis of Model Transformations (AMT 2012).	db/conf/models/amt2012.html#DingelLVV12
2095705	Markus_Voelter	2010	Embedded Software Development with Projectional Language Workbenches.	db/conf/models/models2010-2.html#Voelter10
2095719	Razieh_Behjati,Tao_Yue,Lionel_C._Briand	2012	A Modeling Approach to Support the Similarity-Based Reuse of Configuration Data.	db/conf/models/models2012.html#BehjatiYB12
2095720	Pieter_Van_Gorp,Rik_Eshuis	2010	Transforming Process Models: Executable Rewrite Rules versus a Formalized Java Program.	db/conf/models/models2010-2.html#GorpE10
2095722	Stefan_Van_Baelen,rard,Ileana_Ober,Thomas_Weigert,scar_Espinoza,Iulian_Ober	2011	Model Based Architecting and Construction of Embedded Systems (ACES-MB 2011).	db/conf/models/models2011w.html#BaelenGOWEO11
2095725	Rick_Salay,Shige_Wang,Vivien_Suen	2012	Managing Related Models in Vehicle Control Software Development.	db/conf/models/models2012.html#SalayWS12
2095728	Kevin_Lano,Shekoufeh_Kolahdouz_Rahimi	2010	Slicing of UML Models Using Model Transformations.	db/conf/models/models2010-2.html#LanoR10
2095729	Vadim_Zaytsev	2012	Renarrating linguistic architecture: a case study.	db/conf/models/mpm2012.html#Zaytsev12
2095730	Shahram_Esmaeilsabzali,Nancy_A._Day,Joanne_M._Atlee	2010	A Common Framework for Synchronization in Requirements Modelling Languages.	db/conf/models/models2010-2.html#EsmaeilsabzaliDA10
2095733	Zille_Huma,Christian_Gerth,Gregor_Engels,Oliver_Juwig	2012	Towards an Automatic Service Discovery for UML-Based Rich Service Descriptions.	db/conf/models/models2012.html#HumaGEJ12
2095737	Hui_Song,Gang_Huang_0001,Yingfei_Xiong,Franck_Chauvel,Yanchun_Sun,Hong_Mei	2010	Inferring Meta-models for Runtime System Data from the Clients of Management APIs.	db/conf/models/models2010-2.html#SongHXCSM10
2095740	nchez_Cuadrado,Juan_de_Lara,Esther_Guerra	2012	Bottom-Up Meta-Modelling: An Interactive Approach.	db/conf/models/models2012.html#CuadradoLG12
2095742	Federico_Ciccozzi,Antonio_Cicchetti	2012	Towards migration-aware filtering in model differences application.	db/conf/models/me2012.html#CiccozziC12
2095745	Dirk_Deridder,Alfonso_Pierantonio,tz,Jonathan_Sprinkle,Dalila_Tamzalit	2011	Summary of the Second International Workshop on Models and Evolution.	db/conf/models/models2011w.html#DeridderPSST11
2095747	Shin'ichi_Shiraishi	2010	An AADL-Based Approach to Variability Modeling of Automotive Control Systems.	db/conf/models/models2010-1.html#Shiraishi10
2095748	Jim_Steel,Robin_Drogemuller	2011	Domain-Specific Model Transformation in Building Quantity Take-Off.	db/conf/models/models2011.html#SteelD11
2095749	Iris_Groher,Alexander_Egyed	2010	Selective and Consistent Undoing of Model Changes.	db/conf/models/models2010-2.html#GroherE10
2095750	Arnaud_Cuccuru,rard,ois_Terrier	2011	Defining MARTE's VSL as an Extension of Alf.	db/conf/models/models2011.html#CuccuruGT11
2095755	Dirk_Draheim	2012	CASE 2.0: on key success factors for cloud-aided software engineering.	db/conf/models/mdhpcl2012.html#Draheim12
2095759	Marion_Brandsteidl,Konrad_Wieland,Christian_Huemer	2010	Novel Communication Channels in Software Modeling Education.	db/conf/models/models2010w.html#BrandsteidlWH10
2095764	Gianna_Reggio,Filippo_Ricca,Giuseppe_Scanniello,Francesco_Di_Cerbo,Gabriella_Dodero	2011	A Precise Style for Business Process Modelling: Results from Two Controlled Experiments.	db/conf/models/models2011.html#ReggioRSCD11
2095766	Jon_Whittle	2011	What do 449 MDE Practitioners Think About MDE?	db/conf/models/eessmod2011.html#Whittle11
2095773	Grzegorz_Lehmann,Marco_Blumendorf,Frank_Trollmann,Sahin_Albayrak	2010	Meta-modeling Runtime Models.	db/conf/models/models2010w.html#LehmannBTA10
2095774	Andreas_Svendsen,Xiaorui_Zhang,ystein_Haugen,ller-Pedersen	2011	Towards Evolution of Generic Variability Models.	db/conf/models/models2011w.html#SvendsenZHM11
2095776	Maurizio_Leotta,Gianna_Reggio,Filippo_Ricca,Egidio_Astesiano	2011	Building VECM-based Systems with a Model Driven Approach: an Experience Report.	db/conf/models/eessmod2011.html#LeottaRRA11
2095777	Lengyel,Gergely_Mezei	2012	Model-driven paradigms: the evolution of a university course.	db/conf/models/edusym2012.html#LengyelM12
2095785	Filip_Krikava,Philippe_Collet	2012	On the use of an internal DSL for enriching EMF models.	db/conf/models/ocl2012.html#KrikavaC12
2095786	Martin_Fagereng_Johansen,ystein_Haugen,Franck_Fleurey,Anne_Grete_Eldegard,rn_Syversen	2012	Generating Better Partial Covering Arrays by Modeling Weights on Sub-product Lines.	db/conf/models/models2012.html#JohansenHFES12
2095789	Christian_Schwarzl,Bernhard_Peischl	2010	Static- and Dynamic Consistency Analysis of UML State Chart Models.	db/conf/models/models2010-1.html#SchwarzlP10
2095790	s,th,th,Ã³	2012	Query-Driven Soft Interconnection of EMF Models.	db/conf/models/models2012.html#HegedusHRV12
2095791	Mickael_Clavreul,bastien_Mosser_0001,Mireille_Blay-Fornarino,Robert_B._France	2011	Service-Oriented Architecture Modeling: Bridging the Gap between Structure and Behavior.	db/conf/models/models2011.html#ClavreulMBF11
2095795	me_Cantenot,Fabrice_Ambert,Fabrice_Bouquet	2012	Transformation rules from UML4MBT meta-model to SMT meta-model for model animation.	db/conf/models/ocl2012.html#CantenotAB12
2095803	rez,Vicente_Pelechano	2012	Dynamic Evolution of Context-Aware Systems with Models at Runtime.	db/conf/models/models2012.html#AlferezP12
2095805	Birgit_Grammel,Stefan_Kastenholz,Konrad_Voigt	2012	Model Matching for Trace Link Generation in Model-Driven Software Development.	db/conf/models/models2012.html#GrammelKV12
2095806	Lionel_C._Briand,Davide_Falessi,Shiva_Nejati,Mehrdad_Sabetzadeh,Tao_Yue	2012	Research-Based Innovation: A Tale of Three Projects in Model-Driven Engineering.	db/conf/models/models2012.html#BriandFNSY12
2095809	Faruk_Caglar,Kyoungho_An,Aniruddha_S._Gokhale,Tihamer_Levendovszky	2012	Transitioning to the cloud?: a model-driven analysis and automated deployment capability for cloud services.	db/conf/models/mdhpcl2012.html#CaglarAGL12
2095811	Marianne_Busch,Nora_Koch,Massimiliano_Masi,Rosario_Pugliese,Francesco_Tiezzi	2012	Towards model-driven development of access control policies for web applications.	db/conf/models/mdsec2012.html#BuschKMPT12
2095812	Hauke_Fuhrmann,Reinhard_von_Hanxleden	2010	Taming Graphical Modeling.	db/conf/models/models2010-1.html#FuhrmannH10
2095818	Jordi_Cabot,Tony_Clark,Manuel_Clavel,Martin_Gogolla	2010	Tenth International Workshop on OCL and Textual Modelling.	db/conf/models/models2010w.html#CabotCCG10
2095819	James_R._Williams,Frank_R._Burton,Richard_F._Paige,Fiona_A._C._Polack	2012	Sensitivity Analysis in Model-Driven Engineering.	db/conf/models/models2012.html#WilliamsBPP12
2095823	nez_Perez,Jordi_Cabot,a-Alfaro,ric_Cuppens,Nora_Cuppens-Boulahia	2012	A model-driven approach for the extraction of network access-control policies.	db/conf/models/mdsec2012.html#PerezCGCC12
2095824	Gabriele_Bavota,Carmine_Gravino,Rocco_Oliveto,Andrea_De_Lucia,Genoveffa_Tortora,Marcela_Genero,A._Cruz-Lemus	2011	Identifying the Weaknesses of UML Class Diagrams during Data Model Comprehension.	db/conf/models/models2011.html#BavotaGOLTGC11
2095830	Frank_Alexander_Kraemer	2011	Engineering Android Applications Based on UML Activities.	db/conf/models/models2011.html#Kraemer11
2095835	Stefan_Neumann_0002,Norman_Kluge,tzoldt	2012	Automatic transformation of abstract AUTOSAR architectures to timed automata.	db/conf/models/acesmb2012.html#0002KW12
2095840	Ali_Koudri,Arnaud_Cuccuru,Sebastien_Gerard,ois_Terrier	2011	Designing Heterogeneous Component Based Systems: Evaluation of MARTE Standard and Enhancement Proposal.	db/conf/models/models2011.html#KoudriCGT11
2095847	Ingo_Feinerer,Gernot_Salzer,Tanja_Sisel	2011	Reducing Multiplicities in Class Diagrams.	db/conf/models/models2011.html#FeinererSS11
2095848	rrle	2012	Making sense of UML class model changes by textual difference presentation.	db/conf/models/me2012.html#Storrle12
2095857	ndez,Birgit_Penzenstadler,Marco_Kuhrmann,Manfred_Broy	2010	A Meta Model for Artefact-Orientation: Fundamentals and Lessons Learned in Requirements Engineering.	db/conf/models/models2010-2.html#FernandezPKB10
2095870	Arne_Schramm,ner,Matthias_Heinrich,Lars_Vogel	2010	Rapid UI Development for Enterprise Applications: Combining Manual and Model-Driven Techniques.	db/conf/models/models2010-1.html#SchrammPHV10
2095874	Zsolt_Lattmann,Adam_Nagel,Tihamer_Levendovszky,Ted_Bapty,Sandeep_Neema,Gabor_Karsai	2012	Component-based modeling of dynamic systems using heterogeneous composition.	db/conf/models/mpm2012.html#LattmannNLBNK12
2095880	Tanja_Mayerhofer,Philip_Langer,Gerti_Kappel	2012	A runtime model for fUML.	db/conf/models/runtime2012.html#MayerhoferLK12
2095894	nniger,Dirk_Reiss,Bernhard_Rumpe	2010	Towards a Semantics of Activity Diagrams with Semantic Variation Points.	db/conf/models/models2010-1.html#GronnigerRR10
2095896	s_Castelo_Branco,Javier_Troya,Krzysztof_Czarnecki,ster,lzer	2012	Matching Business Process Workflows across Abstraction Levels.	db/conf/models/models2012.html#BrancoTCKV12
2095910	nguez,Dimitrios_S._Kolovos,Louis_M._Rose,Richard_F._Paige,Inmaculada_Medina-Bulo	2011	EUnit: A Unit Testing Framework for Model Management Tasks.	db/conf/models/models2011.html#Garcia-DominguezKRPM11
2095911	kan_Burden,Rogardt_Heldal,Martin_Lundqvist	2012	Industrial experiences from multi-paradigmatic modelling of signal processing.	db/conf/models/mpm2012.html#BurdenHL12
2095912	Hajer_Saada,Xavier_Dolques,Marianne_Huchard,mentine_Nebut,Houari_A._Sahraoui	2012	Generation of Operational Transformation Rules from Examples of Model Transformations.	db/conf/models/models2012.html#SaadaDHNS12
2095913	Kleinner_Farias,Alessandro_Garcia,Jon_Whittle,Christina_Chavez,Pereira_de_Lucena	2012	Evaluating the Effort of Composing Design Models: A Controlled Experiment.	db/conf/models/models2012.html#FariasGWCL12
2095918	Filip_Krikava,Philippe_Collet,Robert_B._France	2012	Actor-based runtime model of adaptable feedback control loops.	db/conf/models/runtime2012.html#KrikavaCF12
2095925	Fatima_Alkandari,Richard_F._Paige	2012	Modelling and comparing cloud computing service level agreements.	db/conf/models/mdhpcl2012.html#AlkandariP12
2095928	s_Pardillo	2010	A Systematic Review on the Definition of UML Profiles.	db/conf/models/models2010-1.html#Pardillo10
2095930	ger,Wolfgang_Golubski,Stefan_Queins	2012	Tool-supported model-driven validation process for system architectures.	db/conf/models/acesmb2012.html#PflugerGQ12
2095937	Mehdi_Iraqi-Houssaini,Mathias_Kleiner,Lionel_Roucoules	2011	Model-Based (Mechanical) Product Design.	db/conf/models/models2011.html#Iraqi-HoussainiKR11
2095939	Gerd_Kainz,Christian_Buckl,Alois_Knoll	2012	A Generic Approach Simplifying Model-to-Model Transformation Chains.	db/conf/models/models2012.html#KainzBK12
2095942	o,Manuel_Wimmer,Antonio_Vallecillo	2012	Towards tracking "guilty" transformation rules: a requirements perspective.	db/conf/models/amt2012.html#BurguenoWV12
2095943	Henning_Agt	2011	Supporting Software Language Engineering by Automated Domain Knowledge Acquisition.	db/conf/models/models2011w.html#Agt11
2095947	Ã©,Harrick_M._Vin,Don_S._Batory	2010	Transformation-Based Parallelization of Request-Processing Applications.	db/conf/models/models2010-2.html#RicheVB10
2095948	nard,l_Khriss,Aziz_Salah	2012	Towards the automatic discovery of platform transformation templates of legacy object-oriented systems.	db/conf/models/me2012.html#ChenardKS12
2095949	nio_Miguel_Rosado_da_Cruz,o_Pascoal_Faria	2010	A Metamodel-Based Approach for Automatic User Interface Generation.	db/conf/models/models2010-1.html#CruzF10
2095956	Shaukat_Ali,Tao_Yue,Lionel_C._Briand,Suneth_Walawege	2012	A Product Line Modeling and Configuration Methodology to Support Model-Based Testing: An Industrial Case Study.	db/conf/models/models2012.html#AliYBW12
2095958	Ã³,ri,bor_Bergmann,th,th,Ã³	2012	Ontology driven design of EMF metamodels and well-formedness constraints.	db/conf/models/ocl2012.html#IzsoSBHRV12
2095960	Marc_Palyart,David_Lugato,Ileana_Ober,Jean-Michel_Bruel	2011	Improving Scalability and Maintenance of Software for High-Performance Scientific Computing by Combining MDE and Frameworks.	db/conf/models/models2011.html#PalyartLOB11
2095963	James_R._Williams,Richard_F._Paige,Fiona_A._C._Polack	2012	Searching for model migration strategies.	db/conf/models/me2012.html#WilliamsPP12
2095966	Michel_R._V._Chaudron,Marcela_Genero,o,Parastoo_Mohagheghi,Lars_Pareto	2011	Summary of the First International Workshop on Experiences and Empirical Studies in Software Modelling.	db/conf/models/models2011w.html#ChaudronGAMP11a
2095967	Nelly_Bencomo,Gordon_S._Blair,tz,Brice_Morin,Bernhard_Rumpe	2012	Summary of the 7th International Workshop on Models@run.time.	db/conf/models/runtime2012.html#BencomoBGMR12
2095976	Juri_Di_Rocco,Ludovico_Iovino,Alfonso_Pierantonio	2012	Bridging state-based differencing and co-evolution.	db/conf/models/me2012.html#RoccoIP12
2095978	Muhammad_Zohaib_Z._Iqbal,Shaukat_Ali,Tao_Yue,Lionel_C._Briand	2012	Experiences of Applying UML/MARTE on Three Industrial Projects.	db/conf/models/models2012.html#IqbalAYB12
2095981	Keith_Duddy,Jim_R._H._Steel	2012	Overview of the Modelling of the Physical World (MOTPW) Workshop at MODELS 2012.	db/conf/models/motpw2012.html#DuddyS12
2095982	Shahar_Maoz,Jan_Oliver_Ringert,Bernhard_Rumpe	2010	A Manifesto for Semantic Model Differencing.	db/conf/models/models2010w.html#MaozRR10
2095986	lio_Almeida_da_Silva,Alix_Mougenot,Reda_Bendraou,Jacques_Robin,Xavier_Blanc	2010	Artifact or Process Guidance, an Empirical Study.	db/conf/models/models2010-2.html#SilvaMBRB10
2095988	ystein_Haugen	2011	VARY - Variability for You.	db/conf/models/models2011w.html#Haugen11
2095990	il,ctor_Posadas,s,Eugenio_Villar	2012	Automatic synthesis from UML/MARTE models using channel semantics.	db/conf/models/acesmb2012.html#PenilPNV12
2096000	Petra_Brosch,Uwe_Egly,Sebastian_Gabmeyer,Gerti_Kappel,Martina_Seidl,Hans_Tompits,Magdalena_Widl,Manuel_Wimmer	2011	Towards Semantics-Aware Merge Support in Optimistic Model Versioning.	db/conf/models/models2011w.html#BroschEGKSTWW11
2096004	Manuel_Wimmer,Gerti_Kappel,Angelika_Kusel,Werner_Retschitzegger,Johannes_Schoenboeck,Wieland_Schwinger	2010	From the Heterogeneity Jungle to Systematic Benchmarking.	db/conf/models/models2010w.html#WimmerKKRSS10
2096006	Heiko_Koziolek,Steffen_Becker,Jens_Happe,Paul_Pettersson	2010	Quality of Service-Oriented Software Systems (QUASOSS 2010).	db/conf/models/models2010w.html#KoziolekBHP10
2096011	Joerg_Evermann,Ivan_Porres	2011	Doctoral Symposium at MoDELS 2011.	db/conf/models/models2011w.html#EvermannP11
2096019	Vincenzo_Ciancia,Fabio_Martinelli,Ilaria_Matteucci,Marinella_Petrocchi,n,Ernesto_Pimentel	2012	A tool for the synthesis of cryptographic orchestrators.	db/conf/models/mdsec2012.html#CianciaMMPMP12
2096024	Claas_Wilke,Michael_Thiele,Christian_Wende	2010	Extending Variability for OCL Interpretation.	db/conf/models/models2010-1.html#WilkeTW10
2096040	lio_Almeida_da_Silva,Reda_Bendraou,Xavier_Blanc,Marie-Pierre_Gervais	2010	Early Deviation Detection in Modeling Activities of MDE Processes.	db/conf/models/models2010-2.html#SilvaBBG10
2096041	Mira_Balaban,Michael_Kifer	2011	Logic-Based Model-Level Software Development with F-OML.	db/conf/models/models2011.html#BalabanK11
2096048	t_Combemale,Xavier_Thirioux,Benoit_Baudry	2012	Formally Defining and Iterating Infinite Models.	db/conf/models/models2012.html#CombemaleTB12
2096060	Viet-Hoa_Nguyen,ois_Fouquet,l_Plouzeau,Olivier_Barais	2012	A process for continuous validation of self-adapting component based systems.	db/conf/models/runtime2012.html#NguyenFPB12
2096061	Henrik_Steudel,Regina_Hebig,Holger_Giese	2012	A build server for model-driven engineering.	db/conf/models/mpm2012.html#SteudelHG12
2096071	Vinay_Kulkarni,Souvik_Barat,Uday_Ramteerthkar	2011	Early Experience with Agile Methodology in a Model-Driven Approach.	db/conf/models/models2011.html#KulkarniBR11
2096079	Anne_Koziolek,Qais_Noorshams,Ralf_H._Reussner	2010	Focussing Multi-Objective Software Architecture Optimization Using Quality of Service Bounds.	db/conf/models/models2010w.html#KoziolekNR10
2096084	Maria_Vasilevskaya,Simin_Nadjm-Tehrani,Linda_Ariani_Gunawan,Peter_Herrmann	2012	Security asset elicitation for collaborative models.	db/conf/models/mdsec2012.html#VasilevskayaNGH12
2096090	Brahim_Hamid,rgens,Christophe_Jouvray,Nicolas_Desnos	2011	D Pattern Design in RCES with Modeling and Formal Approaches.	db/conf/models/models2011.html#HamidGJD11
2096096	Shahar_Maoz,Jan_Oliver_Ringert,Bernhard_Rumpe	2011	CD2Alloy: Class Diagrams Analysis Using Alloy Revisited.	db/conf/models/models2011.html#MaozRR11a
2096099	Vinay_Kulkarni,Sreedhar_Reddy,Asha_Rajbhoj	2010	Scaling Up Model Driven Engineering - Experience and Lessons Learnt.	db/conf/models/models2010-2.html#KulkarniRR10
2096102	Peter_Fritzson,Edward_A._Lee,ois_E._Cellier,David_Broman	2010	Equation-Based Object-Oriented Modeling Languages and Tools - Report on the Workshop EOOLT 2010 at MODELS 2010 Oslo, Norway, October 3, 2010.	db/conf/models/models2010w.html#FritzsonLCB10
2096104	David_Broman,Edward_A._Lee,Stavros_Tripakis,rngren	2012	Viewpoints, formalisms, languages, and tools for cyber-physical systems.	db/conf/models/mpm2012.html#BromanLTT12
2096115	Motohiro_Akiyama,Shinpei_Hayashi,Takashi_Kobayashi,Motoshi_Saeki	2011	Supporting Design Model Refactoring for Improving Class Responsibility Assignment.	db/conf/models/models2011.html#AkiyamaHKS11
2096116	Andres_J._Ramirez,Betty_H._C._Cheng	2011	Automatic Derivation of Utility Functions for Monitoring Software Requirements.	db/conf/models/models2011.html#RamirezC11
2096117	Michael_Vierhauser,nbacher,Wolfgang_Heider,Gerald_Holl,Daniela_Lettner	2012	Applying a Consistency Checking Framework for Heterogeneous Models and Artifacts in Industrial Product Lines.	db/conf/models/models2012.html#VierhauserGHHL12
2096118	ric_Boulanger,Ayman_Dogui,cile_Hardebolle,Christophe_Jacquet,Dominique_Marcadet,Iuliana_Prodan	2011	Semantic Adaptation Using CCSL Clock Constraints.	db/conf/models/models2011w.html#BoulangerDHJMP11
2096119	Gunnar_Schulze,Joanna_Chimiak-Opoka,Jim_Arlow	2012	An Approach for Synchronizing UML Models and Narrative Text in Literate Modeling.	db/conf/models/models2012.html#SchulzeCA12
2096131	Marcus_Denker,Jorge_Ressia,Orla_Greevy,Oscar_Nierstrasz	2010	Modeling Features at Runtime.	db/conf/models/models2010-2.html#DenkerRGN10
2096132	Dalila_Tamzalit,tz,Jonathan_Sprinkle,Alfonso_Pierantonio	2012	Summary of the 6th International Workshop on Models and Evolution (ME 2012).	db/conf/models/me2012.html#TamzalitSSP12
2096139	Markus_Scheidgen,Anatolij_Zubow	2012	EMF modeling in traffic surveillance experiments.	db/conf/models/motpw2012.html#ScheidgenZ12a
2096142	Shiva_Nejati,Stefano_Di_Alesio,Mehrdad_Sabetzadeh,Lionel_C._Briand	2012	Modeling and Analysis of CPU Usage in Safety-Critical Embedded Systems to Support Stress Testing.	db/conf/models/models2012.html#NejatiASB12
2096143	Pamela_Zave	2010	Modeling the Internet.	db/conf/models/models2010-2.html#Zave10
2096144	Laurent_Rioux,Davide_Brugali,rard	2010	First International Workshop on Model Based Engineering for Robotics (RoSym'10).	db/conf/models/models2010w.html#RiouxBG10
2096145	Wisam_Al_Abed,rg_Kienzle	2011	Aspect-Oriented Modelling for Distributed Systems.	db/conf/models/models2011.html#AbedK11
2096150	Claas_Wilke,tz,Jan_Reimann,mann	2011	Vision Paper: Towards Model-Based Energy Testing.	db/conf/models/models2011.html#WilkeGRA11
2096155	Florian_Heidenreich,Jendrik_Johannes,Sven_Karol,Mirko_Seifert,Michael_Thiele,Christian_Wende,Claas_Wilke	2010	Integrating OCL and Textual Modelling Languages.	db/conf/models/models2010w.html#HeidenreichJKSTWW10
2096162	Rania_Mzid,Chokri_Mraidha,Jean-Philippe_Babau,Mohamed_Abid	2012	Real-time design models to RTOS-specific models refinement verification.	db/conf/models/acesmb2012.html#MzidMBA12
2096172	David_Garry,Tricia_Balfe	2012	Experiences using OCL for business rules on financial messaging.	db/conf/models/ocl2012.html#GarryB12
2096188	Mohammad_Abu-Matar,Hassan_Gomaa	2011	Feature-Based Variability Meta-modeling for Service-Oriented Product Lines.	db/conf/models/models2011w.html#Abu-MatarG11
2096209	Rixin_Zhang,Ajay_Krishnan	2011	Using Delta Model for Collaborative Work of Industrial Large-Scaled E/E Architecture Models.	db/conf/models/models2011.html#ZhangK11
2096220	Mirco_Kuhlmann,Martin_Gogolla	2012	From UML and OCL to Relational Logic and Back.	db/conf/models/models2012.html#KuhlmannG12
2096222	Benjamin_Nagel,Christian_Gerth,Enes_Yigitbas,Fabian_Christ,Gregor_Engels	2012	Model-driven specification of adaptive cloud-based systems.	db/conf/models/mdhpcl2012.html#NagelGYCE12
2096225	Max_E._Kramer,rg_Kienzle	2010	Mapping Aspect-Oriented Models to Aspect-Oriented Code.	db/conf/models/models2010w.html#KramerK10
2096235	Jan_Reimann,Claas_Wilke,Birgit_Demuth,Michael_Muck,mann	2012	Tool supported OCL refactoring catalogue.	db/conf/models/ocl2012.html#ReimannWDMA12
2096243	Yu_Sun_0002,Jeff_Gray,Karlheinz_Bulheller,Nicolaus_von_Baillou	2012	A Model-Driven Approach to Support Engineering Changes in Industrial Robotics Software.	db/conf/models/models2012.html#0002GBB12
2096245	Kurt_Stenzel,Nina_Moebius,Wolfgang_Reif	2011	Formal Verification of QVT Transformations for Code Generation.	db/conf/models/models2011.html#StenzelMR11
2096246	Muhammad_A._Qureshi	2011	Interoperability of Software Engineering Metamodels.	db/conf/models/models2011w.html#Qureshi11
2096248	Edward_D._Willink	2012	An extensible OCL virtual machine and code generator.	db/conf/models/ocl2012.html#Willink12
2096266	Hector_Florez,nchez,Jorge_Villalobos,n_Vega	2012	Coevolution assistance for enterprise architecture models.	db/conf/models/me2012.html#FlorezSVV12
2096269	Antonio_Cicchetti,Federico_Ciccozzi,Thomas_Leveque	2011	Supporting Incremental Synchronization in Hybrid Multi-view Modelling.	db/conf/models/models2011w.html#CicchettiCL11
2096272	Anne_Etien,Vincent_Aranega,Xavier_Blanc,Richard_F._Paige	2012	Chaining model transformations.	db/conf/models/amt2012.html#EtienABP12
2096274	Edward_A._Lee	2010	Disciplined Heterogeneous Modeling - Invited Paper.	db/conf/models/models2010-2.html#Lee10
2096275	l,Benoit_Baudry	2012	Toward a model-driven access-control enforcement mechanism for pervasive systems.	db/conf/models/mdsec2012.html#Olivier-NathanaelB12
2096276	Hamid_Bagheri,Kevin_J._Sullivan	2010	Monarch: Model-Based Development of Software Architectures.	db/conf/models/models2010-2.html#BagheriS10
2096277	Shahar_Maoz,Yaniv_Sa'ar	2012	Assume-Guarantee Scenarios: Semantics and Synthesis.	db/conf/models/models2012.html#MaozS12
2096280	Zinovy_Diskin,Yingfei_Xiong,Krzysztof_Czarnecki,Hartmut_Ehrig,Frank_Hermann_0001,Fernando_Orejas	2011	From State- to Delta-Based Bidirectional Model Transformations: The Symmetric Case.	db/conf/models/models2011.html#DiskinXCEHO11
2096282	Stefan_Berger,Georg_Grossmann,Markus_Stumptner,Michael_Schrefl	2010	Metamodel-Based Information Integration at Industrial Scale.	db/conf/models/models2010-2.html#BergerGSS10
2096294	Thomas_Kurpick,Claas_Pinkernell,Markus_Look,Bernhard_Rumpe	2012	Modeling cyber-physical systems: model-driven specification of energy efficient buildings.	db/conf/models/motpw2012.html#KurpickPLR12
2096296	Florian_Noyrit,rard,Bran_Selic	2012	FacadeMetamodel: Masking UML.	db/conf/models/models2012.html#NoyritGS12
2096298	Olivier_Beaudoux,Arnaud_Blouin,Olivier_Barais,quel	2010	Active Operations on Collections.	db/conf/models/models2010-1.html#BeaudouxBBJ10
2096302	Marion_Brandsteidl,Andreas_Winter	2011	Software Modeling in Education: The 7th Educators' Symposium at MoDELS 2011.	db/conf/models/models2011w.html#BrandsteidlW11
2096310	Rolf-Helge_Pfeiffer,Andrzej_Wasowski	2012	Cross-Language Support Mechanisms Significantly Aid Software Development.	db/conf/models/models2012.html#PfeifferW12
2096312	Esther_Guerra,Juan_de_Lara,Dimitrios_S._Kolovos,Richard_F._Paige,Osmar_Marchi_dos_Santos	2010	None	db/conf/models/models2010-1.html#GuerraLKPS10
2096320	Fiona_A._C._Polack	2012	Choosing and adapting design notations in the principled development of complex systems simulations for research.	db/conf/models/motpw2012.html#Polack12
2096322	lle_Lortal,Saadia_Dhouib,rard	2010	Integrating Ontological Domain Knowledge into a Robotic DSL.	db/conf/models/models2010w.html#LortalDG10
2096325	Henning_Groenda	2010	An Accuracy Information Annotation Model for Validated Service Behavior Specifications.	db/conf/models/models2010w.html#Groenda10
2096330	Nelly_Bencomo,Gordon_S._Blair,Robert_B._France,Betty_H._C._Cheng,dric_Jeanneret	2011	Summary of the 6th International Workshop on Models@run.time.	db/conf/models/models2011w.html#BencomoBFCJ11
2096332	Luca_Cavallaro,Pete_Sawyer,Daniel_Sykes,Nelly_Bencomo,rie_Issarny	2012	Satisfying requirements for pervasive service compositions.	db/conf/models/runtime2012.html#CavallaroSSBI12
2096344	Dennis_Wagelaar,Massimo_Tisi,Jordi_Cabot,ric_Jouault	2011	Towards a General Composition Semantics for Rule-Based Model Transformation.	db/conf/models/models2011.html#WagelaarTCJ11
2096353	Gabriele_Taentzer,Thorsten_Arendt,Claudia_Ermel,Reiko_Heckel	2012	Towards refactoring of rule-based, in-place model transformation systems.	db/conf/models/amt2012.html#TaentzerAEH12
2096358	Friedrich_Steimann	2011	Constraint-Based Model Refactoring.	db/conf/models/models2011.html#Steimann11
2096361	Heather_Goldsby,Betty_H._C._Cheng	2010	Automatically Discovering Properties That Specify the Latent Behavior of UML Models.	db/conf/models/models2010-1.html#GoldsbyC10
2096366	Joanna_Chimiak-Opoka	2011	Measuring UML Models Using Metrics Defined in OCL within the SQUAM Framework.	db/conf/models/models2011.html#Chimiak-Opoka11
2096374	bor_Bergmann,th,th,Ã³,s_Balogh,n_Balogh_0003,s	2010	Incremental Evaluation of Model Queries over EMF Models.	db/conf/models/models2010-1.html#BergmannHRVBBO10
2096379	Nina_Moebius,Kurt_Stenzel,Marian_Borek,Wolfgang_Reif	2012	Incremental development of large, secure smart card applications.	db/conf/models/mdsec2012.html#MoebiusSBR12
2096387	Marko_Boskovic,Gunter_Mussbacher,Ebrahim_Bagheri,Daniel_Amyot,Dragan_Gasevic,Marek_Hatala	2010	Aspect-Oriented Feature Models.	db/conf/models/models2010w.html#BoskovicMBAGH10
2096394	Andreas_Svendsen,ystein_Haugen,ller-Pedersen	2011	Specifying a Testing Oracle for Train Stations - Going beyond with Product Line Technology.	db/conf/models/models2011w.html#SvendsenHM11
2096397	Bernd_Bruegge,Stephan_Krusche,Martin_O._Wagner	2012	Teaching Tornado: from communication models to releases.	db/conf/models/edusym2012.html#BrueggeKW12
2096399	nemann	2010	Capturing the Intention of Model Changes.	db/conf/models/models2010-2.html#Konemann10
2096405	Sadaf_Mustafiz,Joachim_Denil,Levi_Lucio,Hans_Vangheluwe	2012	The FTG+PM framework for multi-paradigm modelling: an automotive case study.	db/conf/models/mpm2012.html#MustafizDLV12
2096409	Ethan_K._Jackson,Wolfram_Schulte,rner	2012	Detecting Specification Errors in Declarative Languages with Constraints.	db/conf/models/models2012.html#JacksonSB12
2096412	rk_Asztalos,Eugene_Syriani,Manuel_Wimmer,Marouane_Kessentini	2010	Simplifying Model Transformation Chains by Rule Composition.	db/conf/models/models2010w.html#AsztalosSWK10
2096421	Zinovy_Diskin,Yingfei_Xiong,Krzysztof_Czarnecki	2010	Specifying Overlaps of Heterogeneous Models for Global Consistency Checking.	db/conf/models/models2010w.html#DiskinXC10
2096422	Emilio_Rodriguez_Priego,a_Izquierdo,Angel_Luis_Rubio	2010	Modeling Issues: a Survival Guide for a Non-expert Modeler.	db/conf/models/models2010-2.html#PriegoIR10
2096428	Luciano_Baresi,Angelo_Morzenti,Alfredo_Motta,Matteo_Rossi	2010	From Interaction Overview Diagrams to Temporal Logic.	db/conf/models/models2010w.html#BaresiMMR10
2096437	Andres_J._Ramirez,Betty_H._C._Cheng,Nelly_Bencomo,Pete_Sawyer	2012	Relaxing Claims: Coping with Uncertainty While Evaluating Assumptions at Run Time.	db/conf/models/models2012.html#RamirezCBS12
2096439	Rasmus_Adler,Dominik_Domis,fig,ren_Kemmann,Thomas_Kuhn,Jean-Pascal_Schwinn,Mario_Trapp	2010	Integration of Component Fault Trees into the UML.	db/conf/models/models2010w.html#AdlerDHKKST10
2096442	Michael_Lettner,Michael_Tschernuth,Rene_Mayrhofer	2011	A Critical Review of Applied MDA for Embedded Devices: Identification of Problem Classes and Discussing Porting Efforts in Practice.	db/conf/models/models2011.html#LettnerTM11
2096446	hne	2010	An Observer-Based Notion of Model Inheritance.	db/conf/models/models2010-1.html#Kuhne10
2096447	Juan_de_Lara,Esther_Guerra	2010	Generic Meta-modelling with Concepts, Templates and Mixin Layers.	db/conf/models/models2010-1.html#LaraG10
2096448	Jiale_Zhou,Andreas_Johnsen,Kristina_Lundqvist	2012	Formal execution semantics for asynchronous constructs of AADL.	db/conf/models/acesmb2012.html#ZhouJL12
2096449	Stephan_Hildebrandt,Leen_Lambers,Holger_Giese	2012	The MDELab tool framework for the development of correct model transformations with triple graph grammars.	db/conf/models/amt2012.html#HildebrandtLG12
2096452	Nora_Koch,Alexander_Knapp,Geri_Georg,Marina_Egea,Benoit_Baudry	2012	Model-driven security: MDsec '12 Workshop at MoDELS 2012, Innsbruck, Austria.	db/conf/models/mdsec2012.html#KochKGEB12
2096461	Galina_Besova,Sven_Walther,Heike_Wehrheim,Steffen_Becker	2012	Weaving-Based Configuration and Modular Transformation of Multi-layer Systems.	db/conf/models/models2012.html#BesovaWWB12
2096464	Jan_Reimann,Mirko_Seifert,mann	2010	Role-Based Generic Model Refactoring.	db/conf/models/models2010-2.html#ReimannSA10
2096471	Carmine_Gravino,Michele_Risi,Giuseppe_Scanniello,Genoveffa_Tortora	2012	Do Professional Developers Benefit from Design Pattern Documentation? A Replication in the Context of Source Code Comprehension.	db/conf/models/models2012.html#GravinoRST12
2096472	Wolfram_Schulte,Ethan_K._Jackson	2011	Finding Models in Model-Based Development - (Abstract).	db/conf/models/models2011.html#SchulteJ11
2096489	Harald_Cichos,Thomas_S._Heinze	2010	Efficient Test Suite Reduction by Merging Pairs of Suitable Test Cases.	db/conf/models/models2010w.html#CichosH10
2096493	Gerd_Kainz,Christian_Buckl,Alois_Knoll	2011	Automated Model-to-Metamodel Transformations Based on the Concepts of Deep Instantiation.	db/conf/models/models2011.html#KainzBK11
2096494	Donghwan_Shin,Eunkyoung_Jee,Doo-Hwan_Bae	2012	Empirical Evaluation on FBD Model-Based Test Coverage Criteria Using Mutation Analysis.	db/conf/models/models2012.html#ShinJB12
2096503	Andreas_Jordan,Georg_Grossmann,Wolfgang_Mayer,Matt_Selway,Markus_Stumptner	2012	On the application of software modelling principles on ISO 15926.	db/conf/models/motpw2012.html#JordanGMSS12
2096505	Thomas_Baar	2012	Improving software engineering education by modeling real-world implementations.	db/conf/models/edusym2012.html#Baar12
2096507	n,nchez_Cuadrado,a_Molina	2011	Morsa: A Scalable Approach for Persisting and Accessing Large Models.	db/conf/models/models2011.html#Espinazo-PaganCM11
2096509	ttner,Marina_Egea,Jordi_Cabot	2012	On Verifying ATL Transformations Using 'off-the-shelf' SMT Solvers.	db/conf/models/models2012.html#ButtnerEC12
2096510	Simon_Urli,Mireille_Blay-Fornarino,Philippe_Collet,bastien_Mosser_0001	2012	Using composite feature models to support agile software product line evolution.	db/conf/models/me2012.html#UrliBCM12
2096516	Arnaud_Dieumegard,Andres_Toom,Marc_Pantel	2012	Model-based formal specification of a DSL library for a qualified code generator.	db/conf/models/ocl2012.html#DieumegardTP12
2096524	Florian_Noyrit,rard,ois_Terrier,Bran_Selic	2010	Consistent Modeling Using Multiple UML Profiles.	db/conf/models/models2010-1.html#NoyritGTS10
2096533	Jean-Marie_Favre,mmel,Andrei_Varanovich	2012	Modeling the Linguistic Architecture of Software Products.	db/conf/models/models2012.html#FavreLV12
2096534	Mira_Vrbaski,Gunter_Mussbacher,Dorina_C._Petriu,Daniel_Amyot	2012	Goal models as run-time entities in context-aware systems.	db/conf/models/runtime2012.html#VrbaskiMPA12
2096541	Dominique_Blouin,Eric_Senn,Kevin_Roussel,Olivier_Zendra	2012	QAML: a multi-paradigm DSML for quantitative analysis of embedded system architecture models.	db/conf/models/mpm2012.html#BlouinSRZ12
2096542	Alexander_Bergmayr	2010	ReuseMe - Towards Aspect-Driven Reuse in Modelling Method Development.	db/conf/models/models2010w.html#Bergmayr10
2096557	Jeff_Gray,Dominik_Stein,rg_Kienzle,Walter_Cazzola	2010	Report of the 15th International Workshop on Aspect-Oriented Modeling.	db/conf/models/models2010w.html#GraySKC10
2096562	Jendrik_Johannes,mann	2010	Concern-Based (de)composition of Model-Driven Software Development Processes.	db/conf/models/models2010-2.html#JohannesA10
2096571	Aleksandr_A._Kerzhner,Christiaan_J._J._Paredis	2010	Model-Based System Verification: A Formal Framework for Relating Analyses, Requirements, and Tests.	db/conf/models/models2010w.html#KerzhnerP10
2096576	Sean_Whitsitt,Jonathan_Sprinkle,Roman_L._Lysecky	2012	An overseer control methodology for data adaptable embedded systems.	db/conf/models/mpm2012.html#WhitsittSL12
2096578	Miguel_A._Francisco,Laura_M._Castro	2012	Automatic generation of test models and properties from UML models with OCL constraints.	db/conf/models/ocl2012.html#FranciscoC12
2096579	Tihamer_Levendovszky,Kevin_Smyth,Daniel_Balasubramanian,Feng_Shi,Gabor_Karsai	2012	Evolution in a context of an model-integrated tool environment.	db/conf/models/me2012.html#LevendovszkySBS12
2096585	Mira_Balaban,Jordi_Cabot,Martin_Gogolla,Claas_Wilke	2012	Workshop on OCL and textual modeling: OCL 2012.	db/conf/models/ocl2012.html#BalabanCGW12
2096591	Achim_D._Brucker,Burkhart_Wolff	2012	Featherweight OCL: a study for the consistent semantics of OCL 2.3 in HOL.	db/conf/models/ocl2012.html#BruckerW12
2096596	Moussa_Amrani,rgen_Dingel,Leen_Lambers,cio,Rick_Salay,Gehan_M._K._Selim,Eugene_Syriani,Manuel_Wimmer	2012	Towards a model transformation intent catalog.	db/conf/models/amt2012.html#AmraniDLLSSSW12
2096615	Bart_Meyers,Antonio_Cicchetti,Esther_Guerra,Juan_de_Lara	2012	Composing textual modelling languages in practice.	db/conf/models/mpm2012.html#MeyersCGL12
2096632	l_Kerboeuf,Jean-Philippe_Babau,Vincent_Gaudel	2012	A two-steps model transformation to extend the scope of an analysis framework to standard modeling languages.	db/conf/models/me2012.html#KerboeufBG12
2096634	ois_Fouquet,gory_Nain,Brice_Morin,Erwan_Daubert,Olivier_Barais,l_Plouzeau,quel	2012	An Eclipse Modelling Framework Alternative to Meet the Models@Runtime Requirements.	db/conf/models/models2012.html#FouquetNMDBPJ12
2096638	Lars_Hamann,Martin_Gogolla,Daniel_Honsel	2012	Towards supporting multiple execution environments for UML/OCL models at runtime.	db/conf/models/runtime2012.html#HamannGH12
2096642	Jon_Whittle,John_Edward_Hutchinson	2011	Mismatches between Industry Practice and Teaching of Model-Driven Software Development.	db/conf/models/models2011w.html#WhittleH11
2096643	Azzam_Maraee,Mira_Balaban	2012	Inter-association Constraints in UML2: Comparative Analysis, Usage Recommendations, and Modeling Guidelines.	db/conf/models/models2012.html#MaraeeB12
2096644	Margarete_Sackmann,Peter_Ebraert,Dirk_Janssens	2011	A Model-Driven Approach for Software Parallelization.	db/conf/models/models2011w.html#SackmannEJ11
2096647	Massimo_Tisi,nez_Perez,ric_Jouault,Jordi_Cabot	2011	Lazy Execution of Model-to-Model Transformations.	db/conf/models/models2011.html#TisiPJC11
2096651	Philipp_Helle	2012	Automatic SysML-based safety analysis.	db/conf/models/acesmb2012.html#Helle12
2096657	Gerd_Kainz,Christian_Buckl,Stephan_Sommer,Alois_Knoll	2010	Model-to-Metamodel Transformation for the Development of Component-Based Systems.	db/conf/models/models2010-2.html#KainzBSK10
2096665	Dan_Chiorean,Vladiela_Petrascu,Ileana_Ober	2011	Using Constraints in Teaching Software Modeling.	db/conf/models/models2011w.html#ChioreanPO11
2096667	Chris_Shaver,Edward_A._Lee	2012	The Coroutine Model of Computation.	db/conf/models/models2012.html#ShaverL12
2096669	Vinay_Kulkarni,Souvik_Barat,Suman_Roychoudhury	2012	Towards Business Application Product Lines.	db/conf/models/models2012.html#KulkarniBR12
2228816	Ihor_Kuz,Zachary_R._Anderson,Pravin_Shinde	2011	Multicore OS Benchmarks: We Can Do Better.	db/conf/hotos/hotos2011.html#KuzAS11
2228820	Elie_Krevat,Joseph_Tucek,Gregory_R._Ganger	2011	Disks Are Like Snowflakes: No Two Are Alike.	db/conf/hotos/hotos2011.html#KrevatTG11
2228823	Cristian_Zamfir,Gautam_Altekar,George_Candea	2011	Debug Determinism: The Sweet Spot for Replay-Based Debugging.	db/conf/hotos/hotos2011.html#ZamfirAC11
2228830	Anthony_Cozzie,Murph_Finnicum,Samuel_T._King	2011	Macho: Programming with Man Pages.	db/conf/hotos/hotos2011.html#CozzieFK11
2228836	David_Chu,Aman_Kansal,Jie_Liu,Feng_Zhao	2011	Mobile Apps: It's Time to Move Up to CondOS.	db/conf/hotos/hotos2011.html#ChuKLZ11
2228838	Petros_Maniatis,Devdatta_Akhawe,Kevin_R._Fall,Elaine_Shi,Dawn_Song	2011	Do You Know Where Your Data Are? Secure Data Capsules for Deployable Data Protection.	db/conf/hotos/hotos2011.html#ManiatisAFSS11
2228843	Sherif_Akoush,Ripduman_Sohan,Andrew_C._Rice,Andrew_W._Moore_0002,Andy_Hopper	2011	Free Lunch: Exploiting Renewable Energy for Computing.	db/conf/hotos/hotos2011.html#AkoushSRMH11
2228850	Andrew_J._Blumberg	2011	Toward Practical and Unconditional Verification of Remote Computations.	db/conf/hotos/hotos2011.html#Blumberg11
2228853	Gernot_Heiser,Leonid_Ryzhyk,Michael_von_Tessin,Aleksander_Budzynowski	2011	What If You Could Actually Trust Your Kernel?	db/conf/hotos/hotos2011.html#HeiserRTB11
2228859	Christopher_J._Rossbach,Jon_Currey,Emmett_Witchel	2011	Operating Systems Must Support GPU Abstractions.	db/conf/hotos/hotos2011.html#RossbachCW11
2228867	Christopher_Smowton	2011	make world.	db/conf/hotos/hotos2011.html#Smowton11
2228891	Vasily_Tarasov,Saumitra_Bhanage,Erez_Zadok,Margo_Seltzer	2011	Benchmarking File System Benchmarking: It *IS* Rocket Science.	db/conf/hotos/hotos2011.html#TarasovBZS11
2228904	Jayanthkumar_Kannan,Byung-Gon_Chun	2011	Making Programs Forget: Enforcing Lifetime for Sensitive Data.	db/conf/hotos/hotos2011.html#KannanC11
2228908	Suparna_Bhattacharya,Kanchi_Gopinath	2011	Virtually Cool Ternary Content Addressable Memory.	db/conf/hotos/hotos2011.html#BhattacharyaG11
2228918	Lon_Ingram,Ivaylo_Popov,Srinath_T._V._Setty,Michael_Walfish	2011	Repair from a Chair: Computer Repair as an Untrusted Cloud Service.	db/conf/hotos/hotos2011.html#IngramPSW11
2228920	Ganesh_Ananthanarayanan,Ali_Ghodsi,Scott_Shenker,Ion_Stoica	2011	Disk-Locality in Datacenter Computing Considered Irrelevant.	db/conf/hotos/hotos2011.html#AnanthanarayananGSS11
2228929	Jeffrey_C._Mogul,Andrew_Baumann,Timothy_Roscoe,Livio_Soares	2011	Mind the Gap: Reconnecting Architecture and OS Research.	db/conf/hotos/hotos2011.html#MogulBRS11
2228933	Michael_Dietz,Charalampos_Papamanthou	2011	MOMMIE Knows Best: Systematic Optimizations for Verifiable Distributed Algorithms.	db/conf/hotos/hotos2011.html#DietzP11
2228945	Patrick_G._Bridges,Donour_Sizemore,Scott_Levy	2011	Exploiting MISD Performance Opportunities in Multi-core Systems.	db/conf/hotos/hotos2011.html#BridgesSL11
2228963	s_Goldszmidt,Rebecca_Isaacs	2011	More Intervention Now!	db/conf/hotos/hotos2011.html#GoldszmidtI11
2228965	Justin_Mazzola_Paluska,Hubert_Pham,Steve_Ward	2011	Structuring the Unstructured Middle with Chunk Computing.	db/conf/hotos/hotos2011.html#PaluskaPW11
2228973	Derek_Gordon_Murray,Steven_Hand	2011	Non-Deterministic Parallelism Considered Useful.	db/conf/hotos/hotos2011.html#MurrayH11
2229008	Qifa_Ke,Vijayan_Prabhakaran,Yinglian_Xie,Yuan_Yu,Jingyue_Wu,Junfeng_Yang	2011	Optimizing Data Partitioning for Data-Parallel Computing.	db/conf/hotos/hotos2011.html#KePXYWY11
2229011	Thawan_Kooburat,Michael_M._Swift	2011	The Best of Both Worlds with On-Demand Virtualization.	db/conf/hotos/hotos2011.html#KooburatS11
2229025	Katelin_Bailey,Luis_Ceze,Steven_D._Gribble,Henry_M._Levy	2011	Operating System Implications of Fast, Cheap, Non-Volatile Memory.	db/conf/hotos/hotos2011.html#BaileyCGL11
2229048	David_H._Ackley,Daniel_C._Cannon	2011	Pursue Robust Indefinite Scalability.	db/conf/hotos/hotos2011.html#AckleyC11
2229054	David_A._Holland,Margo_I._Seltzer	2011	Multicore OSes: Looking Forward from 1991, er, 2011.	db/conf/hotos/hotos2011.html#HollandS11
2229079	Gerwin_Klein,Toby_C._Murray,Peter_Gammie,Thomas_Sewell,Simon_Winwood	2011	Provable Security: How Feasible Is It?	db/conf/hotos/hotos2011.html#KleinMGSW11
2229080	David_Wetherall,David_R._Choffnes,Ben_Greenstein,Seungyeop_Han,Peter_Hornyack,Jaeyeon_Jung,Stuart_E._Schechter,Xiao_Sophia_Wang	2011	Privacy Revelations for Web and Mobile Apps.	db/conf/hotos/hotos2011.html#WetherallCGHHJSW11
2229085	Vijay_Vasudevan,David_G._Andersen,Michael_Kaminsky	2011	The Case for VOS: The Vector Operating System.	db/conf/hotos/hotos2011.html#VasudevanAK11
2229091	Stephen_M._Rumble,Diego_Ongaro,Ryan_Stutsman,Mendel_Rosenblum,John_K._Ousterhout	2011	It's Time for Low Latency.	db/conf/hotos/hotos2011.html#RumbleOSRO11
2229095	Oren_Laadan,Chia-che_Tsai,Nicolas_Viennot,Chris_Blinn,Peter_Senyao_Du,Jason_Nieh	2011	Finding Concurrency Errors in Sequential Code - OS-level, In-vivo Model Checking of Process Races.	db/conf/hotos/hotos2011.html#LaadanTVBDN11
2229117	Geoffrey_Challen,Mark_Hempstead	2011	The Case for Power-Agile Computing.	db/conf/hotos/hotos2011.html#ChallenH11
2281578	Mark_Grechanik,Christoph_Csallner,Chen_Fu,Qing_Xie	2010	Is Data Privacy Always Good for Software Testing?	db/conf/issre/issre2010.html#GrechanikCFX10
2281584	Vasilis_P._Koutras,Agapios_N._Platis	2011	Applying Partial and Full Rejuvenation in Different Degradation Levels.	db/conf/issre/wosar2011.html#KoutrasP11
2281602	Marc_Frappier,Amel_Mammar	2012	An Assertions-Based Approach to Verifying the Absence Property Pattern.	db/conf/issre/issre2012.html#FrappierM12
2281604	William_E._Howden	2011	Error Models and Software Certification.	db/conf/issre/wosocer2011.html#Howden11
2281605	Domenico_Cotroneo,Roberto_Natella,Roberto_Pietrantuono,Stefano_Russo	2010	Software Aging Analysis of the Linux Operating System.	db/conf/issre/issre2010.html#CotroneoNPR10
2281609	Chang_Hwan_Peter_Kim,Sarfraz_Khurshid,Don_S._Batory	2012	Shared Execution for Efficiently Testing Product Lines.	db/conf/issre/issre2012.html#KimKB12
2281610	Christian_Esposito,Domenico_Cotroneo,Nuno_Silva	2011	Investigation on Safety-Related Standards for Critical Systems.	db/conf/issre/wosocer2011.html#EspositoCS11
2281612	Michael_Grottke,Benjamin_Schleich	2012	Cost Optimality in Testing and Rejuvenation.	db/conf/issre/issre2012w.html#GrottkeS12
2281615	Heiko_Koziolek,Bastian_Schlich,Carlos_G._Bilich	2010	A Large-Scale Industrial Case Study on Architecture-Based Software Reliability Analysis.	db/conf/issre/issre2010.html#KoziolekSB10
2281625	Gursimran_Singh_Walia,Jeffrey_C._Carver	2010	Evaluating the Use of Requirement Error Abstraction and Classification Method for Preventing Errors during Artifact Creation: A Feasibility Study.	db/conf/issre/issre2010.html#WaliaC10
2281635	Alexei_Iliasov	2011	Generation of Certifiably Correct Programs from Formal Models.	db/conf/issre/wosocer2011.html#Iliasov11
2281639	Sean_Banerjee,Hema_Srikanth,Bojan_Cukic	2010	Log-Based Reliability Analysis of Software as a Service (SaaS).	db/conf/issre/issre2010.html#BanerjeeSC10
2281656	Domenico_Cotroneo,Roberto_Natella,Roberto_Pietrantuono,Stefano_Russo	2011	Software Aging and Rejuvenation: Where We Are and Where We Are Going.	db/conf/issre/wosar2011.html#CotroneoNPR11
2281658	Takuma_Wakamori,Masahiro_Ide,Midori_Sugaya,Kimio_Kuramitsu	2012	Reconfigurable Scripting Language with Programming Risk.	db/conf/issre/issre2012w.html#WakamoriISK12
2281663	Dusica_Marijan	2012	A Review of Two Experiences from Applying Model Based Testing in Practice.	db/conf/issre/issre2012w.html#Marijan12
2281670	Danhua_Shao,Divya_Gopinath,Sarfraz_Khurshid,Dewayne_E._Perry	2010	Optimizing Incremental Scope-Bounded Checking with Data-Flow Analysis.	db/conf/issre/issre2010.html#ShaoGKP10
2281671	Antonio_Bovenzi,Domenico_Cotroneo,Roberto_Pietrantuono,Stefano_Russo	2011	Workload Characterization for Software Aging Analysis.	db/conf/issre/issre2011.html#BovenziCPR11
2281674	Omar_H._Alhazmi,Yashwant_K._Malaiya	2012	Assessing Disaster Recovery Alternatives: On-Site, Colocation or Cloud.	db/conf/issre/issre2012w.html#AlhazmiM12
2281676	es,s_Moura_Silva	2010	Prediction of performance anomalies in web-applications based-on software aging scenarios.	db/conf/issre/wosar2010.html#MagalhaesS10
2281679	Leonardo_Mariani,Alessandro_Marchetto,Cu_D._Nguyen,Paolo_Tonella,Arthur_I._Baars	2012	Revolution: Automatic Evolution of Mined Specifications.	db/conf/issre/issre2012.html#MarianiMNTB12
2281692	Baozeng_Ding,Yeping_He,Yanjun_Wu,Alex_Miller,John_Criswell	2012	Baggy Bounds with Accurate Checking.	db/conf/issre/issre2012w.html#DingHWMC12
2281705	o_Antunes,Nuno_Fuentecilla_Neves	2011	Using Behavioral Profiles to Detect Software Flaws in Network Servers.	db/conf/issre/issre2011.html#AntunesN11
2281711	Agapios_N._Platis,Vasilis_P._Koutras	2010	Software rejuvenation on a PKI.	db/conf/issre/wosar2010.html#PlatisK10
2281716	Boya_Sun,Andy_Podgurski,Soumya_Ray	2010	Improving the Precision of Dependence-Based Defect Mining by Supervised Learning of Rule and Violation Graphs.	db/conf/issre/issre2010.html#SunPR10
2281726	Nuno_Silva,Rui_Lopes	2012	10 Years of ISVV: What's Next?	db/conf/issre/issre2012w.html#SilvaL12b
2281750	Peter_G._Bishop,Robin_E._Bloomfield,Ilir_Gashi,Vladimir_Stankovic	2011	Diversity for Security: A Study with Off-the-Shelf AntiVirus Engines.	db/conf/issre/issre2011.html#BishopBGS11
2281768	Frolin_S._Ocariza_Jr.,Karthik_Pattabiraman,Benjamin_G._Zorn	2011	JavaScript Errors in the Wild: An Empirical Study.	db/conf/issre/issre2011.html#OcarizaPZ11
2281770	Antonio_Pecchia,Stefano_Russo	2012	Detection of Software Failures through Event Logs: An Experimental Study.	db/conf/issre/issre2012.html#PecchiaR12
2281778	chner,Alexander_Pretschner	2012	Data Loss Prevention Based on Data-Driven Usage Control.	db/conf/issre/issre2012.html#WuchnerP12
2281781	Bertrand_Sobesto,Michel_Cukier,David_Maimon	2012	Are Computer Focused Crimes Impacted by System Configurations? An Empirical Study.	db/conf/issre/issre2012.html#SobestoCM12
2281782	Dominik_Domis,fig,Mario_Trapp	2010	A Consistency Check Algorithm for Component-Based Refinements of Fault Trees.	db/conf/issre/issre2010.html#DomisHT10
2281791	Ferdian_Thung,Shaowei_Wang,David_Lo,Lingxiao_Jiang	2012	An Empirical Study of Bugs in Machine Learning Systems.	db/conf/issre/issre2012.html#ThungWLJ12
2281794	Roger_B._Dannenberg,Will_Dormann,David_Keaton,Robert_C._Seacord,David_Svoboda,Alex_Volkovitsky,Timothy_Wilson,Thomas_Plum	2010	As-If Infinitely Ranged Integer Model.	db/conf/issre/issre2010.html#DannenbergDKSSVWP10
2281797	Md._Junaid_Arafeen,Hyunsook_Do	2011	Adaptive Regression Testing Strategy: An Empirical Study.	db/conf/issre/issre2011.html#ArafeenD11
2281807	Takeshi_Yoshimura,Hiroshi_Yamada,Kenji_Kono	2011	Can Linux be Rejuvenated without Reboots?	db/conf/issre/wosar2011.html#YoshimuraYK11
2281815	Martin_L._Shooman	2012	Bohrbugs, Mandelbugs, Exhaustive Testing and Unintended Automobile Acceleration.	db/conf/issre/issre2012w.html#Shooman12
2281821	Kishor_S._Trivedi,Dazhi_Wang,D._Jason_Hunt	2010	Computing the Number of Calls Dropped Due to Failures.	db/conf/issre/issre2010.html#TrivediWH10
2281822	Gang_Shu,Zhuofu_Bai,Andy_Podgurski	2011	Statistical Evaluation of Complex Input-Output Transformations.	db/conf/issre/issre2011.html#ShuBP11
2281823	o_Carlos_Cunha,Ricardo_Barbosa,Gilberto_Rodrigues	2012	On the Use of Boundary Scan for Code Coverage of Critical Embedded Software.	db/conf/issre/issre2012.html#CunhaBR12
2281828	Friedrich_Steimann,Marcus_Frenkel	2012	Improving Coverage-Based Localization of Multiple Faults Using Algorithms from Integer Linear Programming.	db/conf/issre/issre2012.html#SteimannF12
2281835	Just,Gregory_M._Kapfhammer,Franz_Schweiggert	2012	Using Non-redundant Mutation Operators and Test Suite Prioritization to Achieve Efficient and Scalable Mutation Analysis.	db/conf/issre/issre2012.html#JustKS12
2281843	Jianwen_Xiang,Kazuo_Yanoo,Yoshiharu_Maeno,Kumiko_Tadano,Fumio_Machida,Atsushi_Kobayashi,Takao_Osaki	2011	Efficient Analysis of Fault Trees with Voting Gates.	db/conf/issre/issre2011.html#XiangYMTMKO11
2281848	Krishnendu_Ghosh	2012	Formal Analysis of Device-Delay Error in User-Device Interaction under Uncertainty.	db/conf/issre/issre2012w.html#Ghosh12
2281851	Mark_Huffman_Hays,Jane_Hayes	2012	The Effect of Testability on Fault Proneness: A Case Study of the Apache HTTP Server.	db/conf/issre/issre2012w.html#HaysH12
2281857	Mohan_Sridharan,Akbar_Siami_Namin	2010	Prioritizing Mutation Operators Based on Importance Sampling.	db/conf/issre/issre2010.html#SridharanN10
2281862	Ramy_Nazier,Thomas_Bauer	2012	Automated Risk-Based Testing by Integrating Safety Analysis Information into System Behavior Models.	db/conf/issre/issre2012w.html#NazierB12
2281868	Nuno_Silva,Rui_Lopes	2012	Independent Assessment of Safety-Critical Systems: We Bring Data!	db/conf/issre/issre2012w.html#SilvaL12a
2281872	Nachiappan_Nagappan,Andreas_Zeller,Thomas_Zimmermann_0001,Kim_Herzig,Brendan_Murphy	2010	Change Bursts as Defect Predictors.	db/conf/issre/issre2010.html#NagappanZZHM10
2281873	Fumio_Machida,Dong_Seong_Kim,Kishor_S._Trivedi	2010	Modeling and analysis of software rejuvenation in a server virtualized system.	db/conf/issre/wosar2010.html#MachidaKT10
2281878	do,s_Borges_Ferreira,Rivalino_Matias	2010	The mechanics of memory-related software aging.	db/conf/issre/wosar2010.html#MacedoFM10
2281879	Philipp_Reinecke,Katinka_Wolter	2010	A simulation study on the effectiveness of restart and rejuvenation to mitigate the effects of software ageing.	db/conf/issre/wosar2010.html#ReineckeW10
2281881	Kang_Gui,Suraj_Kothari	2010	A 2-Phase Method for Validation of Matching Pair Property with Case Studies of Operating Systems.	db/conf/issre/issre2010.html#GuiK10
2281890	Matt_Staats,Pablo_Loyola,Gregg_Rothermel	2012	Oracle-Centric Test Case Prioritization.	db/conf/issre/issre2012.html#StaatsLR12
2281910	Karthik_Pattabiraman,Benjamin_G._Zorn	2010	DoDOM: Leveraging DOM Invariants for Web 2.0 Application Robustness Testing.	db/conf/issre/issre2010.html#PattabiramanZ10
2281911	ras,lia_Villani,Ana_Maria_Ambrosio,Nuno_Silva,Marco_Vieira,Henrique_Madeira	2010	Errors on Space Software Requirements: A Field Study and Application Scenarios.	db/conf/issre/issre2010.html#VerasVASVM10
2281913	Jimmy_Lauret,ne_Waeselynck,Jean-Charles_Fabre	2012	Detection of Interferences in Aspect-Oriented Programs Using Executable Assertions.	db/conf/issre/issre2012w.html#LauretWF12
2281917	Javier_Alonso,Rivalino_Matias,Elder_Vicente,Ana_M._M._Carvalho,Kishor_S._Trivedi	2011	A Comparative Evaluation of Software Rejuvenation Strategies.	db/conf/issre/wosar2011.html#AlonsoMVCT11
2281919	Domenico_Cotroneo,Domenico_Di_Leo,Nuno_Silva,Ricardo_Barbosa	2011	The PreCertification Kit for Operating Systems in Safety Domains.	db/conf/issre/wosocer2011.html#CotroneoLSB11
2281930	Stephan_Neuhaus,Thomas_Zimmermann_0001	2010	Security Trend Analysis with CVE Topic Models.	db/conf/issre/issre2010.html#NeuhausZ10
2281945	Sander_van_der_Burg,Eelco_Dolstra	2010	Automating System Tests Using Declarative Virtual Machines.	db/conf/issre/issre2010.html#BurgD10
2281949	Erik_Stensrud,rn_Skramstad,Jingyue_Li,Jing_Xie	2011	Towards Goal-Based Software Safety Certification Based on Prescriptive Standards.	db/conf/issre/wosocer2011.html#StensrudSLX11
2281952	Rajwinder_Kaur_Panesar-Walawege,Mehrdad_Sabetzadeh,Lionel_C._Briand	2011	Using Model-Driven Engineering for Managing Safety Evidence: Challenges, Vision and Experience.	db/conf/issre/wosocer2011.html#Panesar-WalawegeSB11a
2281953	Yian_Zhu,Yue_Li,Jingling_Xue,Tian_Tan,Jialong_Shi,Yang_Shen,Chunyan_Ma	2012	What Is System Hang and How to Handle It.	db/conf/issre/issre2012.html#ZhuLXTSSM12
2281957	Fumio_Machida,Jianwen_Xiang,Kumiko_Tadano,Yoshiharu_Maeno	2012	Software Life-Extension: A New Countermeasure to Software Aging.	db/conf/issre/issre2012.html#MachidaXTM12a
2281963	rcio_Ferreira_Moreno,Luiz_Fernando_Gomes_Soares	2010	Resilient hypermedia presentations.	db/conf/issre/wosar2010.html#MorenoS10
2281969	Lucas_Layman,Marvin_V._Zelkowitz,Victor_R._Basili,Allen_P._Nikora	2012	Toward Baselining Software Anomalies in NASA Missions.	db/conf/issre/issre2012w.html#LaymanZBN12
2281981	Xiao_Qu,Mithun_Acharya,Brian_Robinson	2011	Impact Analysis of Configuration Changes for Test Case Selection.	db/conf/issre/issre2011.html#QuAR11
2281990	Rubens_de_S._Matos,Jean_Araujo,Vandi_Alves,Paulo_Romero_Martins_Maciel	2012	Characterization of Software Aging Effects in Elastic Storage Mechanisms for Private Clouds.	db/conf/issre/issre2012w.html#MatosAAM12
2281994	Amjad_Nusayr,Jonathan_Cook,Gholamali_Rahnavard	2012	TEAMS: A Special-Purpose AOP Framework for Runtime Monitoring.	db/conf/issre/issre2012w.html#NusayrCR12
2281996	Kim_Herzig,Andreas_Zeller	2011	Mining Cause-Effect-Chains from Version Histories.	db/conf/issre/issre2011.html#HerzigZ11
2281998	L._Sandamali_Dharmasena,Panlop_Zeephongsekul,Chathuri_L._Jayasinghe	2011	Software Reliability Growth Models Based on Local Polynomial Modeling with Kernel Smoothing.	db/conf/issre/issre2011.html#DharmasenaZJ11
2282016	Ram_Chillarege	2012	Targeting Specific Customer Satisfactions Issues with ODC Analysis.	db/conf/issre/issre2012w.html#Chillarege12
2282026	Andres_Kull	2012	Automatic GUI Model Generation: State of the Art.	db/conf/issre/issre2012w.html#Kull12
2282030	Lakshmankumar_Mukkavilli	2012	Smart Unit Testing Framework.	db/conf/issre/issre2012w.html#Mukkavilli12
2282031	Hadi_Hemmati,Lionel_C._Briand	2010	An Industrial Investigation of Similarity Measures for Model-Based Test Case Selection.	db/conf/issre/issre2010.html#HemmatiB10
2282036	Hongyu_Sun,Samik_Basu,Vasant_Honavar,Robyn_R._Lutz	2010	Automata-Based Verification of Security Requirements of Composite Web Services.	db/conf/issre/issre2010.html#SunBHL10
2282053	Gao-Rong_Ning,Kishor_S._Trivedi,Hai_Hu,Kai-Yuan_Cai	2011	Multi-granularity Software Rejuvenation Policy Based on Continuous Time Markov Chain.	db/conf/issre/wosar2011.html#NingTHC11
2282062	Teng_Long,Il-Chul_Yoon,Adam_A._Porter,Alan_Sussman,Atif_M._Memon	2012	Overlap and Synergy in Testing Software Components across Loosely Coupled Communities.	db/conf/issre/issre2012.html#LongYPSM12
2282065	Yusuke_Sasaki,Yoshiharu_Maeda,Kenichi_Kobayashi,Akihiko_Matsuo	2012	Applying Test Data Generation Using SMT Solver to COBOL.	db/conf/issre/issre2012w.html#SasakiMKM12
2282067	Kumiko_Tadano,Jianwen_Xiang,Fumio_Machida,Yoshiharu_Maeno,Takao_Osaki,Atsushi_Kobayashi	2011	Design Improvement of System Administrative Operations for Certification.	db/conf/issre/wosocer2011.html#TadanoXMMOK11
2282075	Elisabeth_A._Nguyen,Alex_G._Ellis	2011	Experiences with Assurance Cases for Spacecraft Safing.	db/conf/issre/issre2011.html#NguyenE11
2282096	E._Andrew_Long,Louis_Gullo,Allen_P._Nikora	2012	Applying Software Reliability Growth Models to DOD Systems.	db/conf/issre/issre2012w.html#LongGN12
2282099	Guoqi_Li	2012	Ontology-Based Reuse of Failure Modes for FMEA: Methodology and Tool.	db/conf/issre/issre2012w.html#Li12
2282107	Raghad_Dardar,Barbara_Gallina,Andreas_Johnsen,Kristina_Lundqvist,Mattias_Nyberg	2012	Industrial Experiences of Building a Safety Case in Compliance with ISO 26262.	db/conf/issre/issre2012w.html#DardarGJLN12
2282110	Sonia_Malefaki,Vasilis_P._Koutras,Agapios_N._Platis	2012	Modeling Software Rejuvenation on a Redundant System Using Monte Carlo Simulation.	db/conf/issre/issre2012w.html#MalefakiKP12
2282118	Jianwen_Xiang,Fumio_Machida,Kumiko_Tadano,Kazuo_Yanoo,Wei_Sun,Yoshiharu_Maeno	2012	Combinatorial Analysis of Dynamic Fault Trees with Priority-AND Gates.	db/conf/issre/issre2012w.html#XiangMTYSM12
2282122	Pete_Rotella,Sunita_Chulani,Satyabrata_Pradhan	2012	Quality Playbook: Ensuring Release to Release Improvement.	db/conf/issre/issre2012w.html#RotellaCP12
2282131	Vaise_Patu,Yutaka_Matsuno,Shuichiro_Yamamoto	2012	Application of D-Case to the Data-Upload Flow Diagram Scenario of the Distributed E-Learning System Called KISSEL.	db/conf/issre/issre2012w.html#PatuMY12
2282135	Rivalino_Matias,Bruno_Evangelista_Costa,Autran_Macedo	2012	Monitoring Memory-Related Software Aging: An Exploratory Study.	db/conf/issre/issre2012w.html#MatiasCM12
2282137	Haroon_Malik,Bram_Adams,Ahmed_E._Hassan	2010	Pinpointing the Subsystems Responsible for the Performance Deviations in a Load Test.	db/conf/issre/issre2010.html#MalikAH10
2282144	Javier_Alonso,Antonio_Bovenzi,Jinghui_Li,Yakun_Wang,Stefano_Russo,Kishor_S._Trivedi	2012	Telco Industries Use It?	db/conf/issre/issre2012w.html#AlonsoBLWRT12
2282151	ric_Massicotte,Yvan_Labiche	2012	On the Verification and Validation of Signature-Based, Network Intrusion Detection Systems.	db/conf/issre/issre2012.html#MassicotteL12
2282154	Zheng_Liu,Wentao_Mo,Dangpei_Ren,Guang_Zhao,Mingye_Liu	2012	Bug Detection in Large-Scale Nuclear Power Software.	db/conf/issre/issre2012w.html#LiuMRZL12
2282156	Yiji_Zhang,l_A._Santelices	2012	Predicting Data Dependences for Slice Inspection Prioritization.	db/conf/issre/issre2012w.html#ZhangS12
2282176	Rajeshwari_Ganesan,Santonu_Sarkar,Geetika_Goel,Catello_Di_Martino	2012	Measurements-Based Analysis of Workload-Error Relationship in a Production SaaS Cloud.	db/conf/issre/issre2012w.html#GanesanSGM12
2282192	Ozgur_Aktunc	2012	Entropy Metrics for Agile Development Processes.	db/conf/issre/issre2012w.html#Aktunc12
2282195	Raula_Gaikovina_Kula,Carmago_Cruz_Ana_E.,Norihiro_Yoshida,Kazuki_Hamasaki,Kenji_Fujiwara,Xin_Yang,Hajimu_Iida	2012	Using Profiling Metrics to Categorise Peer Review Types in the Android Project.	db/conf/issre/issre2012w.html#KulaEYHFYI12
2282205	Stefan_Wagner_0001,tz,Stefan_Puchner,Peter_Kock	2010	A Case Study on Safety Cases in the Automotive Domain: Modules, Patterns, and Models.	db/conf/issre/issre2010.html#WagnerSPK10
2282210	Yan_Cai,W._K._Chan	2011	LOFT: Redundant Synchronization Event Removal for Data Race Detection.	db/conf/issre/issre2011.html#CaiC11
2282211	Hiroyuki_Okamura,Tadashi_Dohi	2011	A POMDP Formulation of Multistep Failure Model with Software Rejuvenation.	db/conf/issre/wosar2011.html#OkamuraD11
2282219	Myra_B._Cohen,Si_Huang,Atif_M._Memon	2012	AutoInSpec: Using Missing Test Coverage to Improve Specifications in GUIs.	db/conf/issre/issre2012.html#CohenHM12
2282237	Rajarshi_Das	2012	Assessing Product Quality through PMR Analysis: A Perspective.	db/conf/issre/issre2012w.html#Das12
2282241	Alexandre_Perez,Riboira,Rui_Abreu	2012	A Topology-Based Model for Estimating the Diagnostic Efficiency of Statistics-Based Approaches.	db/conf/issre/issre2012w.html#PerezRA12
2282244	Rossel_Paul_Banji,Pandit_Pattabhirama,Mukul_Gharpure,Manjunath_Ramachandra	2012	Managing Automated End to End Testing in Bitwise Heterogenous Environments.	db/conf/issre/issre2012w.html#BanjiPGR12
2282249	Vivek_Iyer,Amit_Kanitkar,Partha_Dasgupta,Raghunathan_Srinivasan	2010	Preventing Overflow Attacks by Memory Randomization.	db/conf/issre/issre2010.html#IyerKDS10
2282264	Young_Joo_Kim,Moonzoo_Kim	2012	Hybrid Statistical Model Checking Technique for Reliable Safety Critical Systems.	db/conf/issre/issre2012.html#KimK12
2282269	Alex_Groce,Alan_Fern,Jervis_Pinto,Tim_Bauer,Mohammad_Amin_Alipour,Martin_Erwig,Camden_Lopez	2012	Lightweight Automated Testing with Adaptation-Based Programming.	db/conf/issre/issre2012.html#GroceFPBAEL12
2282272	Yang_Liu_0003,Jun_Sun_0001,Jin_Song_Dong	2011	PAT 3: An Extensible Architecture for Building Multi-domain Model Checkers.	db/conf/issre/issre2011.html#LiuSD11
2282274	Vivek_Vishal,Mehmet_Kovacioglu,Rachid_Kherazi,Mohammad_Reza_Mousavi	2012	Integrating Model-Based and Constraint-Based Testing Using SpecExplorer.	db/conf/issre/issre2012w.html#VishalKKM12
2282279	Jing_Zhao,Kishor_S._Trivedi	2011	Performance Modeling of Apache Web Server Affected by Aging.	db/conf/issre/wosar2011.html#ZhaoT11
2282280	rrez-Madronal,Hossain_Shahriar,Mohammad_Zulkernine,nez,Inmaculada_Medina-Bulo	2012	Mutation Testing of Event Processing Queries.	db/conf/issre/issre2012.html#Gutierrez-MadronalSZDM12
2282282	Fumio_Machida,Jianwen_Xiang,Kumiko_Tadano,Yoshiharu_Maeno	2012	Aging-Related Bugs in Cloud Computing Software.	db/conf/issre/issre2012w.html#MachidaXTM12
2282323	rd,Miroslaw_Staron,rner	2012	A Light-Weight Defect Classification Scheme for Embedded Automotive Software and Its Initial Evaluation.	db/conf/issre/issre2012.html#MellegardST12
2282330	Numan_Manzoor,Hussan_Munir,Misagh_Moayyed	2012	Comparison of Static Analysis Tools for Finding Concurrency Bugs.	db/conf/issre/issre2012w.html#ManzoorMM12
2282359	Jean-Marie_Mottu,Sagar_Sen,Massimo_Tisi,Jordi_Cabot	2012	Static Analysis of Model Transformations for Effective Test Generation.	db/conf/issre/issre2012.html#MottuSTC12
2282376	Somia_Natouri,Chidung_Lac	2012	A Resilience Design Model for IMS-based Services.	db/conf/issre/issre2012w.html#NatouriL12
2282383	Arshad_Jhumka,Matthew_Leeke	2011	The Early Identification of Detector Locations in Dependable Software.	db/conf/issre/issre2011.html#JhumkaL11
2282415	Yunja_Choi	2011	Safety Analysis of Trampoline OS Using Model Checking: An Experience Report.	db/conf/issre/issre2011.html#Choi11
2282421	Enrico_Barbierato,Andrea_Bobbio,Marco_Gribaudo,Mauro_Iacono	2012	Multiformalism to Support Software Rejuvenation Modeling.	db/conf/issre/issre2012w.html#BarbieratoBGI12
2282424	Hiroyuki_Okamura,Tadashi_Dohi	2012	Optimization of Opportunity-Based Software Rejuvenation Policy.	db/conf/issre/issre2012w.html#OkamuraD12
2282429	Antonio_Bovenzi,Domenico_Cotroneo,Roberto_Pietrantuono,Stefano_Russo	2012	On the Aging Effects Due to Concurrency Bugs: A Case Study on MySQL.	db/conf/issre/issre2012.html#BovenziCPR12
2282431	Yunqian_Zhang,Lin_Chen,Bo_Jiang,Zhenyu_Zhang	2012	Wielding Statistical Fault Localization Statistically.	db/conf/issre/issre2012w.html#ZhangCJZ12
2282435	Peter_T._Popov,Lorenzo_Strigini	2010	Assessing Asymmetric Fault-Tolerant Software.	db/conf/issre/issre2010.html#PopovS10
2282437	Rui_Abreu,Riboira,Franz_Wotawa	2012	Debugging Spreadsheets: A CSP-based Approach.	db/conf/issre/issre2012w.html#AbreuRW12
2282440	Chen_Liang,Aniket_Malatpure,Mohammad_Shafiei,Marcelo_Vago,Tsan_Zheng	2012	Customer Scenario Focused End-to-End Testing.	db/conf/issre/issre2012w.html#LiangMSVZ12
2282453	Yufeng_Zhang,Zhenbang_Chen,Ji_Wang	2012	Speculative Symbolic Execution.	db/conf/issre/issre2012.html#ZhangCW12
2282455	Katerina_Goseva-Popstojanova,Goce_Anastasovski,Risto_Pantev	2012	Using Multiclass Machine Learning Methods to Classify Malicious Behaviors Aimed at Web Systems.	db/conf/issre/issre2012.html#Goseva-PopstojanovaAP12
2282460	Nuno_Silva,Rui_Lopes	2012	Overview of 10 Years of ISVV Findings in Safety-Critical Systems.	db/conf/issre/issre2012w.html#SilvaL12
2282468	Kesari_Mishra,Kishor_S._Trivedi	2011	Uncertainty Propagation through Software Dependability Models.	db/conf/issre/issre2011.html#MishraT11
2282472	Stephan_Arlt,Andreas_Podelski,Cristiano_Bertolini,f,Ishan_Banerjee,Atif_M._Memon	2012	Lightweight Static Analysis for GUI Testing.	db/conf/issre/issre2012.html#ArltPBSBM12
2282482	Peter_T._Popov,Vladimir_Stankovic,Lorenzo_Strigini	2012	An Empirical Study of the Effectiveness of "Forcing" Diversity Based on a Large Population of Diverse Programs.	db/conf/issre/issre2012.html#PopovSS12
2282483	Arin_Zahalka,Katerina_Goseva-Popstojanova,Jeffrey_Zemerick	2010	Empirical Evaluation of Factors Affecting Distinction between Failing and Passing Executions.	db/conf/issre/issre2010.html#ZahalkaGZ10
2282485	scar_Espinoza,Alejandra_Ruiz,Mehrdad_Sabetzadeh,Paolo_Panaroni	2011	Challenges for an Open and Evolutionary Approach to Safety Assurance and Certification of Safety-Critical Systems.	db/conf/issre/wosocer2011.html#EspinozaRSP11
2282495	Alois_Mayr,sch,s,Constanza_Lampasona,Matthias_Saft	2012	A Comprehensive Code-Based Quality Model for Embedded Systems: Systematic Development and Validation by Industrial Projects.	db/conf/issre/issre2012.html#MayrPKLS12
2282503	Amiya_Kumar_Maji,Kangli_Hao,Salmin_Sultana,Saurabh_Bagchi	2010	Characterizing Failures in Mobile OSes: A Case Study with Android and Symbian.	db/conf/issre/issre2010.html#MajiHSB10
2282504	Indika_Meedeniya,Lars_Grunske	2010	An Efficient Method for Architecture-Based Reliability Evaluation for Evolving Systems with Changing Parameters.	db/conf/issre/issre2010.html#MeedeniyaG10
2282506	Zhihong_Xu,Yunho_Kim,Moonzoo_Kim,Gregg_Rothermel	2011	A Hybrid Directed Test Suite Augmentation Technique.	db/conf/issre/issre2011.html#XuKKR11
2282507	o_Antunes,Nuno_Ferreira_Neves	2012	Recycling Test Cases to Detect Security Vulnerabilities.	db/conf/issre/issre2012.html#AntunesN12
2282517	Javier_Alonso,igo_Goiri,Jordi_Guitart,Ã ,Jordi_Torres	2011	Optimal Resource Allocation in a Virtualized Software Aging Platform with Software Rejuvenation.	db/conf/issre/issre2011.html#AlonsoGGGT11
2282520	Hiroyuki_Okamura,Yusuke_Etani,Tadashi_Dohi	2010	A Multi-factor Software Reliability Model Based on Logistic Regression.	db/conf/issre/issre2010.html#OkamuraED10
2282521	Lalit_Kumar_Singh,Gopika_Vinod,Anil_Kumar_Tripathi	2012	Modeling and Prediction of Performability of Safety Critical Computer Based Systems Using Petri Nets.	db/conf/issre/issre2012w.html#SinghVT12
2282526	W._Eric_Wong	2012	Program Debugging with Effective Software Fault Localization (Invited Talk).	db/conf/issre/issre2012w.html#Wong12
2282528	Sean_Banerjee,Jesse_Musgrove,Bojan_Cukic	2012	Handling Language Variations in Open Source Bug Reporting Systems.	db/conf/issre/issre2012w.html#BanerjeeMC12
2282537	Shelly_Agarwal	2012	Assessing the Performance of Networked Computer Based Systems.	db/conf/issre/issre2012w.html#Agarwal12
2282574	Gigon_Bae,Gregg_Rothermel,Doo-Hwan_Bae	2012	On the Relative Strengths of Model-Based and Dynamic Event Extraction-Based GUI Testing Techniques: An Empirical Study.	db/conf/issre/issre2012.html#BaeRB12
2282597	Jean_Araujo,Rubens_de_S._Matos,Paulo_Romero_Martins_Maciel,Francisco_Vieira,Rivalino_Matias,Kishor_S._Trivedi	2011	Software Rejuvenation in Eucalyptus Cloud Computing Infrastructure: A Method Based on Time Series Forecasting and Multiple Thresholds.	db/conf/issre/wosar2011.html#AraujoMMVMT11
2282604	Catello_Di_Martino	2012	Software at Scale for Building Resilient Wireless Sensor Networks.	db/conf/issre/issre2012w.html#Martino12
2282608	Cristiano_Bertolini,Alexandre_Mota,Eduardo_Aranha	2010	Calibrating Probabilistic GUI Testing Models Based on Experiments and Survival Analysis.	db/conf/issre/issre2010.html#BertoliniMA10
2282610	Jing_Zhao,Yuliang_Jin,Kishor_S._Trivedi,Rivalino_Matias	2011	Injecting Memory Leaks to Accelerate Software Failures.	db/conf/issre/issre2011.html#ZhaoJTM11
2282611	Elmahdi_Omar,Sudipto_Ghosh	2012	An Exploratory Study of Higher Order Mutation Testing in Aspect-Oriented Programming.	db/conf/issre/issre2012.html#OmarG12
2282644	Nuno_Silva,Rui_Lopes	2011	Independent Test Verification: What Metrics Have a Word to Say.	db/conf/issre/wosocer2011.html#SilvaL11
2282650	Ivano_Alessandro_Elia,Fonseca,Marco_Vieira	2010	Comparing SQL Injection Detection Tools Using Attack Injection: An Experimental Study.	db/conf/issre/issre2010.html#EliaFV10
2282654	derberg,Benjamin_Vedder	2012	Composable Safety-Critical Systems Based on Pre-certified Software Components.	db/conf/issre/issre2012w.html#SoderbergV12
2282662	Rachel_Burrows,Fabiano_Cutigi_Ferrari,vio_Augusto_Lazzarini_Lemos,Alessandro_Garcia,ani	2010	the Fault-Proneness of Aspect-Oriented Programs: An Empirical Study.	db/conf/issre/issre2010.html#BurrowsFLGT10
2282673	Kumi_Jinzenji,Takashi_Hoshino,Laurie_Williams,Kenji_Takahashi	2012	Metric-Based Quality Evaluations for Iterative Software Development Approaches Like Agile.	db/conf/issre/issre2012w.html#JinzenjiHWT12
2282682	Nina_Elisabeth_Holt,Richard_Torkar,Lionel_C._Briand,Kai_Hansen	2012	State-Based Testing: Industrial Evaluation of the Cost-Effectiveness of Round-Trip Path and Sneak-Path Strategies.	db/conf/issre/issre2012.html#HoltTBH12
2282683	Antoine_Ferlin,Virginie_Wiels	2012	Combination of Static and Dynamic Analyses for the Certification of Avionics Software.	db/conf/issre/issre2012w.html#FerlinW12
2282685	Florence_Charreteur,Arnaud_Gotlieb	2010	Constraint-Based Test Input Generation for Java Bytecode.	db/conf/issre/issre2010.html#CharreteurG10
2282686	Yilei_Zhang,Zibin_Zheng,Michael_R._Lyu	2011	WSPred: A Time-Aware Personalized QoS Prediction Framework for Web Services.	db/conf/issre/issre2011.html#ZhangZL11
2282696	Pengfei_Zheng,Qingguo_Xu,Yong_Qi	2012	An Advanced Methodology for Measuring and Characterizing Software Aging.	db/conf/issre/issre2012w.html#ZhengXQ12
2282698	Marc_Forster,Daniel_Schneider_0001	2010	Flexible, Any-Time Fault Tree Analysis with Component Logic Models.	db/conf/issre/issre2010.html#ForsterS10
2282699	As'ad_Salkham,Antonio_Pecchia,Nuno_Silva	2012	Assessing AUTOSAR Systems Using Fault Injection.	db/conf/issre/issre2012w.html#SalkhamPS12
2282703	Hongbo_Zhou,Qian_Wang,Dahai_Jin,Yunzhan_Gong	2012	A Static Detecting Model for Invalid Arithmetic Operation Based on Alias Analysis.	db/conf/issre/issre2012w.html#ZhouWJG12
2282705	Haruto_Tanno,Xiaojing_Zhang,Takashi_Hoshino	2012	Design-Model-Based Test Data Generation for Database Applications.	db/conf/issre/issre2012w.html#TannoZH12
2282710	May_Khalil,Yvan_Labiche	2010	On the Round Trip Path Testing Strategy.	db/conf/issre/issre2010.html#KhalilL10
2282714	Frank_Reichenbach,Jan_Endresen,Mohammad_M._R._Chowdhury,Ã¸	2012	A Pragmatic Approach on Combined Safety and Security Risk Analysis.	db/conf/issre/issre2012w.html#ReichenbachECR12
2282720	Sven_Apel,Wolfgang_Scholz,Christian_Lengauer,stner	2010	Detecting Dependences and Interactions in Feature-Oriented Design.	db/conf/issre/issre2010.html#ApelSLK10
2282734	Henrik_Jonsson,Stig_Larsson,Sasikumar_Punnekkat	2012	Agile Practices in Regulated Railway Software Development.	db/conf/issre/issre2012w.html#JonssonLP12
2282741	Michael_Paulitsch,Rupert_Reiger,Lorenzo_Strigini,Robin_E._Bloomfield	2012	Evidence-Based Security in Aerospace: From Safety to Security and Back Again.	db/conf/issre/issre2012w.html#PaulitschRSB12
2282742	Fonseca,Marco_Vieira,Henrique_Madeira	2010	The Web Attacker Perspective - A Field Study.	db/conf/issre/issre2010.html#FonsecaVM10
2282746	William_G._J._Halfond	2012	Automated Checking of Web Application Invocations.	db/conf/issre/issre2012.html#Halfond12
2282747	Ajeet_Kumar_Pandey,Jessy_George_Smith,Vivek_Diwanji	2012	Cost Effective Reliability Centric Validation Model for Automotive ECUs.	db/conf/issre/issre2012w.html#PandeyJD12
2282748	Nuno_Antunes,Marco_Vieira	2012	Detecting Vulnerabilities in Service Oriented Architectures.	db/conf/issre/issre2012w.html#AntunesV12
2282760	Ram_Chillarege	2011	Understanding Bohr-Mandel Bugs through ODC Triggers and a Case Study with Empirical Estimations of Their Field Proportion.	db/conf/issre/wosar2011.html#Chillarege11
2282763	Adrien_Mouaffo_Tiadjio,Kavyashree_Jamboti	2012	Requirements and Evaluation of Safety Analysis Techniques for Ambient Assisted Living Systems.	db/conf/issre/issre2012w.html#TiadjioJ12
2282767	Zibin_Zheng,Tom_Chao_Zhou,Michael_R._Lyu,Irwin_King	2010	FTCloud: A Component Ranking Framework for Fault-Tolerant Cloud Applications.	db/conf/issre/issre2010.html#ZhengZLK10
2282771	Rivalino_Matias,Kishor_S._Trivedi,Paulo_Romero_Martins_Maciel	2010	Using Accelerated Life Tests to Estimate Time to Software Aging Failure.	db/conf/issre/issre2010.html#MatiasTM10
2282773	Fabrizio_Pastore,Leonardo_Mariani,Alberto_Goffi,Manuel_Oriol,Michael_Wahler	2012	Dynamic Analysis of Upgrades in C/C++ Software.	db/conf/issre/issre2012.html#PastoreMGOW12
2282778	Lingming_Zhang,Darko_Marinov,Lu_Zhang_0023,Sarfraz_Khurshid	2011	An Empirical Study of JUnit Test-Suite Reduction.	db/conf/issre/issre2011.html#ZhangMZK11
2282780	Gabriella_Carrozza,Mauro_Faella,Francesco_Fucci,Roberto_Pietrantuono,Stefano_Russo	2012	Integrating MDT in an Industrial Process in the Air Traffic Control Domain.	db/conf/issre/issre2012w.html#CarrozzaFFPR12
2282794	Edward_Condon,Michel_Cukier	2012	Using Population Characteristics to Build Forecasting Models for Computer Security Incidents.	db/conf/issre/issre2012.html#CondonC12
2282817	Rajwinder_Kaur_Panesar-Walawege,Mehrdad_Sabetzadeh,Lionel_C._Briand	2011	A Model-Driven Engineering Approach to Support the Verification of Compliance to Safety Standards.	db/conf/issre/issre2011.html#Panesar-WalawegeSB11
2282818	Boya_Sun,Gang_Shu,Andy_Podgurski,Shirong_Li,Shijie_Zhang,Jiong_Yang	2010	Propagating Bug Fixes with Fast Subgraph Matching.	db/conf/issre/issre2010.html#SunSPLZY10
2282820	Aymeric_Hervieu,Benoit_Baudry,Arnaud_Gotlieb	2011	PACOGEN: Automatic Generation of Pairwise Test Configurations from Feature Models.	db/conf/issre/issre2011.html#HervieuBG11
2282826	Hiroyuki_Okamura,Tadashi_Dohi	2010	Performance-aware software rejuvenation strategies in a queueing system.	db/conf/issre/wosar2010.html#OkamuraD10
2282840	Anton_Barua,Hossain_Shahriar,Mohammad_Zulkernine	2011	Server Side Detection of Content Sniffing Attacks.	db/conf/issre/issre2011.html#BaruaSZ11
2282856	Oksoon_Jeong	2012	A Practical Extension of Pairwise Testing.	db/conf/issre/issre2012w.html#Jeong12
2282858	Elisabeth_A._Nguyen,Carlos_F._Rexach,David_P._Thorpe,Andrew_E._Walther	2010	The Importance of Data Quality in Software Reliability Modeling.	db/conf/issre/issre2010.html#NguyenRTW10
2282861	Shota_Takama,Vaise_Patu,Yutaka_Matsuno,Shuichiro_Yamamoto	2012	A Proposal on a Method for Reviewing Operation Manuals of Supercomputer.	db/conf/issre/issre2012w.html#TakamaPMY12
2282863	Mitsuhiro_Nakamura,Tomoki_Hamagami	2012	A Software Quality Evaluation Method Using the Change of Source Code Metrics.	db/conf/issre/issre2012w.html#NakamuraH12
2282880	Domenico_Cotroneo,Roberto_Natella,Roberto_Pietrantuono	2010	Is software aging related to software metrics?	db/conf/issre/wosar2010.html#CotroneoNP10
2282884	Shadi_Abdul_Khalek,Sarfraz_Khurshid	2011	Efficiently Running Test Suites Using Abstract Undo Operations.	db/conf/issre/issre2011.html#KhalekK11
2282887	Amina_Magdich,Yessine_Hadj_Kacem,Adel_Mahfoudhi,Mohamed_Abid	2012	A MARTE Extension for Global Scheduling Analysis of Multiprocessor Systems.	db/conf/issre/issre2012.html#MagdichKMA12
2282888	Fumio_Machida,Victor_F._Nicola,Kishor_S._Trivedi	2011	Job Completion Time on a Virtualized Server Subject to Software Aging and Rejuvenation.	db/conf/issre/wosar2011.html#MachidaNT11
2282894	Motoki_Yoan,Midori_Sugaya,Kimio_Kuramitsu	2012	A Study of Converting Risk to Assurance Case.	db/conf/issre/issre2012w.html#YoanSK12
2282909	Prasanth_Anbalagan,Mladen_A._Vouk	2010	Towards a Bayesian Approach in Modeling the Disclosure of Unique Security Faults in Open Source Projects.	db/conf/issre/issre2010.html#AnbalaganV10
2282918	Rivalino_Matias,Ibrahim_Beicker,o,Paulo_R._M._Maciel	2010	Measuring software aging effects through OS kernel instrumentation.	db/conf/issre/wosar2010.html#MatiasBLM10
2282929	Rafik_Henia,Laurent_Rioux,Nicolas_Sordon,Thomas_Vergnaud	2012	Early Performance Estimation for Industrial Component-Based Design of Reliable Software Defined Radio System.	db/conf/issre/issre2012w.html#HeniaRSV12
2282930	Brady_J._Garvin,Myra_B._Cohen	2011	Feature Interaction Faults Revisited: An Exploratory Study.	db/conf/issre/issre2011.html#GarvinC11
2282944	Rafik_Henia,Joseph_Machrouh,Laurent_Rioux	2012	Safety and Performance Co-engineering: New MDE Challenge for Critical Applications Design?	db/conf/issre/issre2012w.html#HeniaMR12
2282947	Ilya_Lopatkin,Alexei_Iliasov,Alexander_Romanovsky	2011	Rigorous Development of Dependable Systems Using Fault Tolerance Views.	db/conf/issre/issre2011.html#LopatkinIR11
2282948	Hossain_Shahriar,Mohammad_Zulkernine	2010	Client-Side Detection of Cross-Site Request Forgery Attacks.	db/conf/issre/issre2010.html#ShahriarZ10
2282953	Jing_Zhao,Kishor_S._Trivedi,Yanbin_Wang,Xiaoyong_Chen	2010	Evaluation of software performance affected by aging.	db/conf/issre/wosar2010.html#ZhaoTWC10
2282956	Feng_Zheng,Jun_Ai,Jingwei_Shang,Jinhui_Wang	2012	Accelerate the Software Software Reliability Testing Execution Process with Fuzzy Discrimination.	db/conf/issre/issre2012w.html#ZhengASW12
2282962	Mike_Papadakis,Nicos_Malevris	2010	Automatic Mutation Test Case Generation via Dynamic Symbolic Execution.	db/conf/issre/issre2010.html#PapadakisM10
2282969	rnander,Rikard_Land,Patrick_J._Graydon,Kristina_Lundqvist,Philippa_Conmy	2012	A Method to Formally Evaluate Safety Case Evidences against a System Architecture Model.	db/conf/issre/issre2012w.html#BjornanderLGLC12
2282971	Sunita_Chulani,Pete_Rotella,Bob_Mullen	2012	Software Reliability Classes: A Basis for Release and Product Quality Expectations.	db/conf/issre/issre2012w.html#ChulaniRM12
2282973	Nuno_Antunes,Marco_Vieira	2012	Evaluating and Improving Penetration Testing in Web Services.	db/conf/issre/issre2012.html#AntunesV12a
2282975	Javier_Alonso,Michael_Grottke,Allen_P._Nikora,Kishor_S._Trivedi	2012	The Nature of the Times to Flight Software Failure during Space Missions.	db/conf/issre/issre2012.html#AlonsoGNT12
2282980	Mustafa_Hammad,Jonathan_Cook	2012	Compositional Verification of Sensor Software Using Uppall.	db/conf/issre/issre2012.html#HammadC12
2282982	Domenico_Cotroneo,Roberto_Natella	2012	Monitoring of Aging Software Systems Affected by Integer Overflows.	db/conf/issre/issre2012w.html#CotroneoN12
2297723	Saurabh_Joshi_0001,Shuvendu_K._Lahiri,Akash_Lal	2012	Underspecified harnesses and interleaved bugs.	db/conf/popl/popl2012.html#JoshiLL12
2297776	Mark_Batty,Scott_Owens,Susmit_Sarkar,Peter_Sewell,Tjark_Weber	2011	Mathematizing C++ concurrency.	db/conf/popl/popl2011.html#BattyOSSW11
2297778	Yannis_Smaragdakis,Martin_Bravenboer,k	2011	Pick your contexts well: understanding object-sensitivity.	db/conf/popl/popl2011.html#SmaragdakisBL11
2297781	Jean-Baptiste_Tristan,Xavier_Leroy	2010	A simple, verified validator for software pipelining.	db/conf/popl/popl2010.html#TristanL10
2297782	k,Kwok-Chiang_Andrew_Chung	2011	Points-to analysis with efficient strong updates.	db/conf/popl/popl2011.html#LhotakC11
2297785	Azadeh_Farzan,Zachary_Kincaid	2012	Verification of parameterized concurrent programs by modular reasoning about data and control.	db/conf/popl/popl2012.html#FarzanK12
2297790	Magnus_O._Myreen	2010	Verified just-in-time compiler on x86.	db/conf/popl/popl2010.html#Myreen10
2297795	Brad_Nemanich,Daniel_E._Cooke,J._Nelson_Rushton	2010	SequenceL: transparency and multi-core parallelisms.	db/conf/popl/damp2010.html#NemanichCR10
2297805	Stephan_van_Staden,Cristiano_Calcagno,Bertrand_Meyer	2012	Freefinement.	db/conf/popl/popl2012.html#StadenCM12
2297808	Tobias_Wrigstad,Francesco_Zappa_Nardelli,Sylvain_Lebresne,stlund,Jan_Vitek	2010	Integrating typed and untyped code in a scripting language.	db/conf/popl/popl2010.html#WrigstadNLOV10
2297827	Javier_Esparza,Pierre_Ganty	2011	Complexity of pattern-based verification for multithreaded programs.	db/conf/popl/popl2011.html#EsparzaG11
2297838	Michael_Lesniak	2010	PASTHA: parallelizing stencil calculations in Haskell.	db/conf/popl/damp2010.html#Lesniak10
2297851	Aseem_Rastogi,Avik_Chaudhuri,Basil_Hosmer	2012	The ins and outs of gradual type inference.	db/conf/popl/popl2012.html#RastogiCH12
2297865	Dominic_A._Orchard,Max_Bolingbroke,Alan_Mycroft	2010	Ypnos: declarative, parallel structured grid programming.	db/conf/popl/damp2010.html#OrchardBM10
2297866	Andrew_M._Pitts	2010	Nominal system T.	db/conf/popl/popl2010.html#Pitts10
2297872	Nikos_Tzevelekos	2011	Fresh-register automata.	db/conf/popl/popl2011.html#Tzevelekos11
2297881	Julien_Cretin,my	2012	On the power of coercion abstraction.	db/conf/popl/popl2012.html#CretinR12
2297883	Chung-Kil_Hur,Derek_Dreyer,Georg_Neis,Viktor_Vafeiadis	2012	The marriage of bisimulations and Kripke logical relations.	db/conf/popl/popl2012.html#HurDNV12
2297889	Philippa_Gardner,Sergio_Maffeis,Gareth_David_Smith	2012	Towards a program logic for JavaScript.	db/conf/popl/popl2012.html#GardnerMS12
2297896	Zeyuan_Allen_Zhu,Sasa_Misailovic,Jonathan_A._Kelner,Martin_C._Rinard	2012	Randomized accuracy-aware program transformations for efficient approximate computations.	db/conf/popl/popl2012.html#ZhuMKR12
2297903	Dan_R._Ghica,Alex_I._Smith	2011	Geometry of synthesis III: resource management through type inference.	db/conf/popl/popl2011.html#GhicaS11
2297911	David_C._J._Matthews,Makarius_Wenzel	2010	Efficient parallel programming in Poly/ML and Isabelle/ML.	db/conf/popl/damp2010.html#MatthewsW10
2297923	Tahina_Ramananandro,Gabriel_Dos_Reis,Xavier_Leroy	2012	A mechanized semantics for C++ object construction and destruction, with applications to resource management.	db/conf/popl/popl2012.html#RamananandroRL12
2297928	Norman_Ramsey,o_Dias	2011	Resourceable, retargetable, modular instruction selection using a machine-independent, type-based tiling of low-level intermediate code.	db/conf/popl/popl2011.html#RamseyD11
2297938	DeLesley_S._Hutchins	2010	Pure subtype systems.	db/conf/popl/popl2010.html#Hutchins10
2297945	Krystof_Hoder,cs,Andrei_Voronkov	2012	Playing in the grey area of proofs.	db/conf/popl/popl2012.html#HoderKV12
2297959	Mike_Dodds,Suresh_Jagannathan,Matthew_J._Parkinson	2011	Modular reasoning for deterministic parallelism.	db/conf/popl/popl2011.html#DoddsJP11
2297960	Stephen_Magill,Ming-Hsien_Tsai,Peter_Lee_0001,Yih-Kuen_Tsay	2010	Automatic numeric abstractions for heap-manipulating programs.	db/conf/popl/popl2010.html#MagillTLT10
2297973	Limin_Jia,Jianzhou_Zhao,berg,Stephanie_Weirich	2010	Dependent types and program equivalence.	db/conf/popl/popl2010.html#JiaZSW10
2297980	Robert_L._Bocchino_Jr.,Stephen_Heumann,Nima_Honarmand,Sarita_V._Adve,Vikram_S._Adve,Adam_Welc,Tatiana_Shpeisman	2011	Safe nondeterminism in a deterministic-by-default parallel language.	db/conf/popl/popl2011.html#BocchinoHHAAWS11
2297983	Zhijing_G._Mou,Hai_Liu,Paul_Hudak	2010	Compress-and-conquer for optimal multicore computing.	db/conf/popl/damp2010.html#MouLH10
2297994	Nishant_Sinha,Chao_Wang_0001	2011	On interference abstractions.	db/conf/popl/popl2011.html#SinhaW11
2298009	Martin_D._Schwarz,Helmut_Seidl,Vesal_Vojdani,Peter_Lammich,ller-Olm	2011	Static analysis of interrupt-driven programs synchronized via the priority ceiling protocol.	db/conf/popl/popl2011.html#SchwarzSVLM11
2298012	Paul_Bone,Zoltan_Somogyi,Peter_Schachte	2012	Controlling loops in parallel mercury code.	db/conf/popl/damp2012.html#BoneSS12
2298016	Patrick_Cousot,Radhia_Cousot	2012	An abstract interpretation framework for termination.	db/conf/popl/popl2012.html#CousotC12
2298018	Matko_Botincan,Mike_Dodds,Suresh_Jagannathan	2012	Resource-sensitive synchronization inference by abduction.	db/conf/popl/popl2012.html#BotincanDJ12
2298024	ric_Peschanski	2011	Parallel computing with the Pi-calculus.	db/conf/popl/damp2011.html#Peschanski11
2298029	Trevor_Jim,Yitzhak_Mandelbaum,David_Walker	2010	Semantics and algorithms for data-dependent grammars.	db/conf/popl/popl2010.html#JimMW10
2298045	Jean_Yang,Kuat_Yessenov,Armando_Solar-Lezama	2012	A language for automatically enforcing privacy policies.	db/conf/popl/popl2012.html#YangYS12
2298047	Samik_Basu,Tevfik_Bultan,Meriem_Ouederni	2012	Deciding choreography realizability.	db/conf/popl/popl2012.html#BasuBO12
2298052	l_Pouchet,Uday_Bondhugula,dric_Bastoul,Albert_Cohen_0001,J._Ramanujam,P._Sadayappan,Nicolas_Vasilache	2011	Loop transformations: convexity, pruning and optimization.	db/conf/popl/popl2011.html#PouchetBBCRSV11
2298064	Philippe_Suter,Mirco_Dotta,Viktor_Kuncak	2010	Decision procedures for algebraic data types with abstractions.	db/conf/popl/popl2010.html#SuterDK10
2298080	Aquinas_Hobor,Robert_Dockins,Andrew_W._Appel	2010	A theory of indirection via approximation.	db/conf/popl/popl2010.html#HoborDA10
2298086	Saurabh_Srivastava,Sumit_Gulwani,Jeffrey_S._Foster	2010	From program verification to program synthesis.	db/conf/popl/popl2010.html#SrivastavaGF10
2298089	Percy_Liang,Omer_Tripp,Mayur_Naik	2011	Learning minimal abstractions.	db/conf/popl/popl2011.html#LiangTN11
2298094	Dominic_Duggan,Jianhua_Yao	2012	Sessional dataflow: short paper.	db/conf/popl/damp2012.html#DugganY12
2298097	Hagit_Attiya,G._Ramalingam,Noam_Rinetzky	2010	Sequential verification of serializability.	db/conf/popl/popl2010.html#AttiyaRR10
2298107	Xavier_Leroy	2011	Verified squared: does critical software deserve verified tools?	db/conf/popl/popl2011.html#Leroy11
2298112	Neelakantan_R._Krishnaswami,Nick_Benton,Jan_Hoffmann_0002	2012	Higher-order functional reactive programming in bounded space.	db/conf/popl/popl2012.html#KrishnaswamiBH12
2298116	J._Gregory_Malecha,Greg_Morrisett,Avraham_Shinnar,Ryan_Wisnesky	2010	Toward a verified relational database management system.	db/conf/popl/popl2010.html#MalechaMSW10
2298130	me_Leroux	2011	Vector addition system reachability problem: a short self-contained proof.	db/conf/popl/popl2011.html#Leroux11
2298140	Andrew_Cave,Brigitte_Pientka	2012	Programming with binders and indexed data-types.	db/conf/popl/popl2012.html#CaveP12
2298194	Anna_Bendersky,Erez_Petrank	2011	Space overhead bounds for dynamic memory management with partial compaction.	db/conf/popl/popl2011.html#BenderskyP11
2298196	Martin_T._Vechev,Eran_Yahav,Greta_Yorsh	2010	Abstraction-guided synthesis of synchronization.	db/conf/popl/popl2010.html#VechevYY10
2298198	Mohamed_Faouzi_Atig,Ahmed_Bouajjani,Sebastian_Burckhardt,Madanlal_Musuvathi	2010	On the verification problem for weak memory models.	db/conf/popl/popl2010.html#AtigBBM10
2298202	Niklas_Broberg,David_Sands	2010	Paralocks: role-based information flow control and beyond.	db/conf/popl/popl2010.html#BrobergS10
2298204	Antonis_Stampoulis,Zhong_Shao	2012	Static and user-extensible proof checking.	db/conf/popl/popl2012.html#StampoulisS12
2298218	Jean-Phillipe_Martin,Michael_Hicks,Manuel_Costa,Periklis_Akritidis,Miguel_Castro	2010	Dynamically checking ownership policies in concurrent c/c++ programs.	db/conf/popl/popl2010.html#MartinHCAC10
2298231	Aleksandar_Nanevski,Viktor_Vafeiadis,Josh_Berdine	2010	Structuring the verification of heap-manipulating programs.	db/conf/popl/popl2010.html#NanevskiVB10
2298240	Patrice_Godefroid,Aditya_V._Nori,Sriram_K._Rajamani,SaiDeep_Tetali	2010	Compositional may-must program analysis: unleashing the power of alternation.	db/conf/popl/popl2010.html#GodefroidNRT10
2298262	Derek_Dreyer,Georg_Neis,Andreas_Rossberg,Lars_Birkedal	2010	A relational modal logic for higher-order stateful ADTs.	db/conf/popl/popl2010.html#DreyerNRB10
2298268	Mark_Batty,Kayvan_Memarian,Scott_Owens,Susmit_Sarkar,Peter_Sewell	2012	Clarifying and compiling C/C++ concurrency: from C++11 to POWER.	db/conf/popl/popl2012.html#BattyMOSS12
2298273	Matthias_Heizmann,Jochen_Hoenicke,Andreas_Podelski	2010	Nested interpolants.	db/conf/popl/popl2010.html#HeizmannHP10
2298282	Patrick_Maxim_Rondon,Ming_Kawaguchi,Ranjit_Jhala	2010	Low-level liquid types.	db/conf/popl/popl2010.html#RondonKJ10
2298294	Shu-yu_Guo,Jens_Palsberg	2011	The essence of compiling with traces.	db/conf/popl/popl2011.html#GuoP11
2298298	Jong-hoon_(David)_An,Avik_Chaudhuri,Jeffrey_S._Foster,Michael_Hicks	2011	Dynamic inference of static types for ruby.	db/conf/popl/popl2011.html#AnCFH11
2298307	Chucky_Ellison,Grigore_Rosu	2012	An executable formal semantics of C with applications.	db/conf/popl/popl2012.html#EllisonR12
2298326	Isil_Dillig,Thomas_Dillig,Alex_Aiken	2011	Precise reasoning for programs using containers.	db/conf/popl/popl2011.html#DilligDA11
2298335	Andrew_D._Gordon,Robert_Harper_0001,John_Harrison,Alan_Jeffrey,Peter_Sewell	2011	Robin Milner 1934--2010: verification, languages, and concurrency.	db/conf/popl/popl2011.html#GordonHHJS11
2298358	ksal,Viktor_Kuncak,Philippe_Suter	2012	Constraints as control.	db/conf/popl/popl2012.html#KoksalKS12
2298364	Jesse_A._Tov,Riccardo_Pucella	2011	Practical affine types.	db/conf/popl/popl2011.html#TovP11
2298371	Hongjin_Liang,Xinyu_Feng,Ming_Fu	2012	A rely-guarantee-based simulation for verifying concurrent program transformations.	db/conf/popl/popl2012.html#LiangFF12
2298377	Hagit_Attiya,Rachid_Guerraoui,Danny_Hendler,Petr_Kuznetsov,Maged_M._Michael,Martin_T._Vechev	2011	Laws of order: expensive synchronization in concurrent algorithms cannot be eliminated.	db/conf/popl/popl2011.html#AttiyaGHKMV11
2298378	Xavier_Rival,Bor-Yuh_Evan_Chang	2011	Calling context abstraction with shapes.	db/conf/popl/popl2011.html#RivalC11
2298381	Rajeev_Alur,Ã½	2011	Streaming transducers for algorithmic verification of single-pass list-processing programs.	db/conf/popl/popl2011.html#AlurC11
2298383	Gilles_Barthe,pf,Federico_Olmedo,guelin	2012	Probabilistic relational reasoning for differential privacy.	db/conf/popl/popl2012.html#BartheKOB12
2298388	Parthasarathy_Madhusudan,Xiaokang_Qiu,Andrei_Stefanescu	2012	Recursive proofs for inductive tree data-structures.	db/conf/popl/popl2012.html#MadhusudanQS12
2298401	Michael_Greenberg_0002,Benjamin_C._Pierce,Stephanie_Weirich	2010	Contracts made manifest.	db/conf/popl/popl2010.html#GreenbergPW10
2298407	Ravi_Chugh,Patrick_Maxim_Rondon,Ranjit_Jhala	2012	Nested refinements: a logic for duck typing.	db/conf/popl/popl2012.html#ChughRJ12
2298412	Ashutosh_Gupta,Corneliu_Popeea,Andrey_Rybalchenko	2011	Predicate abstraction and refinement for verifying multi-threaded programs.	db/conf/popl/popl2011.html#GuptaPR11
2298423	Bradford_Larsen	2011	Simple optimizations for an applicative array language for graphics processors.	db/conf/popl/damp2011.html#Larsen11
2298426	Yannis_Smaragdakis,Jacob_Evans,Caitlin_Sadowski,Jaeheon_Yi,Cormac_Flanagan	2012	Sound predictive race detection in polynomial time.	db/conf/popl/popl2012.html#SmaragdakisESYF12
2298432	Ahmed_Bouajjani,Michael_Emmi	2012	Analysis of recursively parallel programs.	db/conf/popl/popl2012.html#BouajjaniE12
2298442	Laurent_D._Michel	2010	Parallelizing constraint programs.	db/conf/popl/damp2010.html#Michel10
2298452	Amal_Ahmed,Robert_Bruce_Findler,Jeremy_G._Siek,Philip_Wadler	2011	Blame for all.	db/conf/popl/popl2011.html#AhmedFSW11
2298466	Martin_Hofmann_0001,Benjamin_C._Pierce,Daniel_Wagner_0001	2012	Edit lenses.	db/conf/popl/popl2012.html#HofmannPW12
2298505	Joaquin_Aguado,Michael_Mendler	2011	Computing with streams.	db/conf/popl/damp2011.html#AguadoM11
2298514	Jianzhou_Zhao,Santosh_Nagarakatte,Milo_M._K._Martin,Steve_Zdancewic	2012	Formalizing the LLVM intermediate representation for verified program transformations.	db/conf/popl/popl2012.html#ZhaoNMZ12
2298554	Jing_Guo,Jeyarajan_Thiyagalingam,Sven-Bodo_Scholz	2011	Breaking the GPU programming barrier with the auto-parallelising SAC compiler.	db/conf/popl/damp2011.html#GuoTS11
2298555	fer,Oege_de_Moor	2010	Type inference for datalog with complex type hierarchies.	db/conf/popl/popl2010.html#SchaferM10
2298556	Adam_Chlipala	2010	A verified compiler for an impure functional language.	db/conf/popl/popl2010.html#Chlipala10
2298571	Andrzej_Filinski	2010	Monads in action.	db/conf/popl/popl2010.html#Filinski10
2298574	Byron_Cook,Eric_Koskinen	2011	Making prophecies with decision predicates.	db/conf/popl/popl2011.html#CookK11
2298577	Jeremy_G._Siek,Philip_Wadler	2010	Threesomes, with and without blame.	db/conf/popl/popl2010.html#SiekW10
2298580	Karl_Naden,Robert_Bocchino,Jonathan_Aldrich,Kevin_Bierhoff	2012	A type system for borrowing permissions.	db/conf/popl/popl2012.html#NadenBAB12
2298582	Simon_J._Gay,Vasco_Thudichum_Vasconcelos,nio_Ravara,Nils_Gesbert,Alexandre_Z._Caldeira	2010	Modular session types for distributed object-oriented programming.	db/conf/popl/popl2010.html#GayVRGC10
2298586	Sumit_Gulwani	2011	Automating string processing in spreadsheets using input-output examples.	db/conf/popl/popl2011.html#Gulwani11
2298593	Phillip_Heidegger,Annette_Bieniusa,Peter_Thiemann	2012	Access permission contracts for scripting languages.	db/conf/popl/popl2012.html#HeideggerBT12
2298613	Dimitrios_Prountzos,Roman_Manevich,Keshav_Pingali,Kathryn_S._McKinley	2011	A shape analysis for optimizing parallel graph programs.	db/conf/popl/popl2011.html#PrountzosMPM11
2298622	Abdorreza_Savadi,Morteza_Moradi,Hossein_Deldari	2012	Multi-DaC programming model: a variant of multi-BSP model for divide-and-conquer algorithms.	db/conf/popl/damp2012.html#SavadiMD12
2298637	Tahina_Ramananandro,Gabriel_Dos_Reis,Xavier_Leroy	2011	Formal verification of object layout for c++ multiple inheritance.	db/conf/popl/popl2011.html#RamananandroRL11
2298683	P._Madhusudan,Gennaro_Parlato,Xiaokang_Qiu	2011	Decidable logics combining heap structures and data.	db/conf/popl/popl2011.html#MadhusudanPQ11
2298686	Mikolaj_Bojanczyk,Laurent_Braud,Bartek_Klin,Slawomir_Lasota	2012	Towards nominal computation.	db/conf/popl/popl2012.html#BojanczykBKL12
2298687	Patrick_Cousot,Radhia_Cousot,Francesco_Logozzo	2011	A parametric segmentation functor for fully automatic and scalable array content analysis.	db/conf/popl/popl2011.html#CousotCL11
2298691	Thibaut_Balabonski	2012	A unified approach to fully lazy sharing.	db/conf/popl/popl2012.html#Balabonski12
2298695	Tachio_Terauchi	2010	Dependent types from counterexamples.	db/conf/popl/popl2010.html#Terauchi10
2298743	P._Madhusudan,Gennaro_Parlato	2011	The tree width of auxiliary storage.	db/conf/popl/popl2011.html#MadhusudanP11
2298765	Sooraj_Bhat,Ashish_Agarwal,Richard_W._Vuduc,Alexander_G._Gray	2012	A type theory for probability density functions.	db/conf/popl/popl2012.html#BhatAVG12
2298771	Lars_Birkedal,Bernhard_Reus,Jan_Schwinghammer,vring,Jacob_Thamsborg,Hongseok_Yang	2011	Step-indexed kripke models over recursive worlds.	db/conf/popl/popl2011.html#BirkedalRSSTY11
2298780	Jan_Hoffmann_0002,Klaus_Aehlig,Martin_Hofmann_0001	2011	Multivariate amortized resource analysis.	db/conf/popl/popl2011.html#HoffmannAH11
2298782	Thomas_H._Austin,Cormac_Flanagan	2012	Multiple facets for dynamic information flow.	db/conf/popl/popl2012.html#AustinF12
2298801	Andrew_P._Black,Peter_W._O'Hearn	2012	Presentation of the SIGPLAN distinguished achievement award to Sir Charles Antony Richard Hoare, FRS, FREng, FBCS; and interview.	db/conf/popl/popl2012.html#BlackO12
2298811	Casey_Klein,John_Clements,Christos_Dimoulas,Carl_Eastlund,Matthias_Felleisen,Matthew_Flatt,Jay_A._McCarthy,Jon_Rafkind,Sam_Tobin-Hochstadt,Robert_Bruce_Findler	2012	Run your research: on the effectiveness of lightweight mechanization.	db/conf/popl/popl2012.html#KleinCDEFFMRTF12
2298819	Christos_Dimoulas,Robert_Bruce_Findler,Cormac_Flanagan,Matthias_Felleisen	2011	Correct blame for contracts: no more scapegoating.	db/conf/popl/popl2011.html#DimoulasFFF11
2298820	Koen_Claessen,Mary_Sheeran,Joel_Svensson	2012	Expressive array constructs in an embedded GPU kernel programming language.	db/conf/popl/damp2012.html#ClaessenSS12
2298825	Roshan_P._James,Amr_Sabry	2012	Information effects.	db/conf/popl/popl2012.html#JamesS12
2298827	Daniel_R._Licata,Robert_Harper_0001	2012	Canonicity for 2-dimensional type theory.	db/conf/popl/popl2012.html#LicataH12
2298838	C.-H._Luke_Ong,Steven_J._Ramsay	2011	Verifying higher-order functional programs with pattern-matching algebraic data types.	db/conf/popl/popl2011.html#OngR11
2298848	Mayur_Naik,Hongseok_Yang,Ghila_Castelnuovo,Mooly_Sagiv	2012	Abstractions from tests.	db/conf/popl/popl2012.html#NaikYCS12
2298858	Pierre-Yves_Strub,Nikhil_Swamy,dric_Fournet,Juan_Chen	2012	Self-certification: bootstrapping certified typecheckers in F* with Coq.	db/conf/popl/popl2012.html#StrubSFC12
2298876	lou,Nobuko_Yoshida	2011	Dynamic multirole session types.	db/conf/popl/popl2011.html#DenielouY11
2298896	Simona_Perri,Francesco_Ricca,Marco_Sirianni	2010	A parallel ASP instantiator based on DLV.	db/conf/popl/damp2010.html#PerriRS10
2298900	Karthikeyan_Bhargavan,dric_Fournet,Andrew_D._Gordon	2010	Modular verification of security protocol code by typing.	db/conf/popl/popl2010.html#BhargavanFG10
2298930	Naoki_Kobayashi_0001,Naoshi_Tabuchi,Hiroshi_Unno	2010	Higher-order multi-parameter tree transducers and recursion schemes for program verification.	db/conf/popl/popl2010.html#KobayashiTU10
2298931	Donald_Ray,Jay_Ligatti	2012	Defining code-injection attacks.	db/conf/popl/popl2012.html#RayL12
2298963	Ohad_Kammar,Gordon_D._Plotkin	2012	Algebraic foundations for effect-dependent optimisations.	db/conf/popl/popl2012.html#KammarP12
2298967	Steffen_Jost,Kevin_Hammond,Hans-Wolfgang_Loidl,Martin_Hofmann_0001	2010	Static determination of quantitative resource usage for higher-order programs.	db/conf/popl/popl2010.html#JostHLH10
2298968	Yuan_Feng,Runyao_Duan,Mingsheng_Ying	2011	Bisimulation for quantum processes.	db/conf/popl/popl2011.html#FengDY11
2298981	Chung-Kil_Hur,Derek_Dreyer	2011	A kripke logical relation between ML and assembly.	db/conf/popl/popl2011.html#HurD11
2298982	k,Satish_Chandra_0001,Joel_Galenson,Doug_Kimelman,Nicholas_Tung,Shaon_Barman,Casey_Rodarmor	2010	Programming with angelic nondeterminism.	db/conf/popl/popl2010.html#BodikCGKTBR10
2298984	Aaron_Joseph_Turon,Mitchell_Wand	2011	A separation logic for refining concurrent objects.	db/conf/popl/popl2011.html#TuronW11
2298987	Paul_Tarau	2011	Concurrent programming constructs in multi-engine prolog: parallelism just for the cores (and not more!).	db/conf/popl/damp2011.html#Tarau11
2298998	Eva_Burrows,Magne_Haveraaen	2012	Programmable data dependencies and placements.	db/conf/popl/damp2012.html#BurrowsH12
2299007	Clemens_Grelck,Jukka_Julku,Frank_Penczek	2010	S-Net for multi-memory multicores.	db/conf/popl/damp2010.html#GrelckJP10
2299023	Tony_Hoare	2012	Message of thanks: on the receipt of the 2011 ACM SIGPLAN distinguished achievement award.	db/conf/popl/popl2012.html#Hoare12
2299029	Jennifer_Rexford	2012	Programming languages for programmable networks.	db/conf/popl/popl2012.html#Rexford12
2299033	Manuel_M._T._Chakravarty,Gabriele_Keller,Sean_Lee,Trevor_L._McDonell,Vinod_Grover	2011	Accelerating Haskell array codes with multicore GPUs.	db/conf/popl/damp2011.html#ChakravartyKLMG11
2299037	K._C._Sivaramakrishnan,Lukasz_Ziarek,Raghavendra_Prasad,Suresh_Jagannathan	2010	Lightweight asynchrony using parasitic threads.	db/conf/popl/damp2010.html#SivaramakrishnanZPJ10
2299042	Satnam_Singh	2010	Declarative data-parallel programming with the accelerator system.	db/conf/popl/damp2010.html#Singh10
2299046	Fritz_Henglein,Lasse_Nielsen	2011	Regular expression containment: coinductive axiomatization and computational interpretation.	db/conf/popl/popl2011.html#HengleinN11
2299082	Thomas_A._Henzinger	2010	From Boolean to quantitative notions of correctness.	db/conf/popl/popl2010.html#Henzinger10
2299093	Bart_Jacobs_0002,Frank_Piessens	2011	Expressive modular fine-grained concurrency specification.	db/conf/popl/popl2011.html#JacobsP11
2299102	Tarun_Prabhu,Shreyas_Ramalingam,Matthew_Might,Mary_W._Hall	2011	EigenCFA: accelerating flow analysis with GPUs.	db/conf/popl/popl2011.html#PrabhuRMH11
2299103	Stephanie_Weirich,Dimitrios_Vytiniotis,Simon_L._Peyton_Jones,Steve_Zdancewic	2011	Generative type abstraction and type-level computation.	db/conf/popl/popl2011.html#WeirichVJZ11
2299105	ois_Pottier	2011	A typed store-passing translation for general references.	db/conf/popl/popl2011.html#Pottier11
2299108	o_Dias,Norman_Ramsey	2010	Automatically generating instruction selectors using declarative machine descriptions.	db/conf/popl/popl2010.html#DiasR10
2299110	Neil_Gershenfeld,David_Dalrymple,Kailiang_Chen,Ara_Knaian,Forrest_Green,Erik_D._Demaine,Scott_Greenwald,Peter_Schmidt-Nielsen	2010	Reconfigurable asynchronous logic automata: (RALA).	db/conf/popl/popl2010.html#GershenfeldDCKGDGS10
2299156	Uday_S._Reddy,John_C._Reynolds	2012	Syntactic control of interference for separation logic.	db/conf/popl/popl2012.html#ReddyR12
2299166	Wontae_Choi,Baris_Aktemur,Kwangkeun_Yi,Makoto_Tatsuta	2011	Static analysis of multi-staged programs via unstaging translation.	db/conf/popl/popl2011.html#ChoiAYT11
2299167	J._Strother_Moore	2012	Meta-level features in an industrial-strength theorem prover.	db/conf/popl/popl2012.html#Moore12
2299184	Rui_Vieira,Ricardo_Rocha,Fernando_M._A._Silva	2012	Or-parallel prolog execution on multicores based on stack splitting.	db/conf/popl/damp2012.html#VieiraRS12
2299193	Swarat_Chaudhuri,Sumit_Gulwani,Roberto_Lublinerman	2010	Continuity analysis of programs.	db/conf/popl/popl2010.html#ChaudhuriGL10
2299200	Alexander_V._Shafarenko	2011	Declarative coordination in a multicore environment: the tyranny of streams.	db/conf/popl/damp2011.html#Shafarenko11
2299201	Austin_Robison	2011	Domain specific compilation in the NVIDIA OptiX ray tracing engine.	db/conf/popl/damp2011.html#Robison11
2299203	Raimund_Kirner,Frank_Penczek,Alexander_V._Shafarenko	2012	Compilers must speak properties, not just code: CAL: constraint aggregation language for declarative component-coordination.	db/conf/popl/damp2012.html#KirnerPS12
2299206	Eric_Koskinen,Matthew_J._Parkinson,Maurice_Herlihy	2010	Coarse-grained transactions.	db/conf/popl/popl2010.html#KoskinenPH10
2299216	Michael_Emmi,Shaz_Qadeer,Zvonimir_Rakamaric	2011	Delay-bounded scheduling.	db/conf/popl/popl2011.html#EmmiQR11
2299225	Pramod_G._Joisha,Robert_S._Schreiber,Prithviraj_Banerjee,Hans-Juergen_Boehm,Dhruva_R._Chakrabarti	2011	A technique for the effective and automatic reuse of classical compiler optimizations on multithreaded code.	db/conf/popl/popl2011.html#JoishaSBBC11
2299226	William_R._Harris,Sriram_Sankaranarayanan,Franjo_Ivancic,Aarti_Gupta	2010	Program analysis via satisfiability modulo path programs.	db/conf/popl/popl2010.html#HarrisSIG10
2299244	Christopher_Monsanto,Nate_Foster,Rob_Harrison,David_Walker	2012	A compiler and run-time system for network programming languages.	db/conf/popl/popl2012.html#MonsantoFHW12
2299246	Margus_Veanes,Pieter_Hooimeijer,Benjamin_Livshits,David_Molnar,rner	2012	Symbolic finite state transducers: algorithms and applications.	db/conf/popl/popl2012.html#VeanesHLMB12
2299261	Andreas_Podelski,Thomas_Wies	2010	Counterexample-guided focus.	db/conf/popl/popl2010.html#PodelskiW10
2299276	k,Viktor_Vafeiadis,Francesco_Zappa_Nardelli,Suresh_Jagannathan,Peter_Sewell	2011	Relaxed-memory concurrency and verified compilation.	db/conf/popl/popl2011.html#SevcikVNJS11
2299285	Martin_Hofmann_0001,Benjamin_C._Pierce,Daniel_Wagner_0001	2011	Symmetric lenses.	db/conf/popl/popl2011.html#HofmannPW11
2299287	Matthew_MacLaurin	2011	The design of kodu: a tiny visual programming language for children on the Xbox 360.	db/conf/popl/popl2011.html#MacLaurin11
2299313	Ross_Tate,Michael_Stepp,Sorin_Lerner	2010	Generating compiler optimizations from proofs.	db/conf/popl/popl2010.html#TateSL10
2320432	Alokika_Dash,Brian_Demsky	2010	Automatically Generating Symbolic Prefetches for Distributed Transactional Memories.	db/conf/middleware/middleware2010.html#DashD10
2320447	Tiago_Garrochinho,s_Veiga	2010	CRM-OO-VM: a checkpointing-enabled Java VM for efficient and reliable e-science applications in grids.	db/conf/middleware/mgc2010.html#GarrochinhoV10
2320453	Ajay_D._Kshemkalyani	2010	Immediate detection of predicates in pervasive environments.	db/conf/middleware/arm2010.html#Kshemkalyani10
2320460	Pawan_Prakash,Ramana_Rao_Kompella,Venugopalan_Ramasubramanian,Ranveer_Chandra	2010	dFault: Fault Localization in Large-Scale Peer-to-Peer Systems.	db/conf/middleware/middleware2010.html#PrakashKRC10
2320464	D._Oliveira,bio_Porto,Gilson_A._Giraldi,Bruno_Schulze,Raquel_Coelho_Gomes_Pinto	2010	Optimizing the pre-processing of scientific visualization techniques using QEF.	db/conf/middleware/mgc2010.html#OliveiraPGSP10
2320474	nio_Madeira_Di_Beneditto,udia_Maria_Lima_Werner	2012	A declarative approach for software compositional reconfiguration.	db/conf/middleware/arm2012.html#BenedittoW12
2320486	Niels_Brouwers,Koen_Langendoen	2012	Pogo, a Middleware for Mobile Phone Sensing.	db/conf/middleware/middleware2012.html#BrouwersL12
2320492	Lishoy_Francis,Keith_Mayes,Gerhard_P._Hancke_0002,Konstantinos_Markantonakis	2010	A location based security framework for authenticating mobile phones.	db/conf/middleware/m-mpac2010.html#FrancisMHM10
2320497	Paul_Grace,rom-David_Bromberg,re,Gordon_S._Blair	2012	OverStar: An Open Approach to End-to-End Middleware Services in Systems of Systems.	db/conf/middleware/middleware2012.html#GraceBRB12
2320498	Qi_Huang,Daniel_A._Freedman,Ymir_Vigfusson,Ken_Birman,Bo_Peng	2010	Kevlar: A Flexible Infrastructure for Wide-Area Collaborative Applications.	db/conf/middleware/middleware2010.html#HuangFVBP10
2320503	Nelson_Matthys,Sam_Michiels,Wouter_Joosen,Christophe_Scholliers,Coen_De_Roover,Wouter_Amerijckx,Theo_D'Hondt	2011	Language and middleware support for dynamism in wireless sensor and actuator network applications.	db/conf/middleware/midsens2011.html#MatthysMJSRAD11
2320510	Daniel_Bimschas,ck,Richard_Mietz,Dennis_Pfisterer,mer,Torsten_Teubler	2010	Middleware for smart gateways connecting sensornets to the internet.	db/conf/middleware/midsens2010.html#BimschasHMPRT10
2320522	Minkyong_Kim,Kyriakos_Karenos,Fan_Ye,Johnathan_M._Reason,Hui_Lei,Konstantin_Shagin	2010	Efficacy of techniques for responsiveness in a wide-area publish/subscribe system.	db/conf/middleware/middleware2010i.html#KimKYRLS10
2320524	Matteo_Migliavacca,Ioannis_Papagiannis,David_M._Eyers,Brian_Shand,Jean_Bacon,Peter_R._Pietzuch	2010	Distributed Middleware Enforcement of Event Flow Security Policy.	db/conf/middleware/middleware2010.html#MigliavaccaPESBP10
2320529	Nuno_A._Carvalho,o_Bordalo,Filipe_Campos,Orlando_Pereira	2011	Experimental evaluation of distributed middleware with a virtualized Java environment.	db/conf/middleware/mw4soc2011.html#CarvalhoBCP11
2320535	Christian_Seeger,Alejandro_P._Buchmann,Kristof_Van_Laerhoven	2011	Wireless sensor networks in the wild: three practical issues after a middleware deployment.	db/conf/middleware/midsens2011.html#SeegerBL11
2320541	Dongtao_Liu,Amre_Shakimov,ceres,Alexander_Varshavsky,Landon_P._Cox	2011	Confidant: Protecting OSN Data without Locking It Up.	db/conf/middleware/middleware2011.html#LiuSCVC11
2320543	Myoungsoo_Jung,Ramya_Prabhakar,Mahmut_T._Kandemir	2012	Taking Garbage Collection Overheads Off the Critical Path in SSDs.	db/conf/middleware/middleware2012.html#JungPK12
2320548	Elton_N._Mathias,oise_Baude	2010	Multi-domain grid/cloud computing through a hierarchical component-based middleware.	db/conf/middleware/mgc2010.html#MathiasB10
2320550	Gabriela_Gheorghe,Bruno_Crispo,Roberto_Carbone,Lieven_Desmet,Wouter_Joosen	2011	Deploy, Adjust and Readjust: Supporting Dynamic Reconfiguration of Policy Enforcement.	db/conf/middleware/middleware2011.html#GheorgheCCDJ11
2320551	rom-David_Bromberg,Paul_Grace,re,Gordon_S._Blair	2011	Bridging the Interoperability Gap: Overcoming Combined Application and Middleware Heterogeneity.	db/conf/middleware/middleware2011.html#BrombergGRB11
2320555	o_Ribeiro,o_Pedro_Barreto_0002,Paulo_Ferreira	2011	MultiRep: asynchronous multi-device consistency.	db/conf/middleware/m-mpac2011.html#RibeiroBF11
2320561	Partha_P._Pal,Richard_E._Schantz,Joseph_P._Loyall	2010	Middleware for runtime assessment of information assurance.	db/conf/middleware/middleware2010i.html#PalSL10
2320574	Harald_Psaier,Florian_Skopik,Daniel_Schall,Lukasz_Juszczyk,Martin_Treiber,Schahram_Dustdar	2010	A programming model for self-adaptive open enterprise systems.	db/conf/middleware/mw4soc2010.html#PsaierSSJTD10
2320576	Enrico_Seib,Helge_Parzyjegla,hl	2012	Adaptive distributed composite event detection.	db/conf/middleware/arm2012.html#SeibPM12
2320583	Chengwei_Wang,Infantdani_Abel_Rayan,Greg_Eisenhauer,Karsten_Schwan,Vanish_Talwar,Matthew_Wolf,Chad_Huneycutt	2012	VScope: Middleware for Troubleshooting Time-Sensitive Data Center Applications.	db/conf/middleware/middleware2012.html#WangRESTWH12
2320588	Nanjangud_C._Narendra,Umesh_Bellur	2010	A middleware for adaptive service orientation in pervasive computing environments.	db/conf/middleware/mw4soc2010.html#NarendraB10
2320593	Filipe_Araujo,Raul_Barbosa,Antonio_Casimiro	2012	Replication for dependability on virtualized cloud environments.	db/conf/middleware/mgc2012.html#AraujoBC12
2320595	Nuno_Carvalho,Paolo_Romano_0002,s_E._T._Rodrigues	2010	Asynchronous Lease-Based Replication of Software Transactional Memory.	db/conf/middleware/middleware2010.html#CarvalhoRR10
2320603	Manuel_Cajada,Paulo_Ferreira,s_Veiga	2012	Adaptive consistency for replicated state in real-time-strategy multiplayer games.	db/conf/middleware/arm2012.html#CajadaFV12
2320610	Ã©,re,my_Falleri,rom-David_Bromberg	2011	Typhoon: a middleware for epidemic propagation of software updates.	db/conf/middleware/m-mpac2011.html#BissyandeRFB11
2320614	Aaron_Koehl,Haining_Wang	2012	m.Site: Efficient Content Adaptation for Mobile Devices.	db/conf/middleware/middleware2012.html#KoehlW12
2320616	o_Pedro_Barreto_0002,Aleksandar_Dragojevic,Paulo_Ferreira,Ricardo_Filipe,Rachid_Guerraoui	2012	Unifying Thread-Level Speculation and Transactional Memory.	db/conf/middleware/middleware2012.html#BarretoDFFG12
2320625	Maria_Couceiro,Paolo_Romano_0002,s_E._T._Rodrigues	2011	PolyCert: Polymorphic Self-optimizing Replication for In-Memory Transactional Grids.	db/conf/middleware/middleware2011.html#CouceiroRR11
2320626	Reginald_Cushing,Spiros_Koulouzis,Adam_S._Z._Belloum,Marian_Bubak	2011	Prediction-based auto-scaling of scientific workflows.	db/conf/middleware/mgc2011.html#CushingKBB11
2320635	o,Carlos_Ribeiro,Paulo_Ferreira,s_Veiga	2010	Jano: specification and enforcement of location privacy in mobile and pervasive environments.	db/conf/middleware/m-mpac2010.html#SimaoRFV10
2320637	Weihu_Wang,Gang_Huang_0001	2010	Pattern-driven performance optimization at runtime: experiment on JEE systems.	db/conf/middleware/arm2010.html#WangH10
2320642	Klaas_Thoelen,Nelson_Matthys,Ã©,Christophe_Huygens,Wouter_Joosen,Danny_Hughes_0001,Lei_Fang,Sheng-Uei_Guan	2010	Supporting reconfiguration and re-use through self-describing component interfaces.	db/conf/middleware/midsens2010.html#ThoelenMHHJHFG10
2320643	Jinsu_Wang,Sharad_Mehrotra,Kyungbaek_Kim,Nalini_Venkatasubramanian	2011	Enhancing cellular infrastructures: a reflective approach.	db/conf/middleware/arm2011.html#WangMKV11
2320647	Vincent_Gramoli,Rachid_Guerraoui	2011	Democratizing Transactional Programming.	db/conf/middleware/middleware2011.html#GramoliG11
2320652	Marin_Bertier,Davide_Frey,Rachid_Guerraoui,Anne-Marie_Kermarrec,Vincent_Leroy	2010	The Gossple Anonymous Social Network.	db/conf/middleware/middleware2010.html#BertierFGKL10
2320671	Jean-Pierre_Ramos,s_Veiga,Paulo_Ferreira	2011	vfcBOX: multi-user consistent file sharing.	db/conf/middleware/mgc2011.html#RamosVF11
2320691	ani,Jackie_Rice,Paul_Rayson	2012	What is middleware made of?: exploring abstractions, concepts, and class names in modern middleware.	db/conf/middleware/arm2012.html#TaianiRR12
2320702	Ioana_Giurgiu,Claris_Castillo,Asser_N._Tantawi,Malgorzata_Steinder	2012	Enabling Efficient Placement of Virtual Infrastructures in the Cloud.	db/conf/middleware/middleware2012.html#GiurgiuCTS12
2320719	Rachid_Guerraoui,vin_Huguenin,Anne-Marie_Kermarrec,Maxime_Monod,Swagatika_Prusty	2010	LiFTinG: Lightweight Freerider-Tracking in Gossip.	db/conf/middleware/middleware2010.html#GuerraouiHKMP10
2320721	Sebastiano_Peluso,Paolo_Romano_0002,Francesco_Quaglia	2012	SCORe: A Scalable One-Copy Serializable Partial Replication Protocol.	db/conf/middleware/middleware2012.html#PelusoRQ12
2320734	Gianpaolo_Cugola,Alessandro_Margara	2012	High-Performance Location-Aware Publish-Subscribe on GPUs.	db/conf/middleware/middleware2012.html#CugolaM12
2320742	Shicong_Meng,Ling_Liu,Vijayaraghavan_Soundararajan	2010	Tide: achieving self-scaling in virtualized datacenter management middleware.	db/conf/middleware/middleware2010i.html#MengLS10
2320747	Philippe_Merle,Romain_Rouvoy,Lionel_Seinturier	2011	A reflective platform for highly adaptive multi-cloud systems.	db/conf/middleware/arm2011.html#MerleRS11
2320756	K._R._Jayaram,Chamikara_Jayalath,Patrick_Eugster	2010	Parametric Subscriptions for Content-Based Publish/Subscribe Networks.	db/conf/middleware/middleware2010.html#JayaramJE10
2320760	Tridib_Mukherjee,Koustuv_Dasgupta,Sujit_Gujar,Gueyoung_Jung,Haengju_Lee	2012	An economic model for green cloud.	db/conf/middleware/mgc2012.html#MukherjeeDGJL12
2320764	Santiago_Hurtado,Sagar_Sen,Rubby_Casallas	2011	Reusing legacy software in a self-adaptive middleware framework.	db/conf/middleware/arm2011.html#HurtadoSC11
2320765	Fernando_Costa,s_Veiga,Paulo_Ferreira	2012	VMR: volunteer MapReduce over the large scale internet.	db/conf/middleware/mgc2012.html#CostaVF12
2320769	Tudor_Marian,Hakim_Weatherspoon,Ki-Suh_Lee,Abhishek_Sagar	2012	Fmeter: Extracting Indexable Low-Level System Signatures by Counting Kernel Function Calls.	db/conf/middleware/middleware2012.html#MarianWLS12
2320776	Vaskar_Raychoudhury,Ajay_D._Kshemkalyani,Jiannong_Cao	2011	Querying context maps using relative timing predicates in pervasive environments.	db/conf/middleware/midsens2011.html#RaychoudhuryKC11
2320779	Joe_Hoffert,Douglas_C._Schmidt,Aniruddha_S._Gokhale	2010	Adapting Distributed Real-Time and Embedded Pub/Sub Middleware for Cloud Computing Environments.	db/conf/middleware/middleware2010.html#HoffertSG10
2320783	Joel_L._Wolf,Deepak_Rajan,Kirsten_Hildrum,Rohit_Khandekar,Vibhore_Kumar,Sujay_Parekh,Kun-Lung_Wu,Andrey_Balmin	2010	FLEX: A Slot Allocation Scheduling Optimizer for MapReduce Workloads.	db/conf/middleware/middleware2010.html#WolfRHKKPWB10
2320787	Andoni_Lombide_Carreton,Kevin_Pinte,Wolfgang_De_Meuter	2012	MORENA: A Middleware for Programming NFC-Enabled Android Applications as Distributed Object-Oriented Programs.	db/conf/middleware/middleware2012.html#CarretonPM12
2320788	Giacomo_V._Mc_Evoy,Bruno_Schulze	2011	Understanding scheduling implications for scientific applications in clouds.	db/conf/middleware/mgc2011.html#EvoyS11
2320789	Kari_R._Schougaard,Jakob_Langdal	2010	Model-based translucency in middleware: supporting seamful development.	db/conf/middleware/m-mpac2010.html#SchougaardL10
2320790	Jakob_Langdal,rgaard,r,Kari_R._Schougaard	2010	Exposing position uncertainty in middleware.	db/conf/middleware/m-mpac2010.html#LangdalKTS10
2320792	Jakob_Langdal,Kari_R._Schougaard,rgaard,r	2010	PerPos: A Translucent Positioning Middleware Supporting Adaptation of Internal Positioning Processes.	db/conf/middleware/middleware2010.html#LangdalSKT10
2320799	Ã¤,rvinen,Riku_Luostarinen,Jukka_Manner	2010	The virtual network system.	db/conf/middleware/m-mpac2010.html#MaattaJLM10
2320800	Davide_Lorenzoli,George_Spanoudakis	2010	EVEREST+: run-time SLA violations prediction.	db/conf/middleware/mw4soc2010.html#LorenzoliS10
2320802	Alain_Tamayo,Carlos_Granell,n_Huerta	2011	Instance-based XML data binding for mobile devices.	db/conf/middleware/m-mpac2011.html#TamayoGH11
2320810	Gae-won_You,Seung-won_Hwang,Navendu_Jain	2011	Scalable Load Balancing in Cluster Storage Systems.	db/conf/middleware/middleware2011.html#YouHJ11
2320814	Gustavo_G._Pascual,Lidia_Fuentes,nica_Pinto	2011	Towards an aspect-oriented reconfigurable middleware for pervasive systems: implementation and evaluation.	db/conf/middleware/arm2011.html#PascualFP11
2320821	o,s_Veiga	2012	A classification of middleware to support virtual machines adaptability in IaaS.	db/conf/middleware/arm2012.html#SimaoV12
2320823	Jorda_Polo,Claris_Castillo,David_Carrera,Yolanda_Becerra,Ian_Whalley,Malgorzata_Steinder,Jordi_Torres,Ã©	2011	Resource-Aware Adaptive Scheduling for MapReduce Clusters.	db/conf/middleware/middleware2011.html#PoloCCBWSTA11
2320830	Alfredo_Goldman,Yanik_Ngoko,Dejan_S._Milojicic	2012	An analytical approach for predicting QoS of web services choreographies.	db/conf/middleware/mgc2012.html#GoldmanNM12
2320837	bio_Pereira,o_Pedro_Barreto_0002	2011	easy-City: a route search system for public transport users.	db/conf/middleware/m-mpac2011.html#PereiraB11
2320840	Yanwei_Zhang,Yefu_Wang,Xiaorui_Wang	2011	GreenWare: Greening Cloud-Scale Data Centers to Maximize the Use of Renewable Energy.	db/conf/middleware/middleware2011.html#ZhangWW11
2320867	Tanu_Malik,Xiaodan_Wang,Philip_Little,Amitabh_Chaudhary,Ani_Thakar	2010	A Dynamic Data Middleware Cache for Rapidly-Growing Scientific Repositories.	db/conf/middleware/middleware2010.html#MalikWLCT10
2320869	Ioana_Giurgiu,Oriana_Riva,Gustavo_Alonso	2012	Dynamic Software Deployment from Clouds to Mobile Devices.	db/conf/middleware/middleware2012.html#GiurgiuRA12
2320879	Vittoria_Gianuzzi,Alessio_Merlo	2010	Beaconing support in publish-subscribe middleware for vehicular applications.	db/conf/middleware/m-mpac2010.html#GianuzziM10
2320890	Claas_Busemann,Vangelis_Gazis,Richard_Gold,Panayotis_Kikiras,A._Kovacevic,Alessandro_Leonardi,Jelena_Mirkovic,Maximilian_Walther,Holger_Ziekow	2012	Enabling the usage of sensor networks with service-oriented architectures.	db/conf/middleware/midsens2012.html#BusemannGGKKLMWZ12
2320897	Nikos_Chondros,Konstantinos_Kokordelis,Mema_Roussopoulos	2012	On the Practicality of Practical Byzantine Fault Tolerance.	db/conf/middleware/middleware2012.html#ChondrosKR12
2320900	lez_0001,l_Ruggia	2011	Addressing QoS issues in service based systems through an adaptive ESB infrastructure.	db/conf/middleware/mw4soc2011.html#0001R11
2320909	Dean_Kramer,Ã¡,Samia_Oussena,Tony_Clark,Peter_Komisarczuk	2011	An extensible, self contained, layered approach to context acquisition.	db/conf/middleware/m-mpac2011.html#KramerKOCK11
2320918	Michael_Duller,Jan_S._Rellermeyer,Gustavo_Alonso,Nesime_Tatbul	2011	Virtualizing Stream Processing.	db/conf/middleware/middleware2011.html#DullerRAT11
2320919	Sujoy_Basu,Sven_Graupner,Jim_Pruyne,Sharad_Singhal	2010	Control plane integration for cloud services.	db/conf/middleware/middleware2010i.html#BasuGPS10
2320928	Rafael_Bachiller,Danny_Hughes_0001,Sam_Michiels,Wouter_Joosen	2012	Users as reconfigurable elements in distributed sensing applications.	db/conf/middleware/midsens2012.html#BachillerHMJ12
2320930	Anshul_Gandhi,Timothy_Zhu,Mor_Harchol-Balter,Michael_A._Kozuch	2012	SOFTScale: Stealing Opportunistically for Transient Scaling.	db/conf/middleware/middleware2012.html#GandhiZHK12
2320939	Xing_Chen,Ying_Zhang,Xiaodong_Zhang_0001,Yihan_Wu,Gang_Huang_0001	2012	A model-based framework for platform management in Cloud.	db/conf/middleware/arm2012.html#ChenZZW012
2320940	Cosmin_Arad,Jim_Dowling,Seif_Haridi	2012	Message-Passing Concurrency for Scalable, Stateful, Reconfigurable Middleware.	db/conf/middleware/middleware2012.html#AradDH12
2320944	lio,Pedro_Furtado	2011	Distributed configuration and processing for industrial sensor networks.	db/conf/middleware/midsens2011.html#CecilioF11
2320946	Zhuoyao_Zhang,Linh_T._X._Phan,Godfrey_Tan,Saumya_Jain,Harrison_Duong,Boon_Thau_Loo,Insup_Lee	2010	On the feasibility of dynamic rescheduling on the Intel Distributed Computing Platform.	db/conf/middleware/middleware2010i.html#ZhangPTJDLL10
2320954	Tianyin_Xu,Yang_Chen,Lei_Jiao,Ben_Y._Zhao,Pan_Hui,Xiaoming_Fu_0001	2011	Scaling Microblogging Services with Divergent Traffic Demands.	db/conf/middleware/middleware2011.html#XuCJZHF11
2320958	Joseph_S._Sventek,Alexandros_Koliousis	2012	Unification of Publish/Subscribe Systems and Stream Databases - The Impact on Complex Event Processing.	db/conf/middleware/middleware2012.html#SventekK12
2320973	Henrique_Kloh,Bruno_Schulze,Antonio_Roberto_Mury,Raquel_Coelho_Gomes_Pinto	2010	A scheduling model for workflows on grids and clouds.	db/conf/middleware/mgc2010.html#KlohSMP10
2320990	Reza_Sherafat_Kazemzadeh,Hans-Arno_Jacobsen	2012	Opportunistic Multipath Forwarding in Content-Based Publish/Subscribe Overlays.	db/conf/middleware/middleware2012.html#KazemzadehJ12
2320998	Barry_Porter,Alan_Dearle,Simon_Dobson	2012	From missions to systems: generating transparently distributable programs for sensor-oriented systems.	db/conf/middleware/midsens2012.html#PorterDD12
2321016	Paul_Fremantle,Srinath_Perera,Afkham_Azeez,Sameera_Jayasoma,Sumedha_Rubasinghe,Ruwan_Linton,Sanjiva_Weerawarana,Samisa_Abeysinghe	2010	Carbon: towards a server building framework for SOA platform.	db/conf/middleware/mw4soc2010.html#FremantlePAJRLWA10
2321019	Jianzong_Wang,Peter_J._Varman,Changsheng_Xie	2010	Middleware enabled data sharing on cloud storage services.	db/conf/middleware/mw4soc2010.html#WangVX10
2321020	Amirhosein_Taherkordi,Frank_Eliassen	2010	An event-driven approach to address reflectivity in sensornets.	db/conf/middleware/arm2010.html#TaherkordiE10
2321025	Jacques_Alves_da_Silva,Vinod_E._F._Rebello	2011	A hybrid fault tolerance scheme for EasyGrid MPI applications.	db/conf/middleware/mgc2011.html#SilvaR11
2321030	Vatche_Ishakian,Raymond_Sweha,Azer_Bestavros,Jonathan_Appavoo	2012	CloudPack - Exploiting Workload Flexibility through Rational Pricing.	db/conf/middleware/middleware2012.html#IshakianSBA12
2321032	Amirhosein_Taherkordi,Romain_Rouvoy,Frank_Eliassen	2010	A component-based approach for service distribution in sensor networks.	db/conf/middleware/midsens2010.html#TaherkordiRE10
2321038	Chun-Ho_Ng,Mingcao_Ma,Tsz-Yeung_Wong,Patrick_P._C._Lee,John_C._S._Lui	2011	Live Deduplication Storage of Virtual Machine Images in an Open-Source Cloud.	db/conf/middleware/middleware2011.html#NgMWLL11
2321044	Akshat_Verma,Gautam_Kumar,Ricardo_Koller	2010	The cost of reconfiguration in a cloud.	db/conf/middleware/middleware2010i.html#VermaKK10
2321061	Panagiotis_Papakos,Licia_Capra,David_S._Rosenblum	2010	VOLARE: context-aware adaptive cloud service discovery for mobile systems.	db/conf/middleware/arm2010.html#PapakosCR10
2321062	Jools_Chadwick,ani,Jonathan_Beecham	2012	From CPU to GP-GPU: challenges and insights in GPU-based environmental simulations.	db/conf/middleware/mgc2012.html#ChadwickTB12
2321073	David_Bermbach,Stefan_Tai	2011	Eventual consistency: How soon is eventual? An evaluation of Amazon S3's consistency behavior.	db/conf/middleware/mw4soc2011.html#BermbachT11
2321093	Anil_Kurmus,Moitrayee_Gupta,Roman_Pletka,Christian_Cachin,Robert_Haas	2011	A Comparison of Secure Multi-Tenancy Architectures for Filesystem Storage Clouds.	db/conf/middleware/middleware2011.html#KurmusGPCH11
2321094	Preston_Rodrigues,re,rom-David_Bromberg,gru	2011	Scalable and interoperable service discovery for future internet.	db/conf/middleware/m-mpac2011.html#RodriguesRBN11
2321118	Tiago_Alves_Macambira,Dorgival_O._Guedes	2010	A middleware for parallel processing of large graphs.	db/conf/middleware/mgc2010.html#MacambiraG10
2321125	Jean_Bacon,David_Evans,David_M._Eyers,Matteo_Migliavacca,Peter_R._Pietzuch,Brian_Shand	2010	Enforcing End-to-End Application Security in the Cloud - (Big Ideas Paper).	db/conf/middleware/middleware2010.html#BaconEEMPS10
2321127	Anton_Beloglazov,Rajkumar_Buyya	2010	Adaptive threshold-based approach for energy-efficient consolidation of virtual machines in cloud data centers.	db/conf/middleware/mgc2010.html#BeloglazovB10
2321149	Kailash_Kotwani,James_D._Myers,Bill_Baker,Joseph_J._Mohr,Gregory_E._Daues,Tony_Darnell,Y._Dora_Cai,Michelle_Gower,Shantanu_Desai,Bob_Armstrong,Terrence_M._McLaren,Don_Petravick,Ankit_Chandra,Joel_Plutchak	2010	The dark energy survey data management system as a data intensive science gateway.	db/conf/middleware/mgc2010.html#KotwaniMBMDDCGD10
2321164	Priya_Gupta,Nickolai_Zeldovich,Samuel_Madden	2011	A Trigger-Based Middleware Cache for ORMs.	db/conf/middleware/middleware2011.html#GuptaZM11
2321165	Michael_Anthony_Bauer,Stewart_McIntyre,Nathaniel_Sherry,Jinhui_Qin,M._Suominen_Fuller,Y._Xie,Omid_Mola,Dylan_Maxwell,D._Liu,E._Matias	2012	Experimenter's portal: the collection, management and analysis of scientific data from remote sites.	db/conf/middleware/mgc2012.html#BauerMSQFXMMLM12
2321167	Victor_Pantoja,Markus_Endler	2011	A web service for flexible integration of mobile applications with social networks.	db/conf/middleware/m-mpac2011.html#PantojaE11
2321170	Kunal_Shah,Mohan_Kumar	2010	DReL: a middleware for wireless sensor networks management using reinforcement learning techniques.	db/conf/middleware/midsens2010.html#ShahK10
2321171	Edgar_Marques,s_Veiga,Paulo_Ferreira	2010	An extensible framework for middleware design based on concurrent event-based AOP.	db/conf/middleware/arm2010.html#MarquesVF10
2321178	Christian_Janiesch,Robin_Fischer,Martin_Matzner,ller	2011	Business activity management for service networks in cloud environments.	db/conf/middleware/mw4soc2011.html#JanieschFMM11
2321204	Yinjin_Fu,Hong_Jiang,Nong_Xiao	2012	A Scalable Inline Cluster Deduplication Framework for Big Data Protection.	db/conf/middleware/middleware2012.html#FuJX12
2321223	Ngoc-Tho_Huynh,An_Phung-Khac,Maria-Teresa_Segarra	2011	Towards reliable distributed reconfiguration.	db/conf/middleware/arm2011.html#HuynhPS11
2321240	Gordon_S._Blair,Amel_Bennaceur,Nikolaos_Georgantas,Paul_Grace,rie_Issarny,Vatsala_Nundloll,Massimo_Paolucci	2011	The Role of Ontologies in Emergent Middleware: Supporting Interoperability in Complex Distributed Systems.	db/conf/middleware/middleware2011.html#BlairBGGINP11
2321244	Daniel_Guimaraes_do_Lago,Edmundo_R._M._Madeira,Luiz_Fernando_Bittencourt	2011	Power-aware virtual machine scheduling on clouds using active cooling control and DVFS.	db/conf/middleware/mgc2011.html#LagoMB11
2321265	Jan_S._Rellermeyer,pfer	2011	Co-managing Software and Hardware Modules through the Juggle Middleware.	db/conf/middleware/middleware2011.html#RellermeyerK11
2321267	Nuno_Santos_0001,Rodrigo_Rodrigues,Bryan_Ford	2012	Enhancing the OS against Security Threats in System Administration.	db/conf/middleware/middleware2012.html#SantosRF12
2321279	BuddhikaDe_Alwis,Supun_Malinga,Kathiravelu_Pradeeban,Denis_Weerasiri,Srinath_Perera,Vishaka_Nanayakkara	2010	Mooshabaya: mashup generator for XBaya.	db/conf/middleware/mgc2010.html#AlwisMPWPN10
2321283	Shiva_Chaitanya,Dharani_Vijayakumar,Bhuvan_Urgaonkar,Anand_Sivasubramaniam	2010	Middleware for a Re-configurable Distributed Archival Store Based on Secret Sharing.	db/conf/middleware/middleware2010.html#ChaitanyaVUS10
2321291	Athanasios_Konstantinidis,Antonio_Carzaniga,Alexander_L._Wolf	2011	A Content-Based Publish/Subscribe Matching Algorithm for 2D Spatial Objects.	db/conf/middleware/middleware2011.html#KonstantinidisCW11
2321310	Pedro_Alves,Paulo_Ferreira	2012	Context-aware efficient message propagation.	db/conf/middleware/arm2012.html#AlvesF12
2321317	Barnaby_Malet,Peter_R._Pietzuch	2010	Resource allocation across multiple cloud data centres.	db/conf/middleware/mgc2010.html#MaletP10
2321336	Gholam_Abbas_Angouti_Kolucheh,Qi_Han	2010	SUSTAIN: an adaptive fault tolerance service for geographically overlapping wireless cyber-physical systems.	db/conf/middleware/arm2010.html#KoluchehH10
2321341	Vinay_Setty,Maarten_van_Steen,Roman_Vitenberg,Spyros_Voulgaris	2012	PolderCast: Fast, Robust, and Scalable Architecture for P2P Topic-Based Pub/Sub.	db/conf/middleware/middleware2012.html#SettySVV12
2321346	Danny_Matthews,Dan_Chalmers,Ian_Wakeman	2011	MediateSpace: decentralised contextual mediation using tuple spaces.	db/conf/middleware/m-mpac2011.html#MatthewsCW11
2321347	Petr_Hosek,Matteo_Migliavacca,Ioannis_Papagiannis,David_M._Eyers,David_Evans,Brian_Shand,Jean_Bacon,Peter_R._Pietzuch	2011	SafeWeb: A Middleware for Securing Ruby-Based Web Applications.	db/conf/middleware/middleware2011.html#HosekMPEESBP11
2321353	Rizwan_Mian,Patrick_Martin,Farhana_H._Zulkernine,zquez-Poletti	2012	Estimating resource costs of data-intensive workloads in public clouds.	db/conf/middleware/mgc2012.html#MianMZV12
2321357	Gregory_Aaron_Wilkin,K._R._Jayaram,Patrick_Eugster,Ankur_Khetrapal	2011	FAIDECS: Fair Decentralized Event Correlation.	db/conf/middleware/middleware2011.html#WilkinJEK11
2321363	Ajay_D._Kshemkalyani	2010	Middleware clocks for sensing the physical world.	db/conf/middleware/midsens2010.html#Kshemkalyani10a
2321366	Almeida,Everton_Cavalcante,s_Vasconcelos_Batista,Frederico_Lopes,via_Coimbra_Delicato,Paulo_F._Pires,Gustavo_Alves,lio_Cacho	2012	Towards an SPL-based monitoring middleware strategy for cloud computing applications.	db/conf/middleware/mgc2012.html#AlmeidaCBLDPAC12
2321372	Ngoc_Minh_Do,Cheng-Hsin_Hsu,Nalini_Venkatasubramanian	2012	CrowdMAC: A Crowdsourcing System for Mobile Access.	db/conf/middleware/middleware2012.html#DoHV12
2321379	Stefan_Walraven,Eddy_Truyen,Wouter_Joosen	2011	A Middleware Layer for Flexible and Cost-Efficient Multi-tenant Applications.	db/conf/middleware/middleware2011.html#WalravenTJ11
2321385	Rahul_Singh,Prashant_J._Shenoy,Maitreya_Natu,Vaishali_P._Sadaphal,Harrick_M._Vin	2011	Predico: A System for What-if Analysis in Complex Data Center Applications.	db/conf/middleware/middleware2011.html#SinghSNSV11
2321389	Akshat_Verma,Pradipta_De,Vijay_Mann,Tapan_Kumar_Nayak,Amit_Purohit,Gargi_Dasgupta,Ravi_Kothari	2010	BrownMap: Enforcing Power Budget in Shared Data Centers.	db/conf/middleware/middleware2010.html#VermaDMNPDK10
2321397	Wouter_De_Borger,Bert_Lagaisse,Wouter_Joosen	2011	A Generic Solution for Agile Run-Time Inspection Middleware.	db/conf/middleware/middleware2011.html#BorgerLJ11
2321398	Bridget_Beamon,Mohan_Kumar	2010	Adaptive context reasoning in pervasive systems.	db/conf/middleware/arm2010.html#BeamonK10
2321402	Nicolas_Ferry,Stephane_Lavirotte,Jean-Yves_Tigli,tan_Rey,Michel_Riveill	2010	Multi-dynamics adaptations using cascaded aspect of assembly.	db/conf/middleware/arm2010.html#FerryLTRR10
2321414	Ã©,re,rom-David_Bromberg,Julia_L._Lawall,Gilles_Muller	2010	Bridging the Gap between Legacy Services and Web Services.	db/conf/middleware/middleware2010.html#BissyandeRBLM10
2321424	Emil_Andriescu,Roberto_Speicys_Cardoso,rie_Issarny	2011	AmbiStream: A Middleware for Multimedia Streaming on Heterogeneous Mobile Devices.	db/conf/middleware/middleware2011.html#AndriescuCI11
2321425	Pradeep_R._Fernando,Charith_D._Wickramarachchi,Udayanga_S._Wickramasinghe,Dulanjanie_Sumanasena,Sanjiva_Weerawarana,Srinath_Perera	2010	BISSA: empowering web-gadget communication with tuple spaces.	db/conf/middleware/mgc2010.html#FernandoWWSWP10
2321435	Mohammad_Al-Mutawa,Shivakant_Mishra	2010	System support for anywhere anytime personal computing environment.	db/conf/middleware/m-mpac2010.html#Al-MutawaM10
2321442	Maciej_P._Machulak,Lukasz_Moren,Aad_P._A._van_Moorsel	2010	Design and implementation of user-managed access framework for web 2.0 applications.	db/conf/middleware/mw4soc2010.html#MachulakMM10
2321454	Partha_P._Pal,Greg_Lauer,Joud_Khoury,Nick_Hoff,Joseph_P._Loyall	2012	P3S: A Privacy Preserving Publish-Subscribe Middleware.	db/conf/middleware/middleware2012.html#PalLKHL12
2321460	Abhishek_Verma,Ludmila_Cherkasova,Roy_H._Campbell	2011	Resource Provisioning Framework for MapReduce Jobs with Performance Goals.	db/conf/middleware/middleware2011.html#VermaCC11
2321464	Ying_Zhang,Gang_Huang_0001,Xuanzhe_Liu,Zizhan_Zheng,Hong_Mei	2010	Towards automatic tuning of adaptive computations in autonomic middleware.	db/conf/middleware/arm2010.html#ZhangHLZM10
2321465	Luiz_Fernando_Bittencourt,Rizos_Sakellariou,Edmundo_R._M._Madeira	2012	Using relative costs in workflow scheduling to cope with input data uncertainty.	db/conf/middleware/mgc2012.html#BittencourtSM12
2321470	Kyungbaek_Kim,Sharad_Mehrotra,Nalini_Venkatasubramanian	2010	FaReCast: Fast, Reliable Application Layer Multicast for Flash Dissemination.	db/conf/middleware/middleware2010.html#KimMV10
2321472	Marcus_Paradies,Susan_Malaika,Matthias_Nicola,Kevin_Xie	2010	Comparing XML processing performance in middleware and database: a case study.	db/conf/middleware/middleware2010i.html#ParadiesMNX10
2321475	Santanu_Sarma,Nikil_Dutt,Nalini_Venkatasubramanian	2012	Cross-layer virtual observers for embedded multiprocessor system-on-chip (MPSoC).	db/conf/middleware/arm2012.html#SarmaDV12
2321478	a,Denis_Morand,Bassem_Debbabi,Philippe_Lalanda,Pierre_Bourret	2011	A reflective framework for mediation applications.	db/conf/middleware/arm2011.html#GarciaMDLB11
2321479	Krishna_P._N._Puttaswamy,Ranjita_Bhagwan,Venkata_N._Padmanabhan	2010	Anonygator: Privacy and Integrity Preserving Data Aggregation.	db/conf/middleware/middleware2010.html#PuttaswamyBP10
2321492	Christopher_Winstanley,Rajiv_Ramdhany,ani,Barry_Porter,Hugo_Miranda	2012	PAMPA in the wild: a real-life evaluation of a lightweight ad-hoc broadcasting family.	db/conf/middleware/midsens2012.html#WinstanleyRTPM12
2321497	Patrick_Stuedi,Iqbal_Mohomed,Mahesh_Balakrishnan,Zhuoqing_Morley_Mao,Venugopalan_Ramasubramanian,Doug_Terry,Ted_Wobber	2011	Contrail: Enabling Decentralized Social Networks on Smartphones.	db/conf/middleware/middleware2011.html#StuediMBMRTW11
2321502	Ashish_Gehani,Dawood_Tariq	2012	SPADE: Support for Provenance Auditing in Distributed Environments.	db/conf/middleware/middleware2012.html#GehaniT12
2321517	Nicolas_Kourtellis,Joshua_Finnis,Paul_Anderson,Jeremy_Blackburn,Cristian_Borcea,Adriana_Iamnitchi	2010	Prometheus: User-Controlled P2P Social Data Management for Socially-Aware Applications.	db/conf/middleware/middleware2010.html#KourtellisFABBI10
2321527	Diogo_Becker,Flavio_Junqueira,Marco_Serafini	2011	Leader Election for Replicated Services Using Application Scores.	db/conf/middleware/middleware2011.html#BeckerJS11
2335862	Doug_Beaver,Sanjeev_Kumar,Harry_C._Li,Jason_Sobel,Peter_Vajgel	2010	Finding a Needle in Haystack: Facebook's Photo Storage.	db/conf/osdi/osdi2010.html#BeaverKLSV10
2335866	Ira_Cohen,Ohad_Assulin,Eli_Mordechai,Yaniv_Sayers,Ruth_Bernstein	2012	Vayu: Learning to Control the Cloud.	db/conf/osdi/mad2012.html#CohenAMSB12
2335874	Feng_Yan_0001,Xenia_Mountrouidou,Evgenia_Smirni	2012	Quantitative Estimation of the Performance Delay with Propagation Effects in Disk Power Savings.	db/conf/osdi/hotpower2012.html#YanMS12
2335875	Daniel_B._Giffin,Amit_Levy,Deian_Stefan,David_Terei,res,John_C._Mitchell,Alejandro_Russo	2012	Hails: Protecting Data Privacy in Untrusted Web Applications.	db/conf/osdi/osdi2012.html#GiffinLSTMMR12
2335879	Sara_Alspaugh,Archana_Ganapathi	2012	Towards a Data Analysis Recommendation System.	db/conf/osdi/mad2012.html#AlspaughG12
2335901	Nate_Kushman,Dina_Katabi	2010	Enabling Configuration-Independent Automation by Non-Expert Users.	db/conf/osdi/osdi2010.html#KushmanK10
2335911	Andreas_Haeberlen,Paarijaat_Aditya,Rodrigo_Rodrigues,Peter_Druschel	2010	Accountable Virtual Machines.	db/conf/osdi/osdi2010.html#HaeberlenARD10
2335913	Weiwei_Xiong,Soyeon_Park,Jiaqi_Zhang,Yuanyuan_Zhou,Zhiqiang_Ma	2010	Ad Hoc Synchronization Considered Harmful.	db/conf/osdi/osdi2010.html#XiongPZZM10
2335915	Nikhil_Khadke,Michael_P._Kasick,Soila_Kavulya,Jiaqi_Tan,Priya_Narasimhan	2012	Transparent System Call Based Performance Debugging for Cloud Computing.	db/conf/osdi/mad2012.html#KhadkeKKTN12
2335917	Davide_B._Bartolini,Filippo_Sironi,Martina_Maggio,Riccardo_Cattaneo,Donatella_Sciuto,Marco_Domenico_Santambrogio	2012	A Framework for Thermal and Performance Management.	db/conf/osdi/mad2012.html#BartoliniSMCSS12
2335938	David_Isaac_Wolinsky,Henry_Corrigan-Gibbs,Bryan_Ford,Aaron_Johnson	2012	Dissent in Numbers: Making Strong Anonymity Scale.	db/conf/osdi/osdi2012.html#WolinskyCFJ12
2335940	Wei_Xu,Ling_Huang,Michael_I._Jordan	2010	Experience Mining Google's Production Console Logs.	db/conf/osdi/slaml2010.html#XuHJ10
2335942	Maya_Haridasan,Iqbal_Mohomed,Doug_Terry,Chandramohan_A._Thekkath,Li_Zhang	2010	StarTrack Next Generation: A Scalable Infrastructure for Track-Based Applications.	db/conf/osdi/osdi2010.html#HaridasanMTTZ10
2335944	Aemen_Lodhi,Constantine_Dovrolis	2010	A Network Formation Model for Internet Transit Relations.	db/conf/osdi/netecon2010.html#LodhiD10
2335945	Pradeep_Kumar_Gunda,Lenin_Ravindranath,Chandramohan_A._Thekkath,Yuan_Yu,Li_Zhuang	2010	Nectar: Automatic Management of Data and Computation in Datacenters.	db/conf/osdi/osdi2010.html#GundaRTYZ10
2335950	Vinicius_Petrucci,Orlando_Loques,Ã©	2012	Lucky Scheduling for Energy-Efficient Heterogeneous Multi-Core Systems.	db/conf/osdi/hotpower2012.html#PetrucciLM12
2335952	Jon_Stearley,Robert_Ballance,Lara_Bauman	2012	A State-Machine Approach to Disambiguating Supercomputer Event Logs.	db/conf/osdi/mad2012.html#StearleyBB12
2335955	Jon_Stearley,Sophia_Corwell,Ken_Lord	2010	Bridging the Gaps: Joining Information Sources with Splunk.	db/conf/osdi/slaml2010.html#StearleyCL10
2335965	Panagiotis_Vekris,Ranjit_Jhala,Sorin_Lerner,Yuvraj_Agarwal	2012	Towards Verifying Android Apps for the Absence of No-Sleep Energy Bugs.	db/conf/osdi/hotpower2012.html#VekrisJLA12
2335966	Prince_Mahajan,Srinath_T._V._Setty,Sangmin_Lee,Allen_Clement,Lorenzo_Alvisi,Michael_Dahlin,Michael_Walfish	2010	Depot: Cloud Storage with Minimal Trust.	db/conf/osdi/osdi2010.html#MahajanSLCADW10
2335969	Ledion_Bitincka,Archana_Ganapathi,Stephen_Sorkin,Steve_Zhang	2010	Optimizing Data Analysis with a Semi-structured Time Series Database.	db/conf/osdi/slaml2010.html#BitinckaGSZ10
2335971	Sangjin_Han,Scott_Marshall,Byung-Gon_Chun,Sylvia_Ratnasamy	2012	MegaPipe: A New Programming Interface for Scalable Network I/O.	db/conf/osdi/osdi2012.html#HanMCR12
2335974	Taesoo_Kim,Ramesh_Chandra,Nickolai_Zeldovich	2012	Efficient Patch-based Auditing for Web Application Vulnerabilities.	db/conf/osdi/osdi2012.html#KimCZ12
2335976	Felix_Xiaozhu_Lin,Zhen_Wang,Lin_Zhong	2012	Supporting Distributed Execution of Smartphone Workloads on Loosely Coupled Heterogeneous Processors.	db/conf/osdi/hotpower2012.html#LinWZ12
2335982	Zhenyu_Guo,Xuepeng_Fan,Rishan_Chen,Jiaxing_Zhang,Hucheng_Zhou,Sean_McDirmid,Chang_Liu,Wei_Lin,Jingren_Zhou,Lidong_Zhou	2012	Spotting Code Optimizations in Data-Parallel Pipelines through PeriSCOPE.	db/conf/osdi/osdi2012.html#GuoFCZZMLLZZ12
2335985	Gilad_Barash,Ira_Cohen,Eli_Mordechai,Carl_Staelin,Rafael_Dakar	2010	Creating the Knowledge about IT Events.	db/conf/osdi/slaml2010.html#BarashCMSD10
2335992	Devesh_Tiwari,Sudharshan_S._Vazhkudai,Youngjae_Kim,Xiaosong_Ma,Simona_Boboila,Peter_Desnoyers	2012	Reducing Data Movement Costs Using Energy-Efficient, Active Computation on SSD.	db/conf/osdi/hotpower2012.html#TiwariVKMBD12
2335997	Silas_Boyd-Wickizer,Austin_T._Clements,Yandong_Mao,Aleksey_Pesterev,M._Frans_Kaashoek,Robert_Morris,Nickolai_Zeldovich	2010	An Analysis of Linux Scalability to Many Cores.	db/conf/osdi/osdi2010.html#Boyd-WickizerCMPKMZ10
2336002	Yuki_Abe,Hiroshi_Sasaki,Martin_Peres,Koji_Inoue,Kazuaki_Murakami,Shinpei_Kato	2012	Power and Performance Analysis of GPU-Accelerated Systems.	db/conf/osdi/hotpower2012.html#AbeSPIMK12
2336013	Mona_Attariyan,Jason_Flinn	2010	Automating Configuration Troubleshooting with Dynamic Information Flow Analysis.	db/conf/osdi/osdi2010.html#AttariyanF10
2336023	David_Shue,Michael_J._Freedman,Anees_Shaikh	2012	Performance Isolation and Fairness for Multi-Tenant Cloud Storage.	db/conf/osdi/osdi2012.html#ShueFS12
2336029	Paul_Laskowski,John_Chuang	2010	Innovations and Upgrades in Virtualized Network Architectures.	db/conf/osdi/netecon2010.html#LaskowskiC10
2336031	Roxana_Geambasu,Amit_A._Levy,Tadayoshi_Kohno,Arvind_Krishnamurthy,Henry_M._Levy	2010	Comet: An active distributed key-value store.	db/conf/osdi/osdi2010.html#GeambasuLKKL10
2336032	Adam_Belay,Andrea_Bittau,Mashtizadeh,David_Terei,res,Christos_Kozyrakis	2012	Dune: Safe User-level Access to Privileged CPU Features.	db/conf/osdi/osdi2012.html#BelayBMTMK12
2336034	Golnaz_Vakili,Thanasis_G._Papaioannou,Siavash_Khorsandi	2010	A Decision-Analytic Approach for P2P Cooperation Policy Setting.	db/conf/osdi/netecon2010.html#VakiliPK10
2336035	Midori_Kato,Kenjiro_Cho,Michio_Honda,Hideyuki_Tokuda	2012	Monitoring the Dynamics of Network Traffic by Recursive Multi-Dimensional Aggregation.	db/conf/osdi/mad2012.html#KatoCHT12
2336045	William_Enck,Peter_Gilbert,Byung-Gon_Chun,Landon_P._Cox,Jaeyeon_Jung,Patrick_D._McDaniel,Anmol_Sheth	2010	TaintDroid: An Information-Flow Tracking System for Realtime Privacy Monitoring on Smartphones.	db/conf/osdi/osdi2010.html#EnckGCCJMS10
2336047	Mona_Attariyan,Michael_Chow,Jason_Flinn	2012	X-ray: Automating Root-Cause Diagnosis of Performance Anomalies in Production Software.	db/conf/osdi/osdi2012.html#AttariyanCF12
2336050	Dinh_Nguyen_Tran,Jinyang_Li,Lakshminarayanan_Subramanian	2010	Collusion-resilient Credit-based Reputations for Peer-to-Peer Content Distribution.	db/conf/osdi/netecon2010.html#TranLS10
2336061	Manos_Kapritsos,Yang_Wang_0009,ma,Allen_Clement,Lorenzo_Alvisi,Mike_Dahlin	2012	All about Eve: Execute-Verify Replication for Multi-Core Servers.	db/conf/osdi/osdi2012.html#Kapritsos0QCAD12
2336063	Daniel_Peng,Frank_Dabek	2010	Large-scale Incremental Processing Using Distributed Transactions and Notifications.	db/conf/osdi/osdi2010.html#PengD10
2336069	Ding_Yuan,Soyeon_Park,Peng_Huang,Yang_Liu,Michael_Mihn-Jong_Lee,Xiaoming_Tang,Yuanyuan_Zhou,Stefan_Savage	2012	Be Conservative: Enhancing Failure Diagnosis with Proactive Logging.	db/conf/osdi/osdi2012.html#YuanPHLLTZS12
2336084	Mark_S._Gordon,Davoud_Anoushe_Jamshidi,Scott_A._Mahlke,Zhuoqing_Morley_Mao,Xu_Chen	2012	COMET: Code Offload by Migrating Execution Transparently.	db/conf/osdi/osdi2012.html#GordonJMMC12
2336088	Ajay_Gulati,Arif_Merchant,Peter_J._Varman	2010	mClock: Handling Throughput Variability for Hypervisor IO Scheduling.	db/conf/osdi/osdi2010.html#GulatiMV10
2336089	o,Azer_Bestavros,Nikolaos_Laoutaris	2010	Cap: A Customer-Managed, Market-Based System for Trading Bandwidth Allowances at a Shared Link.	db/conf/osdi/netecon2010.html#LondonoBL10
2336096	Vijay_K._Gurbani,Eric_Burger,Carol_Davids,Tricha_Anjali	2010	SIP CLF: A Common Log Format (CLF) for the Session Initiation Protocol (SIP).	db/conf/osdi/slaml2010.html#GurbaniBDA10
2336097	Dan_R._K._Ports,Austin_T._Clements,Irene_Zhang,Samuel_Madden,Barbara_Liskov	2010	Transactional Consistency and Automatic Management in an Application Data Cache.	db/conf/osdi/osdi2010.html#PortsCZML10
2336100	Yeseong_Kim,Jihong_Kim	2012	Personalized Diapause: Reducing Radio Energy Consumption of Smartphones by Network-Context Aware Dormancy Predictions.	db/conf/osdi/hotpower2012.html#KimK12
2336107	Jaeok_Park,Mihaela_van_der_Schaar	2010	Content Pricing in Peer-to-Peer Networks.	db/conf/osdi/netecon2010.html#ParkS10
2336114	Rob_Sherwood,Glen_Gibb,Kok-Kiong_Yap,Guido_Appenzeller,n_Casado,Nick_McKeown,Guru_M._Parulkar	2010	Can the Production Network Be the Testbed?	db/conf/osdi/osdi2010.html#SherwoodGYACMP10
2336116	Sigurd_Schneider,Ivan_Beschastnikh,Slava_Chernyak,Michael_D._Ernst,Yuriy_Brun	2010	Synoptic: Summarizing System Logs with Refinement.	db/conf/osdi/slaml2010.html#SchneiderBCEB10
2336122	Cheng_Li_0001,Daniel_Porto,Allen_Clement,Johannes_Gehrke,a,Rodrigo_Rodrigues	2012	Making Geo-Replicated Systems Fast as Possible, Consistent when Necessary.	db/conf/osdi/osdi2012.html#LiPCGPR12
2336126	Adam_Chlipala	2010	Static Checking of Dynamically-Varying Security Policies in Database-Backed Applications.	db/conf/osdi/osdi2010.html#Chlipala10
2336136	Livio_Soares,Michael_Stumm	2010	FlexSC: Flexible System Call Scheduling with Exception-Less System Calls.	db/conf/osdi/osdi2010.html#SoaresS10
2336137	Edmund_B._Nightingale,Jeremy_Elson,Jinliang_Fan,Owen_S._Hofmann,Jon_Howell,Yutaka_Suzue	2012	Flat Datacenter Storage.	db/conf/osdi/osdi2012.html#NightingaleEFHHS12
2336150	Fariba_Khan,Carl_A._Gunter	2010	Tiered Incentives for Integrity Based Queuing.	db/conf/osdi/netecon2010.html#KhanG10
2336167	Ashok_Gautham,Kunal_Korgaonkar,Patanjali_SLPSK,Shankar_Balachandran,Kamakoti_Veezhinathan	2012	The Implications of Shared Data Synchronization Techniques on Multi-Core Energy Efficiency.	db/conf/osdi/hotpower2012.html#GauthamKSBV12
2336169	ne,Daniel_Hackenberg,Daniel_Molka	2012	Memory Performance at Reduced CPU Clock Speeds: An Analysis of Current x86_64 Processors.	db/conf/osdi/hotpower2012.html#SchoneHM12
2336174	Bharathan_Balaji,John_McCullough,Rajesh_K._Gupta,Yuvraj_Agarwal	2012	Accurate Characterization of the Variability in Power Consumption in Modern Mobile Processors.	db/conf/osdi/hotpower2012.html#BalajiMGA12
2336177	Tom_Bergan,Nicholas_Hunt,Luis_Ceze,Steven_D._Gribble	2010	Deterministic Process Groups in dOS.	db/conf/osdi/osdi2010.html#BerganHCG10
2336185	Teemu_Koponen,n_Casado,Natasha_Gude,Jeremy_Stribling,Leon_Poutievski,Min_Zhu,Rajiv_Ramanathan,Yuichiro_Iwata,Hiroaki_Inoue,Takayuki_Hama,Scott_Shenker	2010	Onix: A Distributed Control Platform for Large-scale Production Networks.	db/conf/osdi/osdi2010.html#KoponenCGSPZRIIHS10
2336194	Joseph_E._Gonzalez,Yucheng_Low,Haijie_Gu,Danny_Bickson,Carlos_Guestrin	2012	PowerGraph: Distributed Graph-Parallel Computation on Natural Graphs.	db/conf/osdi/osdi2012.html#GonzalezLGBG12
2336197	Lenin_Ravindranath,Jitendra_Padhye,Sharad_Agarwal,Ratul_Mahajan,Ian_Obermiller,Shahin_Shayandeh	2012	AppInsight: Mobile App Performance Monitoring in the Wild.	db/conf/osdi/osdi2012.html#RavindranathPAMOS12
2336200	Taesoo_Kim,Xi_Wang,Nickolai_Zeldovich,M._Frans_Kaashoek	2010	Intrusion Recovery Using Selective Re-execution.	db/conf/osdi/osdi2010.html#KimWZK10
2336207	Shuo_Tang,Haohui_Mai,Samuel_T._King	2010	Trust and Protection in the Illinois Browser Operating System.	db/conf/osdi/osdi2010.html#TangMK10
2336209	Pranav_Dandekar,Ashish_Goel,Ramesh_Govindan,Ian_Post	2010	Liquidity in Credit Networks: A Little Trust Goes a Long Way.	db/conf/osdi/netecon2010.html#DandekarGGP10
2336211	Yang_Tang,Phillip_Ames,Sravan_Bhamidipati,Ashish_Bijlani,Roxana_Geambasu,Nikhil_Sarda	2012	CleanOS: Limiting Mobile Data Exposure with Idle Eviction.	db/conf/osdi/osdi2012.html#TangABBGS12
2336214	John_Erickson,Madanlal_Musuvathi,Sebastian_Burckhardt,Kirk_Olynyk	2010	Effective Data-Race Detection for the Kernel.	db/conf/osdi/osdi2010.html#EricksonMBO10
2336222	Rekha_Bachwani,Olivier_Crameri,Ricardo_Bianchini	2012	Mojave: A Recommendation System for Software Upgrades.	db/conf/osdi/mad2012.html#BachwaniCB12
2336230	Ariel_J._Feldman,William_P._Zeller,Michael_J._Freedman,Edward_W._Felten	2010	SPORC: Group Collaboration using Untrusted Cloud Resources.	db/conf/osdi/osdi2010.html#FeldmanZFF10
2336236	Timothy_Broomhead,Laurence_Cremean,Julien_Ridoux,Darryl_Veitch	2010	Virtualize Everything but Time.	db/conf/osdi/osdi2010.html#BroomheadCRV10
2336240	Shaolei_Ren	2010	Subscription Dynamics and Competition in Communications Markets.	db/conf/osdi/netecon2010.html#Ren10
2336242	Muli_Ben-Yehuda,Michael_D._Day,Zvi_Dubitzky,Michael_Factor,Nadav_Har'El,Abel_Gordon,Anthony_Liguori,Orit_Wasserman,Ben-Ami_Yassour	2010	The Turtles Project: Design and Implementation of Nested Virtualization.	db/conf/osdi/osdi2010.html#Ben-YehudaDDFHGLWY10
2336245	Alan_M._Dunn,Michael_Z._Lee,Suman_Jana,Sangman_Kim,Mark_Silberstein,Yuanzhong_Xu,Vitaly_Shmatikov,Emmett_Witchel	2012	Eternal Sunshine of the Spotless Machine: Protecting Privacy with Ephemeral Channels.	db/conf/osdi/osdi2012.html#DunnLJKSXSW12
2336247	Guoliang_Jin,Wei_Zhang_0022,Dongdong_Deng	2012	Automated Concurrency-Bug Fixing.	db/conf/osdi/osdi2012.html#Jin0D12
2336262	Wanchun_Li,Ian_Gorton	2010	Analyzing Web Logs to Detect User-Visible Failures.	db/conf/osdi/slaml2010.html#LiG10
2336268	Philip_Levis	2012	Experiences from a Decade of TinyOS Development.	db/conf/osdi/osdi2012.html#Levis12
2336277	Russell_Power,Jinyang_Li	2010	Piccolo: Building Fast, Distributed Programs with Partitioned Tables.	db/conf/osdi/osdi2010.html#PowerL10
2336278	Jerry_Liu,Dah_Ming_Chiu	2010	Mathematical Modeling of Competition in Sponsored Search Market.	db/conf/osdi/netecon2010.html#LiuC10
2336279	Ramakrishna_Kotla,Tom_Rodeheffer,Indrajit_Roy,Patrick_Stuedi,Benjamin_Wester	2012	Pasture: Secure Offline Data Access Using Commodity Trusted Hardware.	db/conf/osdi/osdi2012.html#KotlaRRSW12
2336280	Amittai_Aviram,Shu-Chun_Weng,Sen_Hu,Bryan_Ford	2010	Efficient System-Enforced Deterministic Parallelism.	db/conf/osdi/osdi2010.html#AviramWHF10
2336281	Lucian_Popa_0002,Norbert_Egi,Sylvia_Ratnasamy,Ion_Stoica	2010	Building Extensible Networks with Rule-Based Forwarding.	db/conf/osdi/osdi2010.html#PopaERS10
2336284	James_C._Corbett,Jeffrey_Dean,Michael_Epstein,Andrew_Fikes,Christopher_Frost,J._J._Furman,Sanjay_Ghemawat,Andrey_Gubarev,Christopher_Heiser,Peter_Hochschild,Wilson_C._Hsieh,Sebastian_Kanthak,Eugene_Kogan,Hongyi_Li,Alexander_Lloyd,Sergey_Melnik,David_Mwaura,David_Nagle,Sean_Quinlan,Rajesh_Rao,Lindsay_Rolig,Yasushi_Saito,Michal_Szymaniak,Christopher_Taylor,Ruth_Wang,Dale_Woodford	2012	Spanner: Google's Globally-Distributed Database.	db/conf/osdi/osdi2012.html#CorbettDEFFFGGHHHKKLLMMNQRRSSTWW12
2336288	Matthew_J._Renzelmann,Asim_Kadav,Michael_M._Swift	2012	SymDrive: Testing Drivers without Devices.	db/conf/osdi/osdi2012.html#RenzelmannKS12
2336293	Ganesh_Ananthanarayanan,Srikanth_Kandula,Albert_G._Greenberg,Ion_Stoica,Yi_Lu,Bikas_Saha,Edward_Harris	2010	Reining in the Outliers in Map-Reduce Clusters using Mantri.	db/conf/osdi/osdi2010.html#AnanthanarayananKGSLSH10
2336297	Nate_Coehlo,Arif_Merchant,Murray_Stokely	2012	Uncertainty in Aggregate Estimates from Sampled Distributed Traces.	db/conf/osdi/mad2012.html#CoehloMS12
2336298	Daniel_Ford,ois_Labelle,Florentina_I._Popovici,Murray_Stokely,Van-Anh_Truong,Luiz_Barroso,Carrie_Grimes,Sean_Quinlan	2010	Availability in Globally Distributed Storage Systems.	db/conf/osdi/osdi2010.html#FordLPSTBGQ10
2336304	Arjun_Narayan,Andreas_Haeberlen	2012	DJoin: Differentially Private Join Queries over Distributed Databases.	db/conf/osdi/osdi2012.html#NarayanH12
2336305	Heming_Cui,Jingyue_Wu,Chia-che_Tsai,Junfeng_Yang	2010	Stable Deterministic Multithreading through Schedule Memoization.	db/conf/osdi/osdi2010.html#CuiWTY10
2336307	Ariel_Rabkin,Wei_Xu,Avani_Wildani,Armando_Fox,David_A._Patterson,Randy_H._Katz	2010	A Graphical Representation for Identifier Structure in Logs.	db/conf/osdi/slaml2010.html#RabkinXWFPK10
2336310	Xi_Wang,Haogang_Chen,Zhihao_Jia,Nickolai_Zeldovich,M._Frans_Kaashoek	2012	Improving Integer Security for Systems with KINT.	db/conf/osdi/osdi2012.html#WangCJZK12
2336317	Aapo_Kyrola,Guy_E._Blelloch,Carlos_Guestrin	2012	GraphChi: Large-Scale Graph Computation on Just a PC.	db/conf/osdi/osdi2012.html#KyrolaBG12
2359242	Azadeh_Farzan,Zachary_Kincaid	2010	Compositional Bitvector Analysis for Concurrent Programs with Nested Locks.	db/conf/sas/sas2010.html#FarzanK10
2359259	Gianluca_Amato,Maurizio_Parton,Francesca_Scozzari	2010	Deriving Numerical Abstract Domains via Principal Component Analysis.	db/conf/sas/sas2010.html#AmatoPS10
2359279	Hong_Yi_Chen,Shaked_Flur,Supratik_Mukhopadhyay	2012	Termination Proofs for Linear Simple Loops.	db/conf/sas/sas2012.html#ChenFM12
2359289	Javier_Esparza,Andreas_Gaiser	2011	Probabilistic Abstractions with Arbitrary Domains.	db/conf/sas/sas2011.html#EsparzaG11
2359305	Kenneth_L._McMillan	2011	Widening and Interpolation.	db/conf/sas/sas2011.html#McMillan11
2359311	Andrea_Flexeder,Michael_Petter,Helmut_Seidl	2011	Side-Effect Analysis of Assembly Code.	db/conf/sas/sas2011.html#FlexederPS11
2359317	David_Cachera,Thomas_P._Jensen,Arnaud_Jobin,Florent_Kirchner	2012	bner Bases.	db/conf/sas/sas2012.html#CacheraJJK12
2359322	Matthew_Might,David_Van_Horn	2011	A Family of Abstract Interpretations for Static Analysis of Concurrent Higher-Order Programs.	db/conf/sas/sas2011.html#MightH11
2359325	Rupesh_Nasre,Ramaswamy_Govindarajan	2010	Points-to Analysis as a System of Linear Equations.	db/conf/sas/sas2010.html#NasreG10
2359339	Kin-Keung_Ma,Yit_Phang_Khoo,Jeffrey_S._Foster,Michael_Hicks	2011	Directed Symbolic Execution.	db/conf/sas/sas2011.html#MaKFH11
2359341	Roberto_Giacobazzi,Isabella_Mastroeni	2012	Making Abstract Interpretation Incomplete: Modeling the Potency of Obfuscation.	db/conf/sas/sas2012.html#GiacobazziM12
2359351	Gilles_Barthe,goire,guelin	2012	Computer-Aided Cryptographic Proofs.	db/conf/sas/sas2012.html#BartheGB12
2359353	Julien_Henry,David_Monniaux,Matthieu_Moy	2012	Succinct Representations for Abstract Interpretation - Combined Analysis Algorithms and Experimental Evaluation.	db/conf/sas/sas2012.html#HenryMM12
2359354	Simon_Holm_Jensen,ller,Peter_Thiemann	2010	Interprocedural Analysis with Lazy Propagation.	db/conf/sas/sas2010.html#JensenMT10
2359355	Eric_Goubault,Sylvie_Putot,drine	2012	Modular Static Analysis with Zonotopes.	db/conf/sas/sas2012.html#GoubaultPV12
2359359	Shriram_Krishnamurthi	2012	Semantics and Analyses for JavaScript and the Web.	db/conf/sas/sas2012.html#Krishnamurthi12
2359360	Nicolas_Halbwachs,Julien_Henry	2012	When the Decreasing Sequence Fails.	db/conf/sas/sas2012.html#HalbwachsH12
2359363	Arie_Gurfinkel,Sagar_Chaki	2010	Boxes: A Symbolic Abstract Domain of Boxes.	db/conf/sas/sas2010.html#GurfinkelC10
2359366	Elvira_Albert,Puri_Arenas,Samir_Genaim,German_Puebla,rez-Deantes	2010	From Object Fields to Local Variables: A Practical Approach to Field-Sensitive Analysis.	db/conf/sas/sas2010.html#AlbertAGPD10
2359373	Matthew_Might	2010	Abstract Interpreters for Free.	db/conf/sas/sas2010.html#Might10
2359375	Aditya_V._Nori,Sriram_K._Rajamani	2011	Program Analysis and Machine Learning: A Win-Win Deal.	db/conf/sas/sas2011.html#NoriR11
2359379	Nikos_Gorogiannis,Max_I._Kanovich,Peter_W._O'Hearn	2011	The Complexity of Abduction for Separated Heap Abstractions.	db/conf/sas/sas2011.html#GorogiannisKO11
2359390	Peter_Schrammel,Bertrand_Jeannet	2011	Logico-Numerical Abstract Acceleration and Application to the Verification of Data-Flow Programs.	db/conf/sas/sas2011.html#SchrammelJ11
2359396	hndrich	2010	Static Verification for Code Contracts.	db/conf/sas/sas2010.html#Fahndrich10
2359406	Sasa_Misailovic,Daniel_M._Roy,Martin_C._Rinard	2011	Probabilistically Accurate Program Transformations.	db/conf/sas/sas2011.html#MisailovicRR11
2359409	Ravichandhran_Madhavan,G._Ramalingam,Kapil_Vaswani	2012	Modular Heap Analysis for Higher-Order Programs.	db/conf/sas/sas2012.html#MadhavanRV12
2359410	Thomas_Martin_Gawlitza,Helmut_Seidl	2010	Computing Relaxed Abstract Semantics w.r.t. Quadratic Zones Precisely.	db/conf/sas/sas2010.html#GawlitzaS10
2359419	Martin_Hofmann_0001,Aleksandr_Karbyshev,Helmut_Seidl	2010	Verifying a Local Generic Solver in Coq.	db/conf/sas/sas2010.html#HofmannKS10
2359423	Alastair_F._Donaldson,Leopold_Haller,Daniel_Kroening,mmer	2011	Software Verification Using k-Induction.	db/conf/sas/sas2011.html#DonaldsonHKR11
2359426	Alexander_Malkis,Andreas_Podelski,Andrey_Rybalchenko	2010	Thread-Modular Counterexample-Guided Abstraction Refinement.	db/conf/sas/sas2010.html#MalkisPR10
2359462	n_Ledesma-Garza,Andrey_Rybalchenko	2012	Binary Reachability Analysis of Higher Order Functional Programs.	db/conf/sas/sas2012.html#Ledesma-GarzaR12
2359500	Vijay_D'Silva,Leopold_Haller,Daniel_Kroening	2012	Satisfiability Solvers Are Static Analysers.	db/conf/sas/sas2012.html#DSilvaHK12
2359501	Christophe_Alias,Alain_Darte,Paul_Feautrier,Laure_Gonnord	2010	Multi-dimensional Rankings, Program Termination, and Complexity Bounds of Flowchart Programs.	db/conf/sas/sas2010.html#AliasDFG10
2359511	Tom_Schrijvers,Alan_Mycroft	2010	Strictness Meets Data Flow.	db/conf/sas/sas2010.html#SchrijversM10
2359528	John_C._Mitchell	2011	Program Analysis for Web Security.	db/conf/sas/sas2011.html#Mitchell11
2359537	Matthias_Heizmann,Neil_D._Jones,Andreas_Podelski	2010	Size-Change Termination and Transition Invariants.	db/conf/sas/sas2010.html#HeizmannJP10
2359564	Tie_Cheng,Xavier_Rival	2012	An Abstract Domain to Infer Types over Zones in Spreadsheets.	db/conf/sas/sas2012.html#ChengR12
2359578	Jacob_M._Howe,Andy_King	2012	Polyhedral Analysis Using Parametric Objectives.	db/conf/sas/sas2012.html#HoweK12
2359582	Ravichandhran_Madhavan,Ganesan_Ramalingam,Kapil_Vaswani	2011	Purity Analysis: An Abstract Interpretation Formulation.	db/conf/sas/sas2011.html#MadhavanRV11
2359592	Aditya_V._Thakur,Thomas_W._Reps	2012	lmarck's Method.	db/conf/sas/sas2012.html#ThakurR12
2359603	Renato_Cherini,Lucas_Rearte,Javier_O._Blanco	2010	A Shape Analysis for Non-linear Data Structures.	db/conf/sas/sas2010.html#CheriniRB10
2359631	Kenneth_L._McMillan,Lenore_D._Zuck	2011	Invisible Invariants and Abstract Interpretation.	db/conf/sas/sas2011.html#McMillanZ11
2359632	Philippe_Suter,ksal,Viktor_Kuncak	2011	Satisfiability Modulo Recursive Programs.	db/conf/sas/sas2011.html#SuterKK11
2359640	Diego_Esteban_Alonso-Blas,Samir_Genaim	2012	On the Limits of the Classical Approach to Cost Analysis.	db/conf/sas/sas2012.html#Alonso-BlasG12
2359650	Sebastian_Biallas,rg_Brauer,Andy_King,Stefan_Kowalewski	2012	Loop Leaping with Closures.	db/conf/sas/sas2012.html#BiallasBKK12
2359682	Michael_Emmi,Akash_Lal	2012	Finding Non-terminating Executions in Distributed Asynchronous Programs.	db/conf/sas/sas2012.html#EmmiL12
2359684	me_Feret	2011	Formal Model Reduction.	db/conf/sas/sas2011.html#Feret11
2359701	Joxan_Jaffar,Vijayaraghavan_Murali,Jorge_A._Navas,Andrew_E._Santosa	2012	Path-Sensitive Backward Slicing.	db/conf/sas/sas2012.html#JaffarMNS12
2359706	Aws_Albarghouthi,Arie_Gurfinkel,Marsha_Chechik	2012	Craig Interpretation.	db/conf/sas/sas2012.html#AlbarghouthiGC12
2359716	Jonathan_K._Lee,Jens_Palsberg,Rupak_Majumdar,Hong_Hong	2012	Efficient May Happen in Parallel Analysis for Async-Finish Parallelism.	db/conf/sas/sas2012.html#LeePMH12
2359718	Viktor_Vafeiadis,Francesco_Zappa_Nardelli	2011	Verifying Fence Elimination Optimisations.	db/conf/sas/sas2011.html#VafeiadisN11
2359720	Dino_Distefano	2012	A Voyage to the Deep-Heap.	db/conf/sas/sas2012.html#Distefano12
2359742	rg_Brauer,Andy_King	2010	Automatic Abstraction for Intervals Using Boolean Formulae.	db/conf/sas/sas2010.html#BrauerK10
2359753	Mila_Dalla_Preda,Roberto_Giacobazzi,Saumya_K._Debray,Kevin_Coogan,Gregg_M._Townsend	2010	Modelling Metamorphism by Abstract Interpretation.	db/conf/sas/sas2010.html#PredaGDCT10
2359756	Patrice_Godefroid,Shuvendu_K._Lahiri,lez	2011	Statically Validating Must Summaries for Incremental Compositional Dynamic Test Generation.	db/conf/sas/sas2011.html#GodefroidLR11
2359759	Parosh_Aziz_Abdulla,Mohamed_Faouzi_Atig,Yu-Fang_Chen,Carl_Leonardsson,Ahmed_Rezine	2012	Automatic Fence Insertion in Integer Programs via Predicate Abstraction.	db/conf/sas/sas2012.html#AbdullaACLR12
2359769	Uday_P._Khedker,Alan_Mycroft,Prashant_Singh_Rawat	2012	Liveness-Based Pointer Analysis.	db/conf/sas/sas2012.html#KhedkerMR12
2359773	Jeff_Huang_0001,Charles_Zhang	2011	An Efficient Static Trace Simplification Technique for Debugging Concurrent Programs.	db/conf/sas/sas2011.html#HuangZ11
2359779	Sam_Blackshear,Bor-Yuh_Evan_Chang,Sriram_Sankaranarayanan,Manu_Sridharan	2011	The Flow-Insensitive Precision of Andersen's Analysis in Practice.	db/conf/sas/sas2011.html#BlackshearCSS11
2359782	Florian_Zuleger,Sumit_Gulwani,Moritz_Sinn,Helmut_Veith	2011	Bound Analysis of Imperative Programs with the Size-Change Abstraction.	db/conf/sas/sas2011.html#ZulegerGSV11
2359791	Benjamin_Goldberg	2010	Translation Validation of Loop Optimizations and Software Pipelining in the TVOC Framework - In Memory of Amir Pnueli.	db/conf/sas/sas2010.html#Goldberg10
2359799	Arnault_Ioualalen,Matthieu_Martel	2012	A New Abstract Domain for the Representation of Mathematically Equivalent Expressions.	db/conf/sas/sas2012.html#IoualalenM12
2359808	Alexandre_Chapoutot	2010	Interval Slopes as a Numerical Abstract Domain for Floating-Point Variables.	db/conf/sas/sas2010.html#Chapoutot10
2359811	Ahmed_Bouajjani,Michael_Emmi,Gennaro_Parlato	2011	On Sequentializing Concurrent Programs.	db/conf/sas/sas2011.html#BouajjaniEP11
2359812	nchez,Sriram_Sankaranarayanan,nchez,Bor-Yuh_Evan_Chang	2012	Invariant Generation for Parametrized Systems Using Self-reflection - (Extended Version).	db/conf/sas/sas2012.html#SanchezSSC12
2359816	Jan_Midtgaard,Michael_D._Adams_0001,Matthew_Might	2012	A Structural Soundness Proof for Shivers's Escape Technique - A Case for Galois Connections.	db/conf/sas/sas2012.html#Midtgaard0M12
2359832	Peter_Calvert,Alan_Mycroft	2012	Control Flow Analysis for the Join Calculus.	db/conf/sas/sas2012.html#CalvertM12
2359839	Nadir_Matringe,Arnaldo_Vieira_Moura,Rachid_Rebiha	2010	Generating Invariants for Non-linear Hybrid Systems by Linear Algebraic Methods.	db/conf/sas/sas2010.html#MatringeMR10
2359845	Sven_Verdoolaege,Albert_Cohen_0001,Anna_Beletska	2011	Transitive Closures of Affine Integer Tuple Relations and Their Overapproximations.	db/conf/sas/sas2011.html#VerdoolaegeCB11
2359847	Guy_Avni,Orna_Kupferman	2011	An Abstraction-Refinement Framework for Trigger Querying.	db/conf/sas/sas2011.html#AvniK11
2359853	Martin_T._Vechev,Eran_Yahav,Raghavan_Raman,Vivek_Sarkar	2010	Automatic Verification of Determinism for Structured Parallel Programs.	db/conf/sas/sas2010.html#VechevYRS10
2359854	stner	2011	e: Design and Experience.	db/conf/sas/sas2011.html#Kastner11
2359857	Bill_McCloskey,Thomas_W._Reps,Mooly_Sagiv	2010	Statically Inferring Complex Heap, Array, and Numeric Invariants.	db/conf/sas/sas2010.html#McCloskeyRS10
2359863	Matt_Elder,Junghee_Lim,Tushar_Sharma,Tycho_Andersen,Thomas_W._Reps	2011	Abstract Domains of Affine Relations.	db/conf/sas/sas2011.html#ElderLSAR11
2359865	Christian_J._Bell,Andrew_W._Appel,David_Walker	2010	Concurrent Separation Logic for Pipelined Parallelization.	db/conf/sas/sas2010.html#BellAW10
2359870	Aditya_V._Thakur,Matt_Elder,Thomas_W._Reps	2012	Bilateral Algorithms for Symbolic Abstraction.	db/conf/sas/sas2012.html#ThakurER12
2359874	Isil_Dillig,Thomas_Dillig,Alex_Aiken	2010	Small Formulas for Large Programs: On-Line Constraint Simplification in Scalable Static Analysis.	db/conf/sas/sas2010.html#DilligDA10
2359881	David_Lesens	2010	Using Static Analysis in Space: Why Doing so?	db/conf/sas/sas2010.html#Lesens10
2359884	P._Madhusudan,Xiaokang_Qiu	2011	Efficient Decision Procedures for Heaps Using STRAND.	db/conf/sas/sas2011.html#MadhusudanQ11
2359889	Dimitra_Giannakopoulou,Zvonimir_Rakamaric,Vishwanath_Raman	2012	Symbolic Learning of Component Interfaces.	db/conf/sas/sas2012.html#GiannakopoulouRR12
2359891	Joost-Pieter_Katoen,Annabelle_McIver,Larissa_Meinicke,Carroll_C._Morgan	2010	Linear-Invariant Generation for Probabilistic Programs: - Automated Support for Proof-Based Methods.	db/conf/sas/sas2010.html#KatoenMMM10
2359895	E._Allen_Emerson	2010	Time of Time.	db/conf/sas/sas2010.html#Emerson10
2359915	David_Monniaux,Laure_Gonnord	2011	Using Bounded Model Checking to Focus Fixpoint Iterations.	db/conf/sas/sas2011.html#MonniauxG11
2359923	William_R._Harris,Akash_Lal,Aditya_V._Nori,Sriram_K._Rajamani	2010	Alternation for Termination.	db/conf/sas/sas2010.html#HarrisLNR10
2525028	Meera_Sridhar,Kevin_W._Hamlen	2010	Model-Checking In-Lined Reference Monitors.	db/conf/vmcai/vmcai2010.html#SridharH10
2525037	bastien_Bardin,Philippe_Herrmann,drine	2011	Refinement-Based CFG Reconstruction from Unstructured Programs.	db/conf/vmcai/vmcai2011.html#BardinHV11
2525051	Lei_Bu,Jianhua_Zhao,Xuandong_Li	2010	Path-Oriented Reachability Verification of a Class of Nonlinear Hybrid Automata Using Convex Programming.	db/conf/vmcai/vmcai2010.html#BuZL10
2525068	Se-Won_Kim,Kwang-Moo_Choe	2011	String Analysis as an Abstract Interpretation.	db/conf/vmcai/vmcai2011.html#KimC11
2525072	Robert_Frohardt,Bor-Yuh_Evan_Chang,Sriram_Sankaranarayanan	2011	Access Nets: Modeling Access to Physical Spaces.	db/conf/vmcai/vmcai2011.html#FrohardtCS11
2525076	Alexander_Gotmanov,Satrajit_Chatterjee,Michael_Kishinevsky	2011	Verifying Deadlock-Freedom of Communication Fabrics.	db/conf/vmcai/vmcai2011.html#GotmanovCK11
2525082	Thomas_Martin_Gawlitza,Peter_Lammich,ller-Olm,Helmut_Seidl,Alexander_Wenner	2011	Join-Lock-Sensitive Forward Reachability Analysis for Concurrent Programs with Dynamic Process Creation.	db/conf/vmcai/vmcai2011.html#GawlitzaLMSW11
2525089	David_L._Dill	2011	Are Cells Asynchronous Circuits? - (Invited Talk).	db/conf/vmcai/vmcai2011.html#Dill11
2525091	Javier_Esparza	2010	Analysis of Systems with Stochastic Process Creation.	db/conf/vmcai/vmcai2010.html#Esparza10
2525094	Jori_Dubrovin	2010	Checking Bounded Reachability in Asynchronous Systems by Symbolic Event Tracing.	db/conf/vmcai/vmcai2010.html#Dubrovin10
2525102	Matthew_Might	2010	the Absence of Pointers and Structure.	db/conf/vmcai/vmcai2010.html#Might10
2525106	nchez,Martin_Leucker	2010	Regular Linear Temporal Logic with Past.	db/conf/vmcai/vmcai2010.html#SanchezL10
2525111	Samik_Basu,Tevfik_Bultan,Meriem_Ouederni	2012	Synchronizability for Verification of Asynchronously Communicating Systems.	db/conf/vmcai/vmcai2012.html#BasuBO12
2525112	Hakjoo_Oh,Lucas_Brutschy,Kwangkeun_Yi	2011	Access Analysis-Based Tight Localization of Abstract Memories.	db/conf/vmcai/vmcai2011.html#OhBY11
2525115	Liqian_Chen,Ã©,Ji_Wang,Patrick_Cousot	2010	An Abstract Domain to Discover Interval Linear Equalities.	db/conf/vmcai/vmcai2010.html#ChenMWC10
2525126	Bernhard_Steffen,thing	2011	Quality Engineering: Leveraging Heterogeneous Information - (Invited Talk).	db/conf/vmcai/vmcai2011.html#SteffenR11
2525133	K._Rustan_M._Leino	2012	Automating Induction with an SMT Solver.	db/conf/vmcai/vmcai2012.html#Leino12
2525134	Angelo_Brillout,Daniel_Kroening,mmer,Thomas_Wahl	2011	Beyond Quantifier-Free Interpolation in Extensions of Presburger Arithmetic.	db/conf/vmcai/vmcai2011.html#BrilloutKRW11
2525135	Viktor_Kuncak,Ruzica_Piskac,Philippe_Suter,Thomas_Wies	2010	Building a Calculus of Data Structures.	db/conf/vmcai/vmcai2010.html#KuncakPSW10
2525136	Mark_Marron,Rupak_Majumdar,Darko_Stefanovic,Deepak_Kapur	2010	Shape Analysis with Reference Set Relations.	db/conf/vmcai/vmcai2010.html#MarronMSK10
2525138	K._Rustan_M._Leino	2010	Verifying Concurrent Programs with Chalice.	db/conf/vmcai/vmcai2010.html#Leino10
2525143	Joost-Pieter_Katoen	2010	Advances in Probabilistic Model Checking.	db/conf/vmcai/vmcai2010.html#Katoen10
2525146	Damien_Zufferey,Thomas_Wies,Thomas_A._Henzinger	2012	Ideal Abstractions for Well-Structured Transition Systems.	db/conf/vmcai/vmcai2012.html#ZuffereyWH12
2525148	Stan_Rosenberg,Anindya_Banerjee,David_A._Naumann	2012	Decision Procedures for Region Logic.	db/conf/vmcai/vmcai2012.html#RosenbergBN12
2525149	rn_Wachter,Lijun_Zhang_0001	2010	Best Probabilistic Transformers.	db/conf/vmcai/vmcai2010.html#WachterZ10
2525156	Thomas_A._Henzinger,Thibaud_Hottelier,cs,Andrei_Voronkov	2010	Invariant and Type Inference for Matrices.	db/conf/vmcai/vmcai2010.html#HenzingerHKV10
2525161	Amir_M._Ben-Amram,Samir_Genaim,Abu_Naser_Masud	2012	On the Termination of Integer Loops.	db/conf/vmcai/vmcai2012.html#Ben-AmramGM12
2525169	Ahmed_Bouajjani,Cezara_Dragoi,Constantin_Enea,Mihaela_Sighireanu	2012	Abstract Domains for Automated Reasoning about List-Manipulating Programs with Infinite Data.	db/conf/vmcai/vmcai2012.html#BouajjaniDES12
2525175	Joshua_Sack,Lijun_Zhang_0001	2012	A General Framework for Probabilistic Characterizing Formulae.	db/conf/vmcai/vmcai2012.html#SackZ12
2525177	Everett_Morse,Nick_Vrvilo,Eric_Mercer,Jay_McCarthy	2012	Modeling Asynchronous Message Passing for C Programs.	db/conf/vmcai/vmcai2012.html#MorseVMM12
2525179	Stephen_F._Siegel,Ganesh_Gopalakrishnan	2011	Formal Analysis of Message Passing - (Invited Talk).	db/conf/vmcai/vmcai2011.html#SiegelG11
2525191	Krishnendu_Chatterjee,Vishwanath_Raman	2012	Synthesizing Protocols for Digital Contract Signing.	db/conf/vmcai/vmcai2012.html#ChatterjeeR12
2525193	Woosuk_Lee,Wonchan_Lee,Kwangkeun_Yi	2012	Sound Non-statistical Clustering of Static Analysis Alarms.	db/conf/vmcai/vmcai2012.html#LeeLY12
2525195	Falk_Howar,Bernhard_Steffen,Maik_Merten	2011	Automata Learning with Automated Alphabet Abstraction Refinement.	db/conf/vmcai/vmcai2011.html#HowarSM11
2525206	Pieter_Hooimeijer,Margus_Veanes	2011	An Evaluation of Automata Algorithms for String Analysis.	db/conf/vmcai/vmcai2011.html#HooimeijerV11
2525209	Alastair_F._Donaldson,Leopold_Haller,Daniel_Kroening	2011	Strengthening Induction-Based Race Checking with Lightweight Static Analysis.	db/conf/vmcai/vmcai2011.html#DonaldsonHK11
2525214	Duckki_Oe,Aaron_Stump,Corey_Oliver,Kevin_Clancy	2012	versat: A Verified Modern SAT Solver.	db/conf/vmcai/vmcai2012.html#OeSOC12
2525220	Aaron_R._Bradley	2011	SAT-Based Model Checking without Unrolling.	db/conf/vmcai/vmcai2011.html#Bradley11
2525221	Falk_Howar,Bernhard_Steffen,Bengt_Jonsson,Sofia_Cassel	2012	Inferring Canonical Register Automata.	db/conf/vmcai/vmcai2012.html#HowarSJC12
2525237	Eric_Goubault,Sylvie_Putot	2011	Static Analysis of Finite Precision Computations.	db/conf/vmcai/vmcai2011.html#GoubaultP11
2525245	Kuat_Yessenov,Ruzica_Piskac,Viktor_Kuncak	2010	Collections, Cardinalities, and Relations.	db/conf/vmcai/vmcai2010.html#YessenovPK10
2525246	t_Delahaye,Joost-Pieter_Katoen,Kim_G._Larsen,Axel_Legay,Mikkel_L._Pedersen,Falak_Sher,Andrzej_Wasowski	2011	Abstract Probabilistic Automata.	db/conf/vmcai/vmcai2011.html#DelahayeKLLPSW11
2525247	Rohit_Chadha,Axel_Legay,Pavithra_Prabhakar,Mahesh_Viswanathan_0001	2010	Complexity Bounds for the Verification of Real-Time Software.	db/conf/vmcai/vmcai2010.html#ChadhaLPV10
2525255	Shuvendu_K._Lahiri,Alexander_Malkis,Shaz_Qadeer	2010	Abstract Threads.	db/conf/vmcai/vmcai2010.html#LahiriMQ10
2525256	Byron_Cook,Jasmin_Fisher,Elzbieta_Krepska,Nir_Piterman	2011	Proving Stabilization of Biological Systems.	db/conf/vmcai/vmcai2011.html#CookFKP11
2525257	Kedar_S._Namjoshi,Richard_J._Trefler	2012	Local Symmetry and Compositional Verification.	db/conf/vmcai/vmcai2012.html#NamjoshiT12
2525260	Chih-Hong_Cheng,ÃŸ,Alois_Knoll,Christian_Buckl	2011	Synthesis of Fault-Tolerant Embedded Systems Using Games: From Theory to Practice.	db/conf/vmcai/vmcai2011.html#ChengRKB11
2525264	Philippe_Suter,Robin_Steiger,Viktor_Kuncak	2011	Sets with Cardinality Constraints in Satisfiability Modulo Theories.	db/conf/vmcai/vmcai2011.html#SuterSK11
2525267	Viktor_Vafeiadis	2010	RGSep Action Inference.	db/conf/vmcai/vmcai2010.html#Vafeiadis10
2525269	Uri_Klein,Nir_Piterman,Amir_Pnueli	2012	Effective Synthesis of Asynchronous Systems from GR(1) Specifications.	db/conf/vmcai/vmcai2012.html#KleinPP12
2525280	Tobias_Nipkow	2012	Teaching Semantics with a Proof Assistant: No More LSD Trip Proofs.	db/conf/vmcai/vmcai2012.html#Nipkow12
2525285	Francesco_Logozzo	2011	Practical Verification for the Working Programmer with CodeContracts and Abstract Interpretation - (Invited Talk).	db/conf/vmcai/vmcai2011.html#Logozzo11
2525286	rg_Kreiker,Helmut_Seidl,Vesal_Vojdani	2010	Shape Analysis of Low-Level C with Overlapping Structures.	db/conf/vmcai/vmcai2010.html#KreikerSV10
2525289	Vijay_D'Silva,Daniel_Kroening,Mitra_Purandare,Georg_Weissenbacher	2010	Interpolant Strength.	db/conf/vmcai/vmcai2010.html#DSilvaKPW10
2525294	Patrick_Cousot,Radhia_Cousot,Francesco_Logozzo	2011	Precondition Inference from Intermittent Assertions and Application to Contracts on Collections.	db/conf/vmcai/vmcai2011.html#CousotCL11
2525298	Laura_Bozzelli,Sophie_Pinchinat	2012	Verification of Gap-Order Constraint Abstractions of Counter Systems.	db/conf/vmcai/vmcai2012.html#BozzelliP12
2525301	Bernd_Finkbeiner,Swen_Jacobs	2012	Lazy Synthesis.	db/conf/vmcai/vmcai2012.html#FinkbeinerJ12
2525311	Benjamin_Aminof,Orna_Kupferman,Aniello_Murano	2010	Improved Model Checking of Hierarchical Systems.	db/conf/vmcai/vmcai2010.html#AminofKM10
2525330	Aws_Albarghouthi,Arie_Gurfinkel,Marsha_Chechik	2012	Whale: An Interpolation-Based Algorithm for Inter-procedural Verification.	db/conf/vmcai/vmcai2012.html#AlbarghouthiGC12
2525331	Rayna_Dimitrova,Bernd_Finkbeiner,cs,Markus_N._Rabe,Helmut_Seidl	2012	Model Checking Information Flow in Reactive Systems.	db/conf/vmcai/vmcai2012.html#DimitrovaFKRS12
2525339	Pietro_Ferrara,ller_0001	2012	Automatic Inference of Access Permissions.	db/conf/vmcai/vmcai2012.html#FerraraM12
2525341	Reinhard_Wilhelm,Sebastian_Altmeyer,re,Daniel_Grund,rg_Herter,Jan_Reineke,rn_Wachter,Stephan_Wilhelm	2010	Static Timing Analysis for Hard Real-Time Systems.	db/conf/vmcai/vmcai2010.html#WilhelmABGHRWW10
2525345	Swen_Jacobs,Viktor_Kuncak	2011	Towards Complete Reasoning about Axiomatic Specifications.	db/conf/vmcai/vmcai2011.html#JacobsK11
2525349	Roberto_Giacobazzi	2010	Abstract Interpretation-Based Protection.	db/conf/vmcai/vmcai2010.html#Giacobazzi10
2525351	Dmitry_Bugaychenko	2012	On Application of Multi-Rooted Binary Decision Diagrams to Probabilistic Model Checking.	db/conf/vmcai/vmcai2012.html#Bugaychenko12
2525357	Alexander_J._Summers,Sophia_Drossopoulou	2010	Considerate Reasoning and the Composite Design Pattern.	db/conf/vmcai/vmcai2010.html#SummersD10
2525359	Shuvendu_K._Lahiri,Julien_Vanegue	2011	ExplainHoudini: Making Houdini Inference Transparent.	db/conf/vmcai/vmcai2011.html#LahiriV11
2525360	Nathaniel_Charlton,Ben_Horsfall,Bernhard_Reus	2012	Crowfoot: A Verifier for Higher-Order Store Programs.	db/conf/vmcai/vmcai2012.html#CharltonHR12
2525363	Nuno_P._Lopes,Andrey_Rybalchenko	2011	Distributed and Predictable Software Model Checking.	db/conf/vmcai/vmcai2011.html#LopesR11
2525365	Elvira_Albert,Samir_Genaim,Abu_Naser_Masud	2011	More Precise Yet Widely Applicable Cost Analysis.	db/conf/vmcai/vmcai2011.html#AlbertGM11
2525370	Khalil_Ghorbal,Franjo_Ivancic,Gogul_Balakrishnan,Naoto_Maeda,Aarti_Gupta	2012	Donut Domains: Efficient Non-convex Domains for Abstract Interpretation.	db/conf/vmcai/vmcai2012.html#GhorbalIBMG12
2525371	Stephen_F._Siegel,Timothy_K._Zirkel	2012	Loop Invariant Symbolic Execution for Parallel Programs.	db/conf/vmcai/vmcai2012.html#SiegelZ12
2525377	Sagar_Chaki,Arie_Gurfinkel,Ofer_Strichman	2012	Regression Verification for Multi-threaded Programs.	db/conf/vmcai/vmcai2012.html#ChakiGS12
2525380	Evren_Ermis,Jochen_Hoenicke,Andreas_Podelski	2012	Splitting via Interpolants.	db/conf/vmcai/vmcai2012.html#ErmisHP12
2525381	Yungbum_Jung,Soonho_Kong,Bow-Yaw_Wang,Kwangkeun_Yi	2010	Deriving Invariants by Algorithmic Learning, Decision Procedures, and Predicate Abstraction.	db/conf/vmcai/vmcai2010.html#JungKWY10
2525383	Ranjit_Jhala	2012	Software Verification with Liquid Types.	db/conf/vmcai/vmcai2012.html#Jhala12
2525390	Johannes_Kinder,Dmitry_Kravchenko	2012	Alternating Control Flow Reconstruction.	db/conf/vmcai/vmcai2012.html#KinderK12
2525391	Ruzica_Piskac,Thomas_Wies	2011	Decision Procedures for Automating Termination Proofs.	db/conf/vmcai/vmcai2011.html#PiskacW11
2525400	Stephen_F._Siegel,Timothy_K._Zirkel	2011	Collective Assertions.	db/conf/vmcai/vmcai2011.html#SiegelZ11
2525402	Valentin_Perrelle,Nicolas_Halbwachs	2010	An Analysis of Permutations in Arrays.	db/conf/vmcai/vmcai2010.html#PerrelleH10
2525403	Rajeev_Alur,Swarat_Chaudhuri	2010	Temporal Reasoning for Procedural Programs.	db/conf/vmcai/vmcai2010.html#AlurC10
2525409	Christian_von_Essen,Barbara_Jobstmann	2012	Synthesizing Efficient Controllers.	db/conf/vmcai/vmcai2012.html#EssenJ12
2525411	Rohit_Chadha,A._Prasad_Sistla,Mahesh_Viswanathan_0001	2011	chi Automata with Non-extremal Acceptance Thresholds.	db/conf/vmcai/vmcai2011.html#ChadhaSV11
2525421	Andy_King,ndergaard	2010	Automatic Abstraction for Congruences.	db/conf/vmcai/vmcai2010.html#KingS10
2546879	Wei_Jiang,Charles_Zhang,Zhenqiu_Huang,Mingwen_Chen,Songlin_Hu,Zhiyong_Liu	2010	QSynth: A Tool for QoS-aware Automatic Service Composition.	db/conf/icws/icws2010.html#JiangZHCHL10
2546895	Christopher_Fowler,Paul_Watson	2010	A Tripartite Security Model for Dynamic Service-Oriented Systems Using DynaSOAr.	db/conf/icws/icws2010.html#FowlerW10
2546896	Sen_Luo,Bin_Xu_0001,Kewu_Sun	2010	Compose Real Web Services with Context.	db/conf/icws/icws2010.html#LuoXS10
2546901	Bin_Xu_0001,Sen_Luo,Kewu_Sun	2012	Towards Multimodal Query in Web Service Search.	db/conf/icws/icws2012.html#XuLS12
2546902	Wenmin_Lin,Wanchun_Dou,Xiangfeng_Luo,Jinjun_Chen	2011	A History Record-Based Service Optimization Method for QoS-Aware Service Composition.	db/conf/icws/icws2011.html#LinDLC11
2546907	Yuanhong_Shen,Xiaohu_Yang,Ye_Wang,Zhen_Ye	2012	Optimizing QoS-Aware Services Composition for Concurrent Processes in Dynamic Resource-Constrained Environments.	db/conf/icws/icws2012.html#ShenYWY12
2546920	Tong_Mo,Weiping_Li,Weijie_Chu,Zhonghai_Wu	2011	An Event Driven Model for Context-Aware Service.	db/conf/icws/icws2011.html#MoLCW11
2546922	Ran_Tang,Ying_Zou	2010	An Approach for Mining Web Service Composition Patterns from Execution Logs.	db/conf/icws/icws2010.html#TangZ10
2546929	nberger,Johannes_Schwalb,Guido_Wirtz	2011	Has WS-I's Work Resulted in Ws-* Interoperability?	db/conf/icws/icws2011.html#SchonbergerSW11
2546935	Jianxin_Liao,Xiulei_Liu,Xiaomin_Zhu,Tong_Xu,Jingyu_Wang,Haifeng_Sun	2012	Ontology Alignment by Combining Lexical Analysis with Consequences from Reasoners.	db/conf/icws/icws2012.html#LiaoLZXWS12
2546937	Yuliang_Shi,Kun_Zhang,Bing_Liu_0009,Li-zhen_Cui	2011	A New QoS Prediction Approach Based on User Clustering and Regression Algorithms.	db/conf/icws/icws2011.html#ShiZLC11
2546940	Bo_Cheng,Yang_Zhang,Xiaoxiao_Hu,Shicheng_Zhang,Junliang_Chen	2010	Design and Implementation for Communication Component Based Open Multimedia Conferencing Web Service over IP.	db/conf/icws/icws2010.html#ChengZHZC10
2546941	Na_Deng,Desheng_Li,Changbao_Li,Junliang_Chen,Chuanchang_Liu	2011	On-the-Fly Detection Approach of Control Dependency Deadlocks in BPEL.	db/conf/icws/icws2011.html#DengLLCL11
2546959	Zhenzhen_Zhao,Sirsha_Bhattarai,l_Crespi	2011	An Event-Based Functionality Integration Framework.	db/conf/icws/icws2011.html#ZhaoBC11
2546961	David_Gregorczyk	2011	WS-Eventing SOAP-over-UDP Multicast Extension.	db/conf/icws/icws2011.html#Gregorczyk11
2546974	Mahmoud_Barhamgi,Djamal_Benslimane,Chirine_Ghedira,Salah-Eddine_Tbahriti,Michael_Mrissa	2011	A Framework for Building Privacy-Conscious DaaS Service Mashups.	db/conf/icws/icws2011.html#BarhamgiBGTM11
2546975	Ruben_Casado,Javier_Tuya,Muhammad_Younas	2011	An Abstract Transaction Model for Testing the Web Services Transactions.	db/conf/icws/icws2011.html#CasadoTY11
2546978	Hien_Trang_Nguyen,Weiliang_Zhao,Jian_Yang	2010	A Trust and Reputation Model Based on Bayesian Network for Web Services.	db/conf/icws/icws2010.html#NguyenZY10
2546983	Tuan_Nguyen,Alan_W._Colman,Jun_Han	2012	Enabling the Delivery of Customizable Web Services.	db/conf/icws/icws2012.html#NguyenCH12
2546989	Karim_Benouaret,Djamal_Benslimane,Allel_HadjAli	2011	On the Use of Fuzzy Dominance for Computing Service Skyline Based on QoS.	db/conf/icws/icws2011.html#BenouaretBH11
2546991	Robert_Warschofsky,Michael_Menzel,Christoph_Meinel	2011	Automated Security Service Orchestration for the Identity Management in Web Service Based Systems.	db/conf/icws/icws2011.html#WarschofskyMM11
2547001	Leilei_Chen,Qing_Wang,Wei_Xu,Liang_Zhang	2010	Evaluating the Survivability of SOA Systems Based on HMM.	db/conf/icws/icws2010.html#ChenWXZ10
2547002	Ewa_Musial,Mei-Hwa_Chen	2012	Effect of Data Validity on the Reliability of Data-centric Web Services.	db/conf/icws/icws2012.html#MusialC12
2547006	Qi_Yu	2012	Decision Tree Learning from Incomplete QoS to Bootstrap Service Recommendation.	db/conf/icws/icws2012.html#Yu12
2547010	Teresa_Tung,Shaw_Yi_Chaw,Qing_Xie,Qian_Zhu	2012	Highly Resilient Systems for Cloud.	db/conf/icws/icws2012.html#TungCXZ12
2547013	Abderrahmane_Maaradji,Hakim_Hacid,Ryan_Skraba,Adnan_Lateef,Johann_Daigremont,l_Crespi	2011	Social-Based Web Services Discovery and Composition for Step-by-Step Mashup Completion.	db/conf/icws/icws2011.html#MaaradjiHSLDC11
2547014	Avraham_Leff,James_T._Rayfield,Tom_Gissel,Ben_Parees	2012	Disk-Offload Middleware for Web-Services Using the Application-Caching Paradigm.	db/conf/icws/icws2012.html#LeffRGP12
2547015	Mohammad-Reza_Motallebi,Fuyuki_Ishikawa,Shinichi_Honiden	2012	Trust Computation in Web Service Compositions Using Bayesian Networks.	db/conf/icws/icws2012.html#MotallebiIH12
2547033	Jia_Zhang,Daniel_Kuc,Shiyong_Lu	2010	Confucius: A Scientific Collaboration System Using Collaborative Scientific Workflows.	db/conf/icws/icws2010.html#ZhangKL10
2547045	Ehtesham_Zahoor,Olivier_Perrin,Claude_Godart	2010	DISC: A Declarative Framework for Self-Healing Web Services Composition.	db/conf/icws/icws2010.html#ZahoorPG10
2547047	Huifeng_Sun,Zibin_Zheng,Junliang_Chen,Michael_R._Lyu	2011	NRCF: A Novel Collaborative Filtering Method for Service Recommendation.	db/conf/icws/icws2011.html#SunZCL11
2547054	Mustapha_Aznag,Mohamed_Quafafou,Nicolas_Durand,Zahi_Jarir	2011	Multiple Representations of Web Services: Discovery, Clustering and Recommendation.	db/conf/icws/icws2011.html#AznagQDJ11
2547055	Bo_Cheng,Xiuquan_Qiao,Budan_Wu,Xiaokun_Wu,Ruisheng_Shi,Junliang_Chen	2012	RESTful Web Service Mashup Based Coal Mine Safety Monitoring and Control Automation with Wireless Sensor Network.	db/conf/icws/icws2012.html#ChengQWWSC12
2547065	Andrew_G._Liu,Ewa_Musial,Mei-Hwa_Chen	2011	Progressive Reliability Forecasting of Service-Oriented Software.	db/conf/icws/icws2011.html#LiuMC11
2547067	Michael_Menzel,Robert_Warschofsky,Christoph_Meinel	2010	A Pattern-Driven Generation of Security Policies for Service-Oriented Architectures.	db/conf/icws/icws2010.html#MenzelWM10
2547068	Li_Kuang,Yingjie_Xia,ShuiGuang_Deng,Jian_Wu	2010	Analyzing Behavioral Substitution of Web Services Based on Pi-calculus.	db/conf/icws/icws2010.html#KuangXDW10
2547069	Mike_Smit,Eleni_Stroulia	2011	Automated State-Space Exploration for Configuration Management of Service-Oriented Applications.	db/conf/icws/icws2011.html#SmitS11
2547071	Xubo_Fei,Shiyong_Lu	2010	A Collectional Data Model for Scientific Workflow Composition.	db/conf/icws/icws2010.html#FeiL10
2547076	Wubin_Li,Johan_Tordsson,Erik_Elmroth	2010	An Aspect-Oriented Approach to Consistency-Preserving Caching and Compression of Web Service Response Messages.	db/conf/icws/icws2010.html#LiTE10
2547080	Lei_Li,Yan_Wang_0002	2011	A Subjective Probability Based Deductive Approach to Global Trust Evaluation in Composite Services.	db/conf/icws/icws2011.html#LiW11
2547083	Hua_Xiao,Bipin_Upadhyaya,Foutse_Khomh,Ying_Zou,Joanna_Ng,Alex_Lau	2011	An Automatic Approach for Extracting Process Knowledge from the Web.	db/conf/icws/icws2011.html#XiaoUKZNL11
2547089	Keman_Huang,Yushun_Fan,Wei_Tan	2012	An Empirical Study of Programmable Web: A Network Analysis on a Service-Mashup System.	db/conf/icws/icws2012.html#HuangFT12
2547093	Ana_R._Cavalli,Tien-Dung_Cao,Wissam_Mallouli,Eliane_Martins,Andrey_Sadovykh,bastien_Salva,di	2010	WebMov: A Dedicated Framework for the Modelling and Testing of Web Services Composition.	db/conf/icws/icws2010.html#CavalliCMMSSZ10
2547094	Ã©	2011	Inferring Data Flow in Semantic Web Service Composition.	db/conf/icws/icws2011.html#Lecue11a
2547101	Kevin_P._Brown,Miriam_A._M._Capretz	2011	A Multi-layered Approach for the Declarative Development of Data Providing Services.	db/conf/icws/icws2011.html#BrownC11
2547116	Abhishek_Srivastava,Paul_G._Sorenson	2010	Service Selection Based on Customer Rating of Quality of Service Attributes.	db/conf/icws/icws2010.html#SrivastavaS10
2547121	Zhanlei_Ma,Lin_Liu_0001,Hongji_Yang,John_Mylopoulos	2011	Adaptive Service Composition Based on Runtime Requirements Monitoring.	db/conf/icws/icws2011.html#MaLYM11
2547122	Jing_Bi,Zhiliang_Zhu,Haitao_Yuan,Yushun_Fan,Ming_Tie	2011	A Petri Net Based Hybrid Optimal Controller for Deadlock Prevention in Web Service Composition.	db/conf/icws/icws2011.html#BiZYFT11
2547127	Yi_Zhang_0009,Zhi_Hu_Wang,Bo_Gao,Changjie_Guo,Wei_Sun_0001,Xiaoping_Li	2010	An Effective Heuristic for On-line Tenant Placement Problem in SaaS.	db/conf/icws/icws2010.html#ZhangWGGSL10
2547130	Meiko_Jensen,Florian_Kerschbaum	2011	Towards Privacy-Preserving XML Transformation.	db/conf/icws/icws2011.html#JensenK11
2547133	Guosheng_Kang,Jianxun_Liu,Mingdong_Tang,Xiaoqing_(Frank)_Liu,Kenneth_K._Fletcher	2011	Web Service Selection for Resolving Conflicting Service Requests.	db/conf/icws/icws2011.html#KangLTLF11
2547143	Jia_Zhang,Ravi_K._Madduri,Wei_Tan,Kevin_Deichl,John_Alexander,Ian_T._Foster	2011	Toward Semantics Empowered Biomedical Web Services.	db/conf/icws/icws2011.html#ZhangMTDAF11
2547145	Immanuel_Trummer,Boi_Faltings	2011	Optimizing the Tradeoff between Discovery, Composition, and Execution Cost in Service Composition.	db/conf/icws/icws2011.html#TrummerF11
2547147	Wei_She,I-Ling_Yen,Bhavani_M._Thuraisingham,San-Yih_Huang	2011	Rule-Based Run-Time Information Flow Control in Service Cloud.	db/conf/icws/icws2011.html#SheYTH11
2547148	Xinfeng_Ye,Yi_Chen	2010	A Hybrid Scheme for Controlling Transactional Composite Services.	db/conf/icws/icws2010.html#YeC10
2547156	An_Liu,Qing_Li,Liusheng_Huang,Shiting_Wen	2012	Shapley Value Based Impression Propagation for Reputation Management in Web Service Composition.	db/conf/icws/icws2012.html#LiuLHW12
2547157	Jie_Zhu,Bo_Gao,Zhi_Hu_Wang,Berthold_Reinwald,Changjie_Guo,Xiaoping_Li,Wei_Sun_0001	2011	A Dynamic Resource Allocation Algorithm for Database-as-a-Service.	db/conf/icws/icws2011.html#ZhuGWRGLS11
2547164	Sourish_Dasgupta,Satish_Bhat,Yugyung_Lee	2011	Taxonomic Clustering and Query Matching for Efficient Service Discovery.	db/conf/icws/icws2011.html#DasguptaBL11
2547168	Guilherme_C._Hobold,Frank_Siqueira	2012	Discovery of Semantic Web Services Compositions Based on SAWSDL Annotations.	db/conf/icws/icws2012.html#HoboldS12
2547171	Anna_Cinzia_Squicciarini,Barbara_Carminati,Sushama_Karumanchi	2011	A Privacy-Preserving Approach for Web Service Selection and Provisioning.	db/conf/icws/icws2011.html#SquicciariniCK11
2547174	Warawoot_Pacharoen,Toshiaki_Aoki,Athasit_Surarerks,Pattarasinee_Bhattarakosol	2011	Conformance Verification between Web Service Choreography and Implementation Using Learning and Model Checking.	db/conf/icws/icws2011.html#PacharoenASB11
2547176	Selwa_Elfirdoussi,Zahi_Jarir,Mohamed_Quafafou	2012	Popularity Based Web Service Search.	db/conf/icws/icws2012.html#ElfirdoussiJQ12
2547177	Atsushi_Watanabe,Fuyuki_Ishikawa,Yoshiaki_Fukazawa,Shinichi_Honiden	2012	Web Service Selection Algorithm Using Vickrey Auction.	db/conf/icws/icws2012.html#WatanabeIFH12
2547179	Zheng_Yang,Jinhui_Yao,Shiping_Chen,David_Levy,Rafael_A._Calvo	2012	A Financial Compensation Based Transaction Management Model for Service-Oriented Business Collaborations.	db/conf/icws/icws2012.html#YangYCLC12
2547182	Chung-Wei_Hang,Anup_K._Kalia,Munindar_P._Singh	2012	Behind the Curtain: Service Selection via Trust in Composite Services.	db/conf/icws/icws2012.html#HangKS12
2547183	Rik_Eshuis,Ã©,Nikolay_Mehandjiev	2012	Flexible Construction of Complex Service Compositions from Reusable Semantic Knowledge.	db/conf/icws/icws2012.html#EshuisLM12
2547188	Xianzhi_Wang,Zhongjie_Wang,Xiaofei_Xu	2011	Semi-empirical Service Composition: A Clustering Based Approach.	db/conf/icws/icws2011.html#WangWX11
2547195	Lijun_Mei,Yimin_Wang,Qicheng_Li,Jian_Wang,Ziyu_Zhu	2011	A Service-Oriented Framework for Hybrid Immersive Web Applications.	db/conf/icws/icws2011.html#MeiWLWZ11
2547196	Jiuxin_Cao,Gongrui_Zhu,Xiao_Zheng,Bo_Liu_0004,Fang_Dong	2012	TASS: Transaction Assurance in Service Selection.	db/conf/icws/icws2012.html#CaoZZLD12
2547200	Peter_Bartalos,M._Brian_Blake	2012	Green Web Services: Modeling and Estimating Power Consumption of Web Services.	db/conf/icws/icws2012.html#BartalosB12
2547208	Xumin_Liu,Chunmei_Liu,Manjeet_Rege,Athman_Bouguettaya	2010	Semantic Support for Adaptive Long Term Composed Services.	db/conf/icws/icws2010.html#LiuLRB10
2547209	Feda_AlShahwan,Klaus_Moessner,ois_Carrez	2011	Providing Light Weight Distributed Web Services from Mobile Hosts.	db/conf/icws/icws2011.html#AlShahwanMC11
2547210	Hong_Qing_Yu,Xia_Zhao,Stephan_Reiff-Marganiec,John_Domingue	2012	Linked Context: A Linked Data Approach to Personalised Service Provisioning.	db/conf/icws/icws2012.html#YuZRD12
2547213	Jun_Na,Bin_Zhang_0001,Yan_Gao,Li_Zhang,Zhiliang_Zhu	2011	Long-Term Benefit Driven Adaptation in Service-Based Software Systems.	db/conf/icws/icws2011.html#NaZGZZ11
2547222	Davide_Lorenzoli,George_Spanoudakis	2011	Predicting Software Service Availability: Towards a Runtime Monitoring Approach.	db/conf/icws/icws2011.html#LorenzoliS11
2547228	Ajay_Kattepur,Albert_Benveniste,Claude_Jard	2012	Negotiation Strategies for Probabilistic Contracts in Web Services Orchestrations.	db/conf/icws/icws2012.html#KattepurBJ12
2547230	Nassim_Laga,Emmanuel_Bertin,l_Crespi	2010	Business Process Personalization Through Web Widgets.	db/conf/icws/icws2010.html#LagaBC10
2547243	Alan_M._V._Neves,Cesar_A._L._Oliveira,Ricardo_Massa_Ferreira_Lima,lia_Leite_Sabat	2012	Computing Strategic Trade-Offs in Web Service Deployment and Selection.	db/conf/icws/icws2012.html#NevesOLS12
2547247	Knarig_Arabshian,Troy_Cauble	2012	COnTag: A Framework for Personalized Context-Aware Search of Ontology-Based Tagged Data.	db/conf/icws/icws2012.html#ArabshianC12
2547248	Venkatesan_D._Pillai	2010	Development of a Novel Software Architecture for Active Internet Applications Based on Fusion of Mobile Agent, Web Services and BPEL Technologies.	db/conf/icws/icws2010.html#Pillai10
2547249	Nuno_Antunes,Marco_Vieira	2010	Benchmarking Vulnerability Detection Tools for Web Services.	db/conf/icws/icws2010.html#AntunesV10
2547253	Tien-Dung_Cao,Trung-Tien_Phan-Quang,lix,Richard_Castanet	2010	Automated Runtime Verification for Web Services.	db/conf/icws/icws2010.html#CaoPFC10
2547260	Jaber_Kouki,Walid_Chainbi,dira	2012	Binding Optimization of Web Services: A Quantitative Study of Local Repository-Based Approach.	db/conf/icws/icws2012.html#KoukiCG12
2547261	Wenrui_Li,Pengcheng_Zhang,Zhongxue_Yang	2012	A Framework for Self-Healing Service Compositions in Cloud Computing Environments.	db/conf/icws/icws2012.html#LiZY12
2547265	Yan_Wu,ChunGang_Yan,Zhijun_Ding,Pengwei_Wang,Changjun_Jiang,MengChu_Zhou	2012	A Relational Taxonomy of Services for Large Scale Service Repositories.	db/conf/icws/icws2012.html#WuYDWJZ12
2547270	ZhiHui_Lv,Jie_Wu_0003,Weiming_Fu	2010	A Novel Cloud-Oriented WS-Management-Based Resource Management Model.	db/conf/icws/icws2010.html#LvWF10
2547280	Mohamed_Sellami,Walid_Gaaloul,Samir_Tata	2011	Implementation of Communities of Web Service Registries.	db/conf/icws/icws2011.html#SellamiGT11
2547284	Soumaya_Slimani,na,na	2011	A Framework for Ontology Evolution Management in SSOA-Based Systems.	db/conf/icws/icws2011.html#SlimaniBB11
2547286	Li_Kuang,Yingjie_Xia,Yuxin_Mao	2012	Personalized Services Recommendation Based on Context-Aware QoS Prediction.	db/conf/icws/icws2012.html#KuangXM12
2547295	t,Albert_Benveniste	2010	Document Based Modeling of Web Services Choreographies Using Active XML.	db/conf/icws/icws2010.html#HelouetB10
2547299	Charith_D._Wickramarachchi,Srinath_Perera,Shammi_Jayasinghe,Sanjiva_Weerawarana	2012	Andes: A Highly Scalable Persistent Messaging System.	db/conf/icws/icws2012.html#WickramarachchiPJW12
2547312	Yu_Chen_Zhou,Xin_Peng_Liu,Xi_Ning_Wang,Liang_Xue,Chen_Tian,Xiao_Xing_Liang	2010	Context Model Based SOA Policy Framework.	db/conf/icws/icws2010.html#ZhouLWXTL10
2547320	Daniele_Romano,Martin_Pinzger	2012	Analyzing the Evolution of Web Services Using Fine-Grained Changes.	db/conf/icws/icws2012.html#RomanoP12
2547328	Guoquan_Wu,Jun_Wei,Chunyang_Ye,Hua_Zhong,Tao_Huang	2010	Detecting Data Inconsistency Failure of Composite Web Services Through Parametric Stateful Aspect.	db/conf/icws/icws2010.html#WuWYZH10
2547333	Usman_Wajid,Pedro_Sampaio,Nikolay_Mehandjiev	2012	Testing Optimization in Service EcoSystems (TEOS).	db/conf/icws/icws2012.html#WajidSM12
2547335	XiuXia_Tian,Chaofeng_Sha,Xiaoling_Wang,Aoying_Zhou	2011	Privacy Preserving Personalized Access Control Service at Third Service Provider.	db/conf/icws/icws2011.html#TianSWZ11
2547347	Longtao_Huang,ShuiGuang_Deng,Ying_Li,Jian_Wu,Jianwei_Yin	2011	Data-Dependency Aware Trust Evaluation for Service Choreography.	db/conf/icws/icws2011.html#HuangDLWY11
2547349	Lu_Fang,Lijie_Wang,Meng_Li,Junfeng_Zhao,Yanzhen_Zou,Lingshuang_Shao	2012	Towards Automatic Tagging for Web Services.	db/conf/icws/icws2012.html#FangWLZZS12
2547350	Marco_Anisetti,Claudio_Agostino_Ardagna,Ernesto_Damiani	2012	A Low-Cost Security Certification Scheme for Evolving Services.	db/conf/icws/icws2012.html#AnisettiAD12
2547354	Babak_Khosravifar,Jamal_Bentahar,Ahmad_Moazin	2010	Analyzing the Relationships between some Parameters of Web Services Reputation.	db/conf/icws/icws2010.html#KhosravifarBM10
2547357	Mohammed_AbuJarour,Sebastian_Oergel	2011	Automatic Sampling of Web Services.	db/conf/icws/icws2011.html#AbuJarourO11
2547364	Philip_Church,Adam_K._L._Wong,Michael_Brock,Andrzej_Goscinski	2012	Toward Exposing and Accessing HPC Applications in a SaaS Cloud.	db/conf/icws/icws2012.html#ChurchWBG12
2547366	Suriadi_Suriadi,Douglas_Stebila,Andrew_J._Clark,Hua_Liu	2011	Defending Web Services against Denial of Service Attacks Using Client Puzzles.	db/conf/icws/icws2011.html#SuriadiSCL11
2547375	Hamdi_Yahyaoui	2010	Trust Assessment for Web Services Collaboration.	db/conf/icws/icws2010.html#Yahyaoui10
2547379	Javier_Rojas_Balderrama,Johan_Montagnat,Diane_Lingrand	2010	jGASW: A Service-Oriented Framework Supporting HTC and Non-functional Concerns.	db/conf/icws/icws2010.html#BalderramaML10
2547382	Marcelo_Yamashita,Karin_Becker,Renata_Galante	2011	Service Evolution Management Based on Usage Profile.	db/conf/icws/icws2011.html#YamashitaBG11
2547386	Kisung_Lee,Ling_Liu,Shicong_Meng,Balaji_Palanisamy	2012	Scaling Spatial Alarm Services on Road Networks.	db/conf/icws/icws2012.html#LeeLMP12
2547389	Jianmin_Wang_0001,Raymond_K._Wong,Jianwei_Ding,Qinlong_Guo,Lijie_Wen	2012	On Recommendation of Process Mining Algorithms.	db/conf/icws/icws2012.html#WangWDGW12
2547394	Yilei_Zhang,Zibin_Zheng,Michael_R._Lyu	2010	WSExpress: A QoS-aware Search Engine for Web Services.	db/conf/icws/icws2010.html#ZhangZL10
2547396	Rama_Akkiraju,Hendrik_van_Geel	2010	Estimating the Cost of Developing Customizations to Packaged Application Software Using Service Oriented Architecture.	db/conf/icws/icws2010.html#AkkirajuG10
2547406	Yong-Ju_Lee,Chang-Su_Kim	2011	A Learning Ontology Method for RESTful Semantic Web Services.	db/conf/icws/icws2011.html#LeeK11
2547409	Shigetoshi_Yokoyama,Nobukazu_Yoshioka	2012	Dodai-Deploy: Fast Cluster Deployment Tool.	db/conf/icws/icws2012.html#YokoyamaY12
2547416	Joe_Tekli,Ernesto_Damiani,Richard_Chbeir	2011	Differential SOAP Multicasting.	db/conf/icws/icws2011.html#TekliDC11
2547419	Rongheng_Lin,Huake_Tu,Hua_Zou	2012	Parallel Computing Framework as a Cloud Service.	db/conf/icws/icws2012.html#LinTZ12
2547420	Yingqiu_Li,Tao_Wen	2012	An Approach of QoS-Guaranteed Web Service Composition Based on a Win-Win Strategy.	db/conf/icws/icws2012.html#LiW12
2547423	Antonio_Bucchiarone,Annapaola_Marconi,Marco_Pistore,Heorhi_Raik	2012	Dynamic Adaptation of Fragment-Based and Context-Aware Business Processes.	db/conf/icws/icws2012.html#BucchiaroneMPR12
2547426	Daniel_Schreiber,Erwin_Aitenbichler,b,user	2010	Reducing User Perceived Latency in Mobile Processes.	db/conf/icws/icws2010.html#SchreiberAGM10
2547448	Kyriakos_Kritikos,Dimitris_Plexousakis	2012	Towards Optimal and Scalable Non-functional Service Matchmaking Techniques.	db/conf/icws/icws2012.html#KritikosP12
2547451	Peter_Bartalos,Ã¡	2010	QoS Aware Semantic Web Service Composition Approach Considering Pre/Postconditions.	db/conf/icws/icws2010.html#BartalosB10
2547454	Christin_Groba,n_Clarke	2011	Opportunistic Composition of Sequentially-Connected Services in Mobile Computing Environments.	db/conf/icws/icws2011.html#GrobaC11
2547461	Meng_Li,Junfeng_Zhao,Lijie_Wang,Sibo_Cai,Bing_Xie	2011	CoWS: An Internet-Enriched and Quality-Aware Web Services Search Engine.	db/conf/icws/icws2011.html#LiZWCX11
2547467	Xumin_Liu,Hua_Liu	2012	Automatic Abstract Service Generation from Web Service Communities.	db/conf/icws/icws2012.html#LiuL12
2547474	Sherif_Sakr,Liang_Zhao,Hiroshi_Wada,Anna_Liu	2011	CloudDB AutoAdmin: Towards a Truly Elastic Cloud-Based Data Store.	db/conf/icws/icws2011.html#SakrZWL11
2547482	Gianpaolo_Cugola,Leandro_Sales_Pinto,Giordano_Tamburrelli	2012	QoS-Aware Adaptive Service Orchestrations.	db/conf/icws/icws2012.html#CugolaPT12
2547483	Li_Li_0001,Wu_Chou	2011	Design and Describe REST API without Violating REST: A Petri Net Based Approach.	db/conf/icws/icws2011.html#LiC11
2547496	Harald_Psaier,Heiko_Ludwig,Laura_C._Anderson,Ben_Shaw	2012	Identifying and Managing Variation Scope in Service Management.	db/conf/icws/icws2012.html#PsaierLAS12
2547502	Haifeng_Li,Qing_Zhu,Yiqiang_Ouyang	2011	Non-cooperative Game Based QoS-Aware Web Services Composition Approach for Concurrent Tasks.	db/conf/icws/icws2011.html#LiZO11
2547512	Xi_Sun,Bo_Gao,Liya_Fan,Wenhao_An	2012	A Cost-Effective Approach to Delivering Analytics as a Service.	db/conf/icws/icws2012.html#SunGFA12
2547516	M._S._Qaiser,Peter_Bodorik,Dawn_N._Jutla	2011	Differential Caches for Web Services in Mobile Environments.	db/conf/icws/icws2011.html#QaiserBJ11
2547519	Jieming_Zhu,Yu_Kang,Zibin_Zheng,Michael_R._Lyu	2012	WSP: A Network Coordinate Based Web Service Positioning Framework for Response Time Prediction.	db/conf/icws/icws2012.html#ZhuKZL12
2547525	Gerardo_Morales,phane_Maag,Ana_R._Cavalli,Wissam_Mallouli,Edgardo_Montes_de_Oca,Bachar_Wehbi	2010	Timed Extended Invariants for the Passive Testing of Web Services.	db/conf/icws/icws2010.html#MoralesMCMOW10
2547528	Philipp_Leitner,Anton_Michlmayr,Florian_Rosenberg,Schahram_Dustdar	2010	Monitoring, Prediction and Prevention of SLA Violations in Composite Services.	db/conf/icws/icws2010.html#LeitnerMRD10
2547529	Munindar_P._Singh	2011	LoST: Local State Transfer - An Architectural Style for the Distributed Enactment of Business Protocols.	db/conf/icws/icws2011.html#Singh11
2547532	Giti_Oghabi,Jamal_Bentahar,Abdelghani_Benharref	2011	On the Verification of Behavioral and Probabilistic Web Services Using Transformation.	db/conf/icws/icws2011.html#OghabiBB11
2547534	Iman_Saleh,Gregory_Kulczycki,M._Brian_Blake	2010	Formal Specification and Verification of Data-Centric Service Composition.	db/conf/icws/icws2010.html#SalehKB10
2547558	Gabriel_Serme,Anderson_Santana_de_Oliveira,Julien_Massiera,Yves_Roudier	2012	Enabling Message Security for RESTful Services.	db/conf/icws/icws2012.html#SermeOMR12
2547560	Riina_Maigre	2010	Survey of the Tools for Automating Service Composition.	db/conf/icws/icws2010.html#Maigre10
2547563	Timo_Koskela,rvinen,Meirong_Liu,Mika_Ylianttila	2010	User Experience in Added Value Location-Based Mobile Music Service.	db/conf/icws/icws2010.html#KoskelaJLY10
2547571	ZhiHui_Lu,Jie_Wu_0003,Weiming_Fu	2011	Apply WS-Management to Manage Real Resources: MAPE Use Case Study.	db/conf/icws/icws2011.html#LuWF11
2547575	Milinda_Pathirage,Srinath_Perera,Indika_Kumara,Sanjiva_Weerawarana	2011	A Multi-tenant Architecture for Business Process Executions.	db/conf/icws/icws2011.html#PathiragePKW11
2547582	Qiong_Zhang,Chen_(Cherie)_Ding,Chi-Hung_Chi	2011	Collaborative Filtering Based Service Ranking Using Invocation Histories.	db/conf/icws/icws2011.html#ZhangDC11
2547591	Wei_Lo,Jianwei_Yin,ShuiGuang_Deng,Ying_Li,Zhaohui_Wu	2012	Collaborative Web Service QoS Prediction with Location-Based Regularization.	db/conf/icws/icws2012.html#LoYDLW12
2547592	Mehdi_Bentounsi,Salima_Benbernou,Mikhail_J._Atallah	2012	Privacy-Preserving Business Process Outsourcing.	db/conf/icws/icws2012.html#BentounsiBA12
2547597	Glenn_Bruns,Mauricio_Cortes	2011	A Hierarchical Approach to Service Negotiation.	db/conf/icws/icws2011.html#BrunsC11
2547605	Changbao_Li,Bo_Cheng,Junliang_Chen,Pingli_Gu,Na_Deng,Desheng_Li	2011	A Web Service Performance Evaluation Approach Based on Users Experience.	db/conf/icws/icws2011.html#LiCCGDL11
2547609	Wanchun_Dou,Chao_Lv,Xuyun_Zhang,Jinjun_Chen	2011	A QoS-Aware Service Evaluation Method for Co-selecting a Shared Service.	db/conf/icws/icws2011.html#DouLZC11
2547611	Hidehito_Gomi	2011	Dynamic Identity Delegation Using Access Tokens in Federated Environments.	db/conf/icws/icws2011.html#Gomi11
2547623	Asli_Zengin,Raman_Kazhamiakin,Marco_Pistore	2011	CLAM: Cross-Layer Management of Adaptation Decisions for Service-Based Applications.	db/conf/icws/icws2011.html#ZenginKP11
2547625	Jim_Lau,Luciano_Barreto,Joni_da_Silva_Fraga	2012	An Infrastructure Based in Virtualization for Intrusion Tolerant Services.	db/conf/icws/icws2012.html#LauBF12
2547626	Julio_Cesar_Damasceno,nio_Aires_Lins,Robson_W._A._Medeiros,Bruno_L._B._Silva,Andre_R._R._Souza,o,Paulo_Romero_Martins_Maciel,Nelson_Souto_Rosa,Bryan_Stephenson,Jun_Li	2011	Modeling and Executing Business Processes with Annotated Security Requirements in the Cloud.	db/conf/icws/icws2011.html#DamascenoLMSSAMRSL11
2547635	bastien_Salva,Issam_Rabhi	2010	A BPEL Observability Enhancement Method.	db/conf/icws/icws2010.html#SalvaR10
2547637	Surya_Nepal,Wanita_Sherchan,Jonathon_Hunklinger,Athman_Bouguettaya	2010	A Fuzzy Trust Management Framework for Service Web.	db/conf/icws/icws2010.html#NepalSHB10
2547644	Amin_Mesmoudi,Michael_Mrissa,Mohand-Said_Hacid	2011	Combining Configuration and Query Rewriting for Web Service Composition.	db/conf/icws/icws2011.html#MesmoudiMH11
2547647	Jiuyun_Xu,Kun_Chen,Youxiang_Duan,Stephan_Reiff-Marganiec	2011	Modeling Business Process of Web Services with an Extended STRIPS Operations to Detection Feature Interaction Problems Runtime.	db/conf/icws/icws2011.html#XuCDR11
2547648	Min_Yuan,Zhiqiu_Huang,Xiang_Li,Yan_Yan	2010	Towards a Formal Verification Approach for Business Process Coordination.	db/conf/icws/icws2010.html#YuanHLY10
2547651	Li-zhen_Cui,Jian_Li,Yongqing_Zheng	2012	A Dynamic Web Service Composition Method Based on Viterbi Algorithm.	db/conf/icws/icws2012.html#CuiLZ12
2547667	Martin_Junghans,Sudhir_Agarwal,Rudi_Studer	2012	Behavior Classes for Specification and Search of Complex Services and Processes.	db/conf/icws/icws2012.html#JunghansAS12
2547669	Avik_Sinha,Amit_M._Paradkar	2010	Use Cases to Process Specifications in Business Process Modeling Notation.	db/conf/icws/icws2010.html#SinhaP10
2547678	Guanfeng_Liu,Yan_Wang_0002,Mehmet_A._Orgun,Huan_Liu	2012	Discovering Trust Networks for the Selection of Trustworthy Service Providers in Complex Contextual Social Networks.	db/conf/icws/icws2012.html#LiuWOL12
2547684	Emad_Elabd,Emmanuel_Coquery,Mohand-Said_Hacid	2010	Checking Compatibility and Replaceability in Web Services Business Protocols with Access Control.	db/conf/icws/icws2010.html#ElabdCH10
2547688	Xuanzhe_Liu,Qi_Zhao,Gang_Huang_0001,Hong_Mei,Teng_Teng	2011	Composing Data-Driven Service Mashups with Tag-Based Semantic Annotations.	db/conf/icws/icws2011.html#LiuZHMT11
2547691	Yingzhou_Zhang,Wei_Fu,Lei_Chen_0011,Bihuan_Xu	2011	A Formal Model of Service Computing and Its Applications on Service Discovery.	db/conf/icws/icws2011.html#ZhangFCX11
2547693	Ehtesham_Zahoor,Olivier_Perrin,Claude_Godart	2011	An Event-Based Reasoning Approach to Web Services Monitoring.	db/conf/icws/icws2011.html#ZahoorPG11
2547696	Marcos_Palacios,a-Fanjul,Javier_Tuya,George_Spanoudakis	2012	Identifying Test Requirements by Analyzing SLA Guarantee Terms.	db/conf/icws/icws2012.html#PalaciosGTS12
2547706	Vikas_Agarwal,Pankaj_Jalote	2010	From Specification to Adaptation: An Integrated QoS-driven Approach for Dynamic Adaptation of Web Service Compositions.	db/conf/icws/icws2010.html#AgarwalJ10
2547727	Yechun_Jiang,Jianxun_Liu,Mingdong_Tang,Xiaoqing_(Frank)_Liu	2011	An Effective Web Service Recommendation Method Based on Personalized Collaborative Filtering.	db/conf/icws/icws2011.html#JiangLTL11
2547729	Alain_Hsiung,Giovanni_Rivelli,ttenegger	2012	How to Design a Global SOA Infrastructure: Coping with Challenges in a Global Context.	db/conf/icws/icws2012.html#HsiungRH12
2547731	Marcelo_Yamashita,Bruno_Vollino,Karin_Becker,Renata_Galante	2012	Measuring Change Impact Based on Usage Profiles.	db/conf/icws/icws2012.html#YamashitaVBG12
2547735	rgio_Manuel_Serra_da_Cruz,es,Jorge_Zavaleta,rio_Costa	2012	Cirrus: Towards Business Provenance As-a-Service in the Cloud.	db/conf/icws/icws2012.html#CruzMZC12
2547737	Zan_Xiao,Donggang_Cao,Chao_You,Hong_Mei	2011	A Policy-Based Framework for Automated Service Level Agreement Negotiation.	db/conf/icws/icws2011.html#XiaoCYM11
2547743	Khayyam_Hashmi,Amal_Alhosban,Zaki_Malik,Brahim_Medjahed	2011	WebNeg: A Genetic Algorithm Based Approach for Service Negotiation.	db/conf/icws/icws2011.html#HashmiAMM11
2547748	Liang_Chen,Hengyi_Jian,Jian_Wu	2012	WSCRec: Utilizing Historical Information to Facilitate Web Service Composition.	db/conf/icws/icws2012.html#ChenJW12
2547754	Yin_Li,Chuang_Lin	2011	QoS-Aware Service Composition for Work?ow-Based Data-Intensive Applications.	db/conf/icws/icws2011.html#LiL11
2547757	Kais_Klai,Hanen_Ochi	2012	Checking Compatibility of Web Services Using SOGs.	db/conf/icws/icws2012.html#KlaiO12
2547760	Dongxi_Liu,John_Zic	2010	A Framework for Delivering Rigorously Trusted Services.	db/conf/icws/icws2010.html#LiuZ10
2547762	Kristijan_Dragicevic,s-Erice,Daniel_Bauer	2010	DISCE: A Declarative Inter-ESB Service-Connectivity Configuration Engine.	db/conf/icws/icws2010.html#DragicevicGB10
2547765	Dionysis_Athanasopoulos,Apostolos_V._Zarras	2011	Fine-Grained Metrics of Cohesion Lack for Service Interfaces.	db/conf/icws/icws2011.html#AthanasopoulosZ11
2547772	Zibin_Zheng,Yilei_Zhang,Michael_R._Lyu	2010	Distributed QoS Evaluation for Real-World Web Services.	db/conf/icws/icws2010.html#ZhengZL10
2547778	Incheon_Paik,Wuhui_Chen,Ryohei_Komiya	2011	Identification of Semistructured Abstract Nonfunctional Properties for Automatic Service Composition.	db/conf/icws/icws2011.html#PaikCK11
2547781	Yucong_Duan	2012	Service Contracts: Current State and Future Directions.	db/conf/icws/icws2012.html#Duan12
2547788	Chunqi_Shi,Donghui_Lin,Toru_Ishida	2012	User-Centered QoS Computation for Web Service Selection.	db/conf/icws/icws2012.html#ShiLI12
2547790	Pengwei_Wang,Zhijun_Ding,Changjun_Jiang,Mengchu_Zhou	2011	Web Service Composition Techniques in a Health Care Service Platform.	db/conf/icws/icws2011.html#WangDJZ11
2547793	Axel_Martens,Aleksander_Slominski,Geetika_T._Lakshmanan,Nirmal_Mukhi	2012	Advanced Case Management Enabled by Business Provenance.	db/conf/icws/icws2012.html#MartensSLM12
2547795	o_Eduardo_Ferreira,Kelly_Rosa_Braghetto,Osvaldo_Kotaro_Takai,Calton_Pu	2012	Transactional Recovery Support for Robust Exception Handling in Business Process Services.	db/conf/icws/icws2012.html#FerreiraBTP12
2547799	Wuhui_Chen,Incheon_Paik,Ryohei_Komiya	2012	Linked Social Service: Evolving from an Isolated Service into a Global Social Service Network.	db/conf/icws/icws2012.html#ChenPK12
2547808	Quirino_Zagarese,Gerardo_Canfora,Eugenio_Zimeo,oise_Baude	2012	Enabling Advanced Loading Strategies for Data Intensive Web Services.	db/conf/icws/icws2012.html#ZagareseCZB12
2547816	Salma_Najar,Manuele_Kirsch-Pinheiro,Carine_Souveyet,Luiz_Angelo_Steffenel	2012	Service Discovery Mechanism for an Intentional Pervasive Information System.	db/conf/icws/icws2012.html#NajarKSS12
2547818	Guoquan_Wu,Jun_Wei,Chunyang_Ye,Xiaozhe_Shao,Hua_Zhong,Tao_Huang	2011	Runtime Monitoring of Data-centric Temporal Properties for Web Services.	db/conf/icws/icws2011.html#WuWYSZH11
2547819	Lina_Barakat,Simon_Miles,Iman_Poernomo,Michael_Luck	2011	Efficient Multi-granularity Service Composition.	db/conf/icws/icws2011.html#BarakatMPL11
2547820	Onyeka_Ezenwoye,Bin_Tang	2010	Monitoring Decentralized Interacting Services with a Global State Choreography Model.	db/conf/icws/icws2010.html#EzenwoyeT10
2547823	Aymen_Baouab,Walid_Fdhila,Olivier_Perrin,Claude_Godart	2012	Towards Decentralized Monitoring of Supply Chains.	db/conf/icws/icws2012.html#BaouabFPG12
2547826	Ajay_Kattepur,Sagar_Sen,Benoit_Baudry,Albert_Benveniste,Claude_Jard	2010	Variability Modeling and QoS Analysis of Web Services Orchestrations.	db/conf/icws/icws2010.html#KattepurSBBJ10
2547833	San-Yih_Hwang,Wen-Po_Liao,Chien-Hsiang_Lee	2010	Web Services Selection in Support of Reliable Web Service Choreography.	db/conf/icws/icws2010.html#HwangLL10
2547836	Yuzhang_Feng,Markus_Kirchberg	2011	Verifying OWL-S Service Process Models.	db/conf/icws/icws2011.html#FengK11
2547841	Vinod_K._Dubey,Ã©	2010	Utility-Based Optimal Service Selection for Business Processes in Service Oriented Architectures.	db/conf/icws/icws2010.html#DubeyM10
2547842	Hua_Liu,Yasmine_Charif,Gueyoung_Jung,Andres_Quiroz,Frank_Goetz,Naveen_Sharma	2012	Towards Simplifying and Automating Business Process Lifecycle Management in Hybrid Clouds.	db/conf/icws/icws2012.html#LiuCJQGS12
2547851	Yuzhang_Feng,Anitha_Veeramani,Rajaraman_Kanagasabai	2012	Automatic DAG-Based Service Composition: A Model Checking Approach.	db/conf/icws/icws2012.html#FengVK12
2547861	Apostolos_Papageorgiou,Marius_Schatke,Stefan_Schulte_0002,Ralf_Steinmetz	2011	Enhancing the Caching of Web Service Responses on Wireless Clients.	db/conf/icws/icws2011.html#PapageorgiouSSS11
2547862	Li-zhen_Cui,Zongmin_Shang,Yuliang_Shi	2011	A Transaction Management Model Based on Compensation Planning Graph for Web Services Composition.	db/conf/icws/icws2011.html#CuiSS11
2547869	Zeina_Azmeh,Maha_Driss,Fady_Hamoui,Marianne_Huchard,Naouel_Moha,Chouki_Tibermacine	2011	Selection of Composable Web Services Driven by User Requirements.	db/conf/icws/icws2011.html#AzmehDHHMT11
2547871	Dongxi_Liu	2012	Servicization of Australian Privacy Act for Improving Business Compliance.	db/conf/icws/icws2012.html#Liu12
2547879	Sana_Sellami,Omar_Boucelma	2011	Web Services Discovery and Composition: A Schema Matching Approach.	db/conf/icws/icws2011.html#SellamiB11
2547881	Abdul_Haseeb,Mihhail_Matskin,ngas	2010	Distributed Web Services Discovery Middleware for Edges of Internet.	db/conf/icws/icws2010.html#HaseebMK10
2547885	Nan_Guo,Tianhan_Gao,Bin_Zhang_0001,Ruchith_Fernando,Elisa_Bertino	2011	Aggregated Privacy-Preserving Identity Verification for Composite Web Services.	db/conf/icws/icws2011.html#GuoGZFB11
2547893	Guanfeng_Liu,Yan_Wang_0002,Mehmet_A._Orgun	2011	Finding K Optimal Social Trust Paths for the Selection of Trustworthy Service Providers in Complex Social Networks.	db/conf/icws/icws2011.html#LiuWO11
2547894	Hua_Xiao,Ying_Zou,Joanna_Ng,Leho_Nigul	2010	An Approach for Context-Aware Service Discovery and Recommendation.	db/conf/icws/icws2010.html#XiaoZNN10
2547897	Bin_Wu,ShuiGuang_Deng,Ying_Li,Jian_Wu,Jianwei_Yin	2011	AWSP: An Automatic Web Service Planner Based on Heuristic State Space Search.	db/conf/icws/icws2011.html#WuDLWY11
2547900	Valeria_Cardellini,Stefano_Iannucci	2010	Designing a Broker for QoS-driven Runtime Adaptation of SOA Applications.	db/conf/icws/icws2010.html#CardelliniI10
2547902	Florian_Wagner_0001,Fuyuki_Ishikawa,Shinichi_Honiden	2011	QoS-Aware Automatic Service Composition by Applying Functional Clustering.	db/conf/icws/icws2011.html#WagnerIH11
2547911	Sattanathan_Subramanian,l_Puntervoll,Pawel_Sztromwasser	2010	Optimizing the Data-Traffic of Centrally Coordinated Scientific Workflow Systems.	db/conf/icws/icws2010.html#SubramanianPS10
2547918	Qi_Yu,Manjeet_Rege	2010	On Service Community Learning: A Co-clustering Approach.	db/conf/icws/icws2010.html#YuR10
2547919	Lixing_Li,Zhi_Jin,Ge_Li,Liwei_Zheng,Qiang_Wei	2012	Modeling and Analyzing the Reliability and Cost of Service Composition in the IoT: A Probabilistic Approach.	db/conf/icws/icws2012.html#LiJLZW12
2547930	Zachary_J._Oster,Ganesh_Ram_Santhanam,Samik_Basu	2011	Identifying Optimal Composite Services by Decomposing the Service Composition Problem.	db/conf/icws/icws2011.html#OsterSB11
2547939	Ivonne_Thomas,Christoph_Meinel	2011	An Attribute Assurance Framework to Define and Match Trust in Identity Attributes.	db/conf/icws/icws2011.html#ThomasM11
2547943	Ayman_Amin,Alan_Colman,Lars_Grunske	2012	An Approach to Forecasting QoS Attributes of Web Services Based on ARIMA and GARCH Models.	db/conf/icws/icws2012.html#AminCG12
2547944	Shicong_Meng,Ling_Liu,Jianwei_Yin	2010	Scalable and Reliable IPTV Service Through Collaborative Request Dispatching.	db/conf/icws/icws2010.html#MengLY10
2547948	Vasilios_Andrikopoulos,Pierluigi_Plebani	2011	Retrieving Compatible Web Services.	db/conf/icws/icws2011.html#AndrikopoulosP11
2547954	guez-Mier,Manuel_Mucientes,Manuel_Lama	2011	Automatic Web Service Composition with a Heuristic-Based Search Algorithm.	db/conf/icws/icws2011.html#Rodriguez-MierML11
2547969	mek,Ã½	2012	Formal Evolution of XML Schemas with Inheritance.	db/conf/icws/icws2012.html#KlimekN12
2547971	Toyotaro_Suzumura,Tomoaki_Oiki	2011	StreamWeb: Real-Time Web Monitoring with Stream Computing.	db/conf/icws/icws2011.html#SuzumuraO11
2547973	Ourania_Hatzi,Georgios_Batistatos,Mara_Nikolaidou,Dimosthenis_Anagnostopoulos	2012	A Specialized Search Engine for Web Service Discovery.	db/conf/icws/icws2012.html#HatziBNA12
2547993	Jing_Zhang_0005,Zhenqiu_Huang,Kwei-Jay_Lin	2012	A Hybrid Diagnosis Approach for QoS Management in Service-Oriented Architecture.	db/conf/icws/icws2012.html#ZhangHL12
2547996	Ignacio_Silva-Lepe,Isabelle_Rouvellou,Rahul_P._Akolkar,Arun_Iyengar	2010	Seamless Cross-Domain Connectivity for Enabling Domain Autonomy in a Federated SOA.	db/conf/icws/icws2010.html#Silva-LepeRAI10
2548002	Joe_Zou,Jing_Mei,Yan_Wang_0002	2010	From Representational State Transfer to Accountable State Transfer Architecture.	db/conf/icws/icws2010.html#ZouMW10
2548003	Tao_Yu,Jie_Qiu,Berthold_Reinwald,Lei_Zhi,Qi_Rong_Wang,Ning_Wang	2012	Intelligent Database Placement in Cloud Environment.	db/conf/icws/icws2012.html#YuQRZWW12
2548006	Emad_Elabd,Emmanuel_Coquery,Mohand-Said_Hacid	2011	Timed Web Services Analysis after Removing Complex Implicit Transitions.	db/conf/icws/icws2011.html#ElabdCH11
2548026	Yuhong_Yan,Pascal_Poizat,Ludeng_Zhao	2010	Self-Adaptive Service Composition Through Graphplan Repair.	db/conf/icws/icws2010.html#YanPZ10
2548027	Yi_Xia,Ping_Chen,Liang_Bao,Meng_Wang,Jing_Yang_0001	2011	A QoS-Aware Web Service Selection Algorithm Based on Clustering.	db/conf/icws/icws2011.html#XiaCBWY11
2548031	Ke_Zhai,Bo_Jiang,W._K._Chan,T._H._Tse	2010	Taking Advantage of Service Selection: A Study on the Testing of Location-Based Web Services Through Test Case Prioritization.	db/conf/icws/icws2010.html#ZhaiJCT10
2548033	Arif_Bramantoro,Toru_Kamada,Masahiro_Tanaka,Yohei_Murakami,Koji_Zettsu	2012	Towards Service Atomization for Analyzing Information.	db/conf/icws/icws2012.html#BramantoroKTMZ12
2548040	Wei_Song_0003,Xiaoxing_Ma,S._C._Cheung,Hao_Hu,Qiliang_Yang,Ã¼	2011	Refactoring and Publishing WS-BPEL Processes to Obtain More Partners.	db/conf/icws/icws2011.html#SongMCHYL11
2548042	Shahab_Mokarizadeh,ngas,Mihhail_Matskin,Marco_Crasso,Marcelo_Campo,Alejandro_Zunino	2012	Information Diffusion in Web Services Networks.	db/conf/icws/icws2012.html#MokarizadehKMCCZ12
2548044	Zhe_Shan,Akhil_Kumar_0001,Paul_W._P._J._Grefen	2010	Towards Integrated Service Adaptation.	db/conf/icws/icws2010.html#ShanKG10
2548047	Pavel_Gonzalez,Andreas_Griesmayer,Alessio_Lomuscio	2012	Verifying GSM-Based Business Artifacts.	db/conf/icws/icws2012.html#GonzalezGL12
2548058	Adina_Sirbu,Annapaola_Marconi,Marco_Pistore,Hanna_Eberle,Frank_Leymann,Tobias_Unger	2011	Dynamic Composition of Pervasive Process Fragments.	db/conf/icws/icws2011.html#SirbuMPELU11
2548065	Lianyong_Qi,Ying_Tang,Wanchun_Dou,Jinjun_Chen	2010	Combining Local Optimization and Enumeration for QoS-aware Web Service Composition.	db/conf/icws/icws2010.html#QiTDC10
2548082	Le_Duy_Ngan,Rajaraman_Kanagasabai	2012	OWL-S Based Semantic Cloud Service Broker.	db/conf/icws/icws2012.html#NganK12
2548084	Soyeon_Caren_Han,Byeong_Ho_Kang	2012	Identifying the Relevance of Social Issues to a Target.	db/conf/icws/icws2012.html#HanK12
2548086	Patrick_Hennig,Wolf-Tilo_Balke	2010	Highly Scalable Web Service Composition Using Binary Tree-Based Parallelization.	db/conf/icws/icws2010.html#HennigB10
2548089	Chien-Hsiang_Lee,San-Yih_Hwang,I-Ling_Yen	2012	A Service Pattern Model for Flexible Service Composition.	db/conf/icws/icws2012.html#LeeHY12
2548090	Dieter_Schuller,Ulrich_Lampe,Julian_Eckert,Ralf_Steinmetz,Stefan_Schulte_0002	2012	Cost-Driven Optimization of Complex Service-Based Workflows for Stochastic QoS Parameters.	db/conf/icws/icws2012.html#SchullerLESS12
2548103	Xi_Chen,Xudong_Liu,Zicheng_Huang,Hailong_Sun	2010	RegionKNN: A Scalable Hybrid Collaborative Filtering Algorithm for Personalized Web Service Recommendation.	db/conf/icws/icws2010.html#ChenLHS10
2548113	Mohamad_Mehdi,Nizar_Bouguila,Jamal_Bentahar	2012	Trustworthy Web Service Selection Using Probabilistic Models.	db/conf/icws/icws2012.html#KeikhaBB12
2548116	Alex_Andrekanic,Rose_F._Gamble	2012	Architecting Web Service Attack Detection Handlers.	db/conf/icws/icws2012.html#AndrekanicG12
2548121	Liang_Chen,Jian_Wu,Ru_Jia,ShuiGuang_Deng,Ying_Li	2010	Recommendation on Uncertain Services.	db/conf/icws/icws2010.html#ChenWJDL10
2548131	Wolfgang_Halb,Herwig_Zeiner,Bernhard_Jandl,Harald_Lernbeiss,Christian_Derler	2010	Agile Service Oriented Architecture with Adaptive Processes Using Semantically Annotated Workflow Templates.	db/conf/icws/icws2010.html#HalbZJLD10
2548140	Avraham_Leff,James_T._Rayfield	2010	EDS: An Elastic Data-Service for Situational Applications.	db/conf/icws/icws2010.html#LeffR10
2548154	Wei_She,I-Ling_Yen,Bhavani_M._Thuraisingham,Elisa_Bertino	2010	Policy-Driven Service Composition with Information Flow Control.	db/conf/icws/icws2010.html#SheYTB10
2548158	Sheng_Huang,Zhong_Jie_Li,Ying_Liu,Jun_Zhu,Yanghua_Xiao,Wei_Wang_0009	2011	Regression Testing as a Service.	db/conf/icws/icws2011.html#HuangLLZXW11
2548165	Haibin_Zhang,Yan_Wang_0002,Xiuzhen_Zhang	2011	Transaction Similarity-Based Contextual Trust Evaluation in E-Commerce and E-Service Environments.	db/conf/icws/icws2011.html#ZhangWZ11
2548168	Florian_Wagner_0001,Adrian_Klein,pper,Fuyuki_Ishikawa,Shinichi_Honiden	2012	Multi-objective Service Composition with Time- and Input-Dependent QoS.	db/conf/icws/icws2012.html#WagnerKKIH12
2548173	Espen_Skjervold,e,Frank_T._Johnsen,Ketil_Lund	2010	Enabling Publish/Subscribe with COTS Web Services across Heterogeneous Networks.	db/conf/icws/icws2010.html#SkjervoldHJL10
2548176	Mohammed_Almulla,Kawthar_Almatori,Hamdi_Yahyaoui	2011	A QoS-Based Fuzzy Model for Ranking Real World Web Services.	db/conf/icws/icws2011.html#AlmullaAY11
2548179	Nobuaki_Hiratsuka,Fuyuki_Ishikawa,Shinichi_Honiden	2011	Service Selection with Combinational Use of Functionally-Equivalent Services.	db/conf/icws/icws2011.html#HiratsukaIH11
2548184	Chi-Yao_Tseng,Yu-Jen_Chen,Ming-Syan_Chen	2012	SocFeedViewer: A Novel Visualization Technique for Social News Feeds Summarization on Social Network Services.	db/conf/icws/icws2012.html#TsengCC12
2548186	Manish_Godse,Umesh_Bellur,Rajendra_M._Sonar	2010	Automating QoS Based Service Selection.	db/conf/icws/icws2010.html#GodseBS10
2548191	Hong_Qing_Yu,Neil_Benn,Stefan_Dietze,Carlos_Pedrinaci,Dong_Liu,John_Domingue,Ronald_Siebes	2010	Two-Staged Approach for Semantically Annotating and Brokering TV-related Services.	db/conf/icws/icws2010.html#YuBDPLDS10
2548192	Guosheng_Kang,Jianxun_Liu,Mingdong_Tang,Xiaoqing_(Frank)_Liu,Buqing_Cao,Yu_Xu	2012	AWSR: Active Web Service Recommendation Based on Usage History.	db/conf/icws/icws2012.html#KangLTLCX12
2548193	Guang-Peng_Chen,Yu-Bin_Yang,Yao_Zhang	2012	MapReduce-Based Balanced Mining for Closed Frequent Itemset.	db/conf/icws/icws2012.html#ChenYZ12
2548200	Cu_D._Nguyen,Alessandro_Marchetto,Paolo_Tonella	2011	Test Case Prioritization for Audit Testing of Evolving Web Services Using Information Retrieval Techniques.	db/conf/icws/icws2011.html#NguyenMT11
2548210	Lei_Ju,Bikram_Sengupta,Abhik_Roychoudhury	2012	Tenant Onboarding in Evolving Multi-tenant Software-as-a-Service Systems.	db/conf/icws/icws2012.html#JuSR12
2548213	Ryan_K._L._Ko,Markus_Kirchberg,Bu-Sung_Lee,Elroy_Chew	2012	Overcoming Large Data Transfer Bottlenecks in RESTful Service Orchestrations.	db/conf/icws/icws2012.html#KoKLC12
2548215	Neda_Alipanah,Pallabi_Parveen,Latifur_Khan,Bhavani_M._Thuraisingham	2011	Ontology-Driven Query Expansion Using Map/Reduce Framework to Facilitate Federated Queries.	db/conf/icws/icws2011.html#AlipanahPKT11
2548217	Adrian_Klein,Florian_Wagner_0001,Fuyuki_Ishikawa,Shinichi_Honiden	2012	A Probabilistic Approach for Long-Term B2B Service Compositions.	db/conf/icws/icws2012.html#KleinWIH12
2548219	Jinhui_Yao,Shiping_Chen,Chen_Wang,David_Levy,John_Zic	2011	Modelling Collaborative Services for Business and QoS Compliance.	db/conf/icws/icws2011.html#YaoCWLZ11
2548221	Romina_Torres,Boris_Tapia,n_Astudillo	2011	Improving Web API Discovery by Leveraging Social Information.	db/conf/icws/icws2011.html#TorresTA11
2548227	Ã©,Yosu_Gorronogoitia,Rafael_Gonzalez,Mateusz_Radzimski,Matteo_Villa	2010	SOA4All: An Innovative Integrated Approach to Services Composition.	db/conf/icws/icws2010.html#LecueGGRV10
2548236	Zhibin_Cao,Raghav_Jandhyala,Shiva_Koduvayur	2010	Performance Evaluation for SOAP and RFC in SAP Netweaver Platform.	db/conf/icws/icws2010.html#CaoJK10
2548242	Kawther_Saeedi,Liping_Zhao,Pedro_R._Falcone_Sampaio	2010	Extending BPMN for Supporting Customer-Facing Service Quality Requirements.	db/conf/icws/icws2010.html#SaeediZS10
2548243	Pablo_Rabanal,Antonio_Mateo,guez,az	2011	DIEGO: A Tool for DerIving chorEoGraphy-cOnforming Web Service Systems.	db/conf/icws/icws2011.html#RabanalMRD11
2548251	Song_Luo,Jian-bin_Hu,Zhong_Chen	2010	Implementing Attribute-Based Encryption in Web Services.	db/conf/icws/icws2010.html#LuoHC10
2548253	Dragan_Ivanovic,Manuel_Carro,Manuel_V._Hermenegildo	2010	Towards Data-Aware QoS-driven Adaptation for Service Orchestrations.	db/conf/icws/icws2010.html#IvanovicCH10
2548256	Sheng_Huang,Xiaomin_Xu,Yanghua_Xiao,Wei_Wang_0009	2012	Cloud Based Test Coverage Service.	db/conf/icws/icws2012.html#HuangXXW12
2548269	Min_Luo,Liang-Jie_Zhang,Fengyun_Lei	2010	An Insuanrance Model for Guranteeing Service Assurance, Integrity and QoS in Cloud Computing.	db/conf/icws/icws2010.html#LuoZL10
2548277	Avraham_Leff,James_T._Rayfield	2010	Everett: Providing Branch-Isolation for a Data Evolution Service.	db/conf/icws/icws2010.html#LeffR10a
2548278	Lukasz_Juszczyk,Schahram_Dustdar	2010	Script-Based Generation of Dynamic Testbeds for SOA.	db/conf/icws/icws2010.html#JuszczykD10
2548283	Marios_Fokaefs,Rimon_Mikhaiel,Nikolaos_Tsantalis,Eleni_Stroulia,Alex_Lau	2011	An Empirical Study on Web Service Evolution.	db/conf/icws/icws2011.html#FokaefsMTSL11
2548291	Chang-ai_Sun,Guan_Wang,Baohong_Mu,Huai_Liu,ZhaoShun_Wang,Tsong_Yueh_Chen	2011	Metamorphic Testing for Web Services: Framework and a Case Study.	db/conf/icws/icws2011.html#SunWMLWC11
2548300	Weiping_Li,Weijie_Chu,Frank_Tung,Zhonghai_Wu	2010	A Uniform Device Information Access for Context-Aware Middleware.	db/conf/icws/icws2010.html#LiCTW10
2548303	Mohamad_El_Falou,Maroua_Bouzid,Abdel-Illah_Mouaddib,Thierry_Vidal	2010	A Distributed Planning Approach for Web Services Composition.	db/conf/icws/icws2010.html#FalouBMV10
2548305	Zakwan_Jaroucheh,Xiaodong_Liu,Sally_Smith	2010	Apto: A MDD-Based Generic Framework for Context-Aware Deeply Adaptive Service-Based Processes.	db/conf/icws/icws2010.html#JarouchehLS10
2548314	Ã½,Ã½	2012	Describing and Verifying Integrity Constraints in XML Using OCL.	db/conf/icws/icws2012.html#MalyN12
2548318	Wenjun_Wu_0001,Thomas_D._Uram,Michael_Wilde,Mark_Hereld,Michael_E._Papka	2010	A Web 2.0-Based Scientific Application Framework.	db/conf/icws/icws2010.html#WuUWHP10
2548320	Qi_Yu,Athman_Bouguettaya	2010	Computing Service Skylines over Sets of Services.	db/conf/icws/icws2010.html#YuB10
2548324	Benjamin_Schmeling,Anis_Charfi,Mira_Mezini	2011	Composing Non-functional Concerns in Composite Web Services.	db/conf/icws/icws2011.html#SchmelingCM11
2548334	Lina_Barakat,Simon_Miles,Michael_Luck	2012	Efficient Correlation-Aware Service Selection.	db/conf/icws/icws2012.html#BarakatML12
2548337	Xu_Wang,Hailong_Sun,Ting_Deng,Jinpeng_Huai	2012	Rep4WS: A Paxos Based Replication Framework for Building Consistent and Reliable Web Services.	db/conf/icws/icws2012.html#WangSDH12
2548338	Chenting_Zhao,Chun'e_Ma,Jing_Zhang,Jun_Zhang,Li_Yi,Xinsheng_Mao	2010	HyperService: Linking and Exploring Services on the Web.	db/conf/icws/icws2010.html#ZhaoMZZYM10
2548342	n,Terry_Heath,Richard_Hull	2012	Data-centric Web Services Based on Business Artifacts.	db/conf/icws/icws2012.html#VaculinHH12
2548349	Tuan_Nguyen,Alan_W._Colman	2010	A Feature-Oriented Approach for Web Service Customization.	db/conf/icws/icws2010.html#NguyenC10
2548352	Yin_Wang,Ahmed_Nazeem,Ram_Swaminathan	2011	On the Optimal Petri Net Representation for Service Composition.	db/conf/icws/icws2011.html#WangNS11
2548366	Xumin_Liu,Hua_Liu	2011	Constructing Operation-Level Ontologies for Web Services.	db/conf/icws/icws2011.html#LiuL11
2548367	Yuhong_Yan,t-Bachir,Min_Chen,Kai_Zhang	2010	Compatibility and Reparation of Web Service Processes.	db/conf/icws/icws2010.html#YanACZ10
2548378	Ã©	2011	Personalizing Access to Semantic Web Services.	db/conf/icws/icws2011.html#Lecue11
2548392	Qi_Zhao,Xuanzhe_Liu,Dawei_Sun,Tiancheng_Liu,Ying_Li,Gang_Huang_0001	2010	Mashing-Up Rich User Interfaces for Human-Interaction in WS-BPEL.	db/conf/icws/icws2010.html#ZhaoLSLLH10
2548401	mek,Ã½	2010	Semi-automatic Integration of Web Service Interfaces.	db/conf/icws/icws2010.html#KlimekN10
2548429	Ricardo_Seguel,Rik_Eshuis,Paul_W._P._J._Grefen	2010	Generating Minimal Protocol Adaptors for Loosely Coupled Services.	db/conf/icws/icws2010.html#SeguelEG10
2548431	Min_Chen,Yuhong_Yan	2012	Redundant Service Removal in QoS-Aware Service Composition.	db/conf/icws/icws2012.html#ChenY12
2548439	Luciano_Baresi,Liliana_Pasquale	2010	Adaptive Goals for Self-Adaptive Service Compositions.	db/conf/icws/icws2010.html#BaresiP10
2548441	Mingdong_Tang,Yechun_Jiang,Jianxun_Liu,Xiaoqing_(Frank)_Liu	2012	Location-Aware Collaborative Filtering for QoS-Based Service Recommendation.	db/conf/icws/icws2012.html#TangJLL12
2548442	Wei_Jiang,Songlin_Hu,Dongwon_Lee,Shuai_Gong,Zhiyong_Liu	2012	Continuous Query for QoS-Aware Automatic Service Composition.	db/conf/icws/icws2012.html#JiangHLGL12
2548444	tel,Jacques_Malenfant,Isis_Truck	2010	QoS-based Late-Binding of Service Invocations in Adaptive Business Processes.	db/conf/icws/icws2010.html#ChatelMT10
2548447	Ahmed_Gater,Daniela_Grigori,Mokrane_Bouzeghoub	2010	OWL-S Process Model Matchmaking.	db/conf/icws/icws2010.html#GaterGB10
2548450	Kreshnik_Musaraj,Tetsuya_Yoshida,Florian_Daniel,Mohand-Said_Hacid,Fabio_Casati,Boualem_Benatallah	2010	Message Correlation and Web Service Protocol Mining from Inaccurate Logs.	db/conf/icws/icws2010.html#MusarajYDHCB10
2548454	Ramith_Jayasinghe,Dinesh_Gamage,Srinath_Perera	2010	Towards Improved Data Dissemination of Publish-Subscribe Systems.	db/conf/icws/icws2010.html#JayasingheGP10
2548457	Wei_Jiang,Dongwon_Lee,Songlin_Hu	2012	Large-Scale Longitudinal Analysis of SOAP-Based and RESTful Web Services.	db/conf/icws/icws2012.html#JiangLH12
2548471	Sebastian_Speiser	2010	Semantic Annotations for WS-Policy.	db/conf/icws/icws2010.html#Speiser10
2548481	Yoshinobu_Kano	2012	Kachako: Towards a Data-centric Platform for Full Automation of Service Selection, Composition, Scalable Deployment and Evaluation.	db/conf/icws/icws2012.html#Kano12
2548483	Fangfang_Liu,Yuliang_Shi,Jie_Yu,Tianhong_Wang,Jingzhe_Wu	2010	Measuring Similarity of Web Services Based on WSDL.	db/conf/icws/icws2010.html#LiuSYWW10
2548486	Bochao_Wang,Armin_Haller,Florian_Rosenberg	2011	Generating Workflow Models from OWL-S Service Descriptions with a Partial-Order Plan Construction.	db/conf/icws/icws2011.html#WangHR11
2548487	Feng_Chen,Changrui_Ren,Jin_Dong,Qinhua_Wang,Jinfeng_Li,Bing_Shao	2011	A Comprehensive Device Collaboration Model for Integrating Devices with Web Services under Internet of Things.	db/conf/icws/icws2011.html#ChenRDWLS11
2548506	Adrian_Klein,Fuyuki_Ishikawa,Shinichi_Honiden	2011	Efficient Heuristic Approach with Improved Time Complexity for Qos-Aware Service Composition.	db/conf/icws/icws2011.html#KleinIH11
2548508	Khalid_Elgazzar,Ahmed_E._Hassan,Patrick_Martin	2010	Clustering WSDL Documents to Bootstrap the Discovery of Web Services.	db/conf/icws/icws2010.html#ElgazzarHM10
2548510	XiLu_Zhu,Bai_Wang,Shangguang_Wang	2011	Reputation-Driven Web Service Selection Based on Collaboration Network.	db/conf/icws/icws2011.html#ZhuWW11
2548514	Zeina_Azmeh,Marianne_Huchard,Fady_Hamoui,Naouel_Moha	2012	From Abstract to Executable BPEL Processes with Continuity Support.	db/conf/icws/icws2012.html#AzmehHHM12
2548519	Osama_Al-Haj_Hassan,Lakshmish_Ramaswamy,John_A._Miller	2010	Enhancing Scalability and Performance of Mashups Through Merging and Operator Reordering.	db/conf/icws/icws2010.html#HassanRM10
2548530	Maira_Gatti,Ricardo_Herrmann,David_Loewenstern,Florian_Pinel,Larisa_Shwartz	2012	Domain-Independent Data Validation and Content Assistance as a Service.	db/conf/icws/icws2012.html#GattiHLPS12
2548540	Hector_Fernandez,Thierry_Priol,dric_Tedeschi	2010	Decentralized Approach for Execution of Composite Web Services Using the Chemical Paradigm.	db/conf/icws/icws2010.html#FernandezPT10
2548544	Kristof_Geebelen,Eryk_Kulikowski,Eddy_Truyen,Wouter_Joosen	2010	A MVC Framework for Policy-Based Adaptation of Workflow Processes: A Case Study on Confidentiality.	db/conf/icws/icws2010.html#GeebelenKTJ10
2548548	Liwei_Liu,Ã©,Nikolay_Mehandjiev	2011	A Hybrid Approach to Recommending Semantic Software Services.	db/conf/icws/icws2011.html#LiuLM11
2548555	Li_Li_0001,Wu_Chou	2010	Design Patterns for RESTful Communication Web Services.	db/conf/icws/icws2010.html#LiC10
2548556	Rodrigo_Amorim,Daniela_Barreiro_Claro,Denivaldo_Lopes,Patrick_Albers,Aline_Maria_Santos_Andrade	2011	Improving Web Service Discovery by a Functional and Structural Approach.	db/conf/icws/icws2011.html#AmorimCLAA11
2548557	Xianzhi_Wang,Zhongjie_Wang,Xiaofei_Xu	2012	Analytic Profit Optimization of Service-Based Systems.	db/conf/icws/icws2012.html#WangWX12
2548558	Chouki_Tibermacine,Mohamed_Lamine_Kerdoudi	2012	Migrating Component-Based Web Applications to Web Services: Towards Considering a "Web Interface as a Service".	db/conf/icws/icws2012.html#TibermacineK12
2548561	Mohamed_Anis_Zemni,Nejib_Ben_Hadj-Alouane,Moez_Yeddes	2012	An Approach for Producing Privacy-Aware Reusable Business Process Fragments.	db/conf/icws/icws2012.html#ZemniHY12
2548563	Karim_Benouaret,Djamal_Benslimane,Allel_HadjAli	2012	Selecting Skyline Web Services for Multiple Users Preferences.	db/conf/icws/icws2012.html#BenouaretBH12
2548575	Emmanouela_Stachtiari,Anakreon_Mentis,Panagiotis_Katsaros	2012	Rigorous Analysis of Service Composability by Embedding WS-BPEL into the BIP Component Framework.	db/conf/icws/icws2012.html#StachtiariMK12
2548578	Mohamed_Adel_Serhani,Abdelghani_Benharref	2011	Mobility-Aware Selection of Mobile Web Services.	db/conf/icws/icws2011.html#SerhaniB11
2548583	Ehtesham_Zahoor,Olivier_Perrin,Claude_Godart	2012	Web Services Composition Verification Using Satisfiability Solving.	db/conf/icws/icws2012.html#ZahoorPG12
2672935	Allen_Van_Gelder	2012	Contributions to the Theory of Practical Quantified Boolean Formula Solving.	db/conf/cp/cp2012.html#Gelder12
2672942	ois_Condotta,Christophe_Lecoutre	2011	A Framework for Decision-Based Consistencies.	db/conf/cp/cp2011.html#CondottaL11
2672943	Alexandre_Goldsztejn,Christophe_Jermann,Vicente_Ruiz_de_Angulo,Carme_Torras	2011	Symmetry Breaking in Numeric Constraint Problems.	db/conf/cp/cp2011.html#GoldsztejnJAT11
2672949	Muhammad_Abdul_Hakim_Newton,Duc_Nghia_Pham,Abdul_Sattar,Michael_J._Maher	2011	Kangaroo: An Efficient Constraint-Based Local Search System Using Lazy Propagation.	db/conf/cp/cp2011.html#NewtonPSM11
2672960	Arnaud_Letort,Nicolas_Beldiceanu,Mats_Carlsson	2012	A Scalable Sweep Algorithm for the cumulative Constraint.	db/conf/cp/cp2012.html#LetortBC12
2672969	Jessica_Davies,Jeremy_Cho,Fahiem_Bacchus	2010	Using Learnt Clauses in maxsat.	db/conf/cp/cp2010.html#DaviesCB10
2672971	Thanasis_Balafoutis,Anastasia_Paparrizou,Kostas_Stergiou,Toby_Walsh	2010	Improving the Performance of maxRPC.	db/conf/cp/cp2010.html#BalafoutisPSW10
2672992	eda_Lozano,Mats_Carlsson,Frej_Drejhammar,Christian_Schulte	2012	Constraint-Based Register Allocation and Instruction Scheduling.	db/conf/cp/cp2012.html#LozanoCDS12
2673010	Serdar_Kadioglu,Yuri_Malitsky,Ashish_Sabharwal,Horst_Samulowitz,Meinolf_Sellmann	2011	Algorithm Selection and Scheduling.	db/conf/cp/cp2011.html#KadiogluMSSS11
2673022	rvisalo	2011	On the Relative Efficiency of DPLL and OBDDs with Axiom and Join.	db/conf/cp/cp2011.html#Jarvisalo11
2673029	Sigal_Asaf,Haggai_Eran,Yossi_Richter,Daniel_P._Connors,Donna_L._Gresh,Julio_Ortega,Michael_J._Mcinnis	2010	Applying Constraint Programming to Identification and Assignment of Service Professionals.	db/conf/cp/cp2010.html#AsafERCGOM10
2673038	Karl_Sundequist_Blomdahl,Pierre_Flener,Justin_Pearson	2010	Contingency Plans for Air Traffic Management.	db/conf/cp/cp2010.html#BlomdahlFP10
2673040	J._Christopher_Beck	2010	Checking-Up on Branch-and-Check.	db/conf/cp/cp2010.html#Beck10
2673042	Michal_Wrona	2012	Syntactically Characterizing Local-to-Global Consistency in ORD-Horn.	db/conf/cp/cp2012.html#Wrona12
2673054	Emma_Rollon,Javier_Larrosa	2012	Improved Bounded Max-Sum for Distributed Constraint Optimization.	db/conf/cp/cp2012.html#RollonL12
2673055	Roman_van_der_Krogt,Jacob_Feldman,James_Little,David_Stynes	2010	An Integrated Business Rules and Constraints Approach to Data Centre Capacity Management.	db/conf/cp/cp2010.html#KrogtFLS10
2673056	Helmut_Simonis,Paul_Davern,Jacob_Feldman,Deepak_Mehta,Luis_Quesada,Mats_Carlsson	2010	A Generic Visualization Platform for CP.	db/conf/cp/cp2010.html#SimonisDFMQC10
2673074	o,Peter_J._Stuckey	2012	Conflict Directed Lazy Decomposition.	db/conf/cp/cp2012.html#AbioS12
2673096	Laurent_Granvilliers	2012	Adaptive Bisection of Numerical CSPs.	db/conf/cp/cp2012.html#Granvilliers12
2673101	a_de_Moura	2011	Orchestrating Satisfiability Engines.	db/conf/cp/cp2011.html#Moura11
2673104	rinen,Tommi_A._Junttila,Ã¤	2011	Grid-Based SAT Solving with Iterative Partitioning and Clause Learning.	db/conf/cp/cp2011.html#HyvarinenJN11
2673105	Hanyu_Gu,Peter_J._Stuckey,Mark_G._Wallace	2012	Maximising the Net Present Value of Large Resource-Constrained Projects.	db/conf/cp/cp2012.html#GuSW12
2673117	Faten_Nabli,ois_Fages,Thierry_Martinez,Sylvain_Soliman	2012	A Boolean Model for Enumerating Minimal Siphons and Traps in Petri Nets.	db/conf/cp/cp2012.html#NabliFMS12
2673118	Geoffrey_Chu,Peter_J._Stuckey	2012	A Generic Method for Identifying and Exploiting Dominance Relations.	db/conf/cp/cp2012.html#ChuS12
2673131	Hadrien_Cambazard,Barry_O'Sullivan	2010	Propagating the Bin Packing Constraint Using Linear Programming.	db/conf/cp/cp2010.html#CambazardO10
2673132	Edward_P._K._Tsang	2010	Constraint-Directed Search in Computational Finance and Economics.	db/conf/cp/cp2010.html#Tsang10
2673147	Russell_Bent,Pascal_Van_Hentenryck	2010	Spatial, Temporal, and Hybrid Decompositions for Large-Scale Vehicle Routing with Time Windows.	db/conf/cp/cp2010.html#BentH10
2673148	l_Monette,Pierre_Flener,Justin_Pearson	2012	Towards Solver-Independent Propagators.	db/conf/cp/cp2012.html#MonetteFP12
2673179	Christophe_Lecoutre,Olivier_Roussel,Djamel_E._Dehani	2012	WCSP Integration of Soft Neighborhood Substitutability.	db/conf/cp/cp2012.html#LecoutreRD12
2673185	Gilles_Simonin,Christian_Artigues,Emmanuel_Hebrard,Pierre_Lopez	2012	Scheduling Scientific Experiments on the Rosetta/Philae Mission.	db/conf/cp/cp2012.html#SimoninAHL12
2673207	Philippe_Vismara,Remi_Coletta	2012	Breaking Variable Symmetry in Almost Injective Problems.	db/conf/cp/cp2012.html#VismaraC12
2673209	Deepak_Mehta,Barry_O'Sullivan,Helmut_Simonis	2012	Comparing Solution Methods for the Machine Reassignment Problem.	db/conf/cp/cp2012.html#MehtaOS12
2673213	Jessica_Davies,Fahiem_Bacchus	2011	Solving MAXSAT by Solving a Sequence of Simpler SAT Instances.	db/conf/cp/cp2011.html#DaviesB11
2673220	Martin_C._Cooper,Stanislav_Zivny	2010	A New Hybrid Tractable Class of Soft Constraint Problems.	db/conf/cp/cp2010.html#CooperZ10
2673222	Mohamed_Siala_0002,Emmanuel_Hebrard,Huguet	2012	An Optimal Arc Consistency Algorithm for a Chain of Atmost Constraints with Cardinality.	db/conf/cp/cp2012.html#SialaHH12
2673233	Serge_Gaspers,Stefan_Szeider	2011	The Parameterized Complexity of Local Consistency.	db/conf/cp/cp2011.html#GaspersS11
2673244	Rolf_Fagerberg,Christoph_Flamm,Daniel_Merkle,Philipp_Peters	2012	Exploring Chemistry Using SMT.	db/conf/cp/cp2012.html#FagerbergFMP12
2673255	Thiago_Serra,Gilberto_Nishioka,Fernando_J._M._Marcellino	2012	The Offshore Resources Scheduling Problem: Detailing a Constraint Programming Approach.	db/conf/cp/cp2012.html#SerraNM12
2673291	gin	2011	Solving Problems with CP: Four Common Pitfalls to Avoid.	db/conf/cp/cp2011.html#Regin11
2673295	Alessandro_Cimatti,Andrea_Micheli,Marco_Roveri	2012	Solving Temporal Problems Using SMT: Strong Controllability.	db/conf/cp/cp2012.html#CimattiMR12
2673297	Yevgeny_Schreiber	2010	Value-Ordering Heuristics: Search Performance vs. Solution Diversity.	db/conf/cp/cp2010.html#Schreiber10
2673315	Geoffrey_Chu,Peter_J._Stuckey	2012	Inter-instance Nogood Learning in Constraint Programming.	db/conf/cp/cp2012.html#ChuS12a
2673317	Jussi_Rintanen	2010	Heuristics for Planning with SAT.	db/conf/cp/cp2010.html#Rintanen10
2673324	Balder_ten_Cate,Phokion_G._Kolaitis,Wang_Chiew_Tan	2010	Database Constraints and Homomorphism Dualities.	db/conf/cp/cp2010.html#CateKT10
2673333	rard_Verfaillie,dric_Pralet	2011	Constraint Programming for Controller Synthesis.	db/conf/cp/cp2011.html#VerfaillieP11
2673338	Justin_Yip,Pascal_Van_Hentenryck	2010	Exponential Propagation for Set Variables.	db/conf/cp/cp2010.html#YipH10
2673343	Andrea_Bartolini,Michele_Lombardi,Michela_Milano,Luca_Benini	2011	Neuron Constraints to Model Complex Real-World Problems.	db/conf/cp/cp2011.html#BartoliniLMB11
2673351	eiras,Milan_De_Cauwer,Barry_O'Sullivan	2012	Weibull-Based Benchmarks for Bin Packing.	db/conf/cp/cp2012.html#CastineirasCO12
2673368	Hannes_Uppman	2012	Max-Sur-CSP on Two Elements.	db/conf/cp/cp2012.html#Uppman12
2673389	Gilles_Audemard,Laurent_Simon	2012	Refining Restarts Strategies for SAT and UNSAT.	db/conf/cp/cp2012.html#AudemardS12
2673395	Weiming_Liu,Sanjiang_Li	2012	Solving Minimal Constraint Networks in Qualitative Spatial and Temporal Reasoning.	db/conf/cp/cp2012.html#LiuL12
2673403	Jinsong_Guo,Zhanshan_Li,Liang_Zhang,Xuena_Geng	2011	MaxRPC Algorithms Based on Bitwise Operations.	db/conf/cp/cp2011.html#GuoLZG11
2673405	Martin_C._Cooper,Stanislav_Zivny	2011	Tractable Triangles.	db/conf/cp/cp2011.html#CooperZ11a
2673421	Laurent_Michel,Alexander_A._Shvartsman,Elaine_L._Sonderegger,Pascal_Van_Hentenryck	2010	Load Balancing and Almost Symmetries for RAMBO Quorum Hosting.	db/conf/cp/cp2010.html#MichelSSH10
2673442	tegui,Maria_Luisa_Bonet,s,Jordi_Levy	2012	Improving SAT-Based Weighted MaxSAT Solvers.	db/conf/cp/cp2012.html#AnsoteguiBGL12
2673443	Amit_Metodi,Michael_Codish,Vitaly_Lagoon,Peter_J._Stuckey	2011	Boolean Equi-propagation for Optimized SAT Encoding.	db/conf/cp/cp2011.html#MetodiCLS11
2673452	Stefano_Gualandi,Federico_Malucelli	2012	Resource Constrained Shortest Paths with a Super Additive Objective Function.	db/conf/cp/cp2012.html#GualandiM12
2673457	Michele_Lombardi,Michela_Milano	2010	Constraint Based Scheduling to Deal with Uncertain Durations and Self-Timed Execution.	db/conf/cp/cp2010.html#LombardiM10
2673459	Domenico_Salvagnin,Toby_Walsh	2012	A Hybrid MIP/CP Approach for Multi-activity Shift Scheduling.	db/conf/cp/cp2012.html#SalvagninW12
2673468	Stefano_Ermon,Carla_P._Gomes,Bart_Selman	2010	Computing the Density of States of Boolean Formulas.	db/conf/cp/cp2010.html#ErmonGS10
2673469	Gianluigi_Greco,Francesco_Scarcello	2010	Structural Tractability of Enumerating CSP Solutions.	db/conf/cp/cp2010.html#GrecoS10
2673494	Nadjib_Lazaar,Arnaud_Gotlieb,Yahia_Lebbah	2010	On Testing Constraint Programs.	db/conf/cp/cp2010.html#LazaarGL10
2673496	Marie_Pelleau,Charlotte_Truchet,ric_Benhamou	2011	Octagonal Domains for Continuous Constraints.	db/conf/cp/cp2011.html#PelleauTB11
2673505	Georg_Gottlob	2011	On Minimal Constraint Networks.	db/conf/cp/cp2011.html#Gottlob11
2673508	Laurent_D._Michel,Pascal_Van_Hentenryck	2012	Constraint Satisfaction over Bit-Vectors.	db/conf/cp/cp2012.html#MichelH12
2673511	Ahmet_Serkan_Karatas,n,Ali_H._Dogru	2010	Global Constraints on Feature Models.	db/conf/cp/cp2010.html#KaratasOD10
2673515	Mohammed_Said_Belaid,Claude_Michel,Michel_Rueher	2012	Boosting Local Consistency Algorithms over Floating-Point Numbers.	db/conf/cp/cp2012.html#BelaidMR12
2673519	David_Allouche,Ã©,Ã©,Simon_de_Givry,George_Katsirelos,Sophie_Barbe,Thomas_Schiex	2012	Computational Protein Design as a Cost Function Network Optimization Problem.	db/conf/cp/cp2012.html#AlloucheTAGKBS12
2673520	George_Katsirelos,Laurent_Simon	2012	Eigenvector Centrality in Industrial SAT Instances.	db/conf/cp/cp2012.html#KatsirelosS12
2673523	Ronan_LeBras,Theodoros_Damoulas,John_M._Gregoire,Ashish_Sabharwal,Carla_P._Gomes,R._Bruce_van_Dover	2011	Constraint Reasoning and Kernel Clustering for Pattern Decomposition with Scaling.	db/conf/cp/cp2011.html#LeBrasDGSGD11
2673525	Kathryn_Francis,Sebastian_Brand,Peter_J._Stuckey	2012	Optimisation Modelling for Software Developers.	db/conf/cp/cp2012.html#FrancisBS12
2673526	Thierry_Petit	2012	Focus : A Constraint for Concentrating High Costs.	db/conf/cp/cp2012.html#Petit12
2673534	Tivadar_Papai,Parag_Singla,Henry_A._Kautz	2011	Constraint Propagation for Efficient Inference in Markov Logic.	db/conf/cp/cp2011.html#PapaiSK11
2673539	Barnaby_Martin,l_Paulusma	2011	The Computational Complexity of Disconnected Cut and 2K 2-Partition.	db/conf/cp/cp2011.html#MartinP11
2673549	Long_Guo,Youssef_Hamadi,d_Jabbour,Lakhdar_Sais	2010	Diversification and Intensification in Parallel SAT Solving.	db/conf/cp/cp2010.html#GuoHJS10
2673553	Laurent_D._Michel	2012	Constraint Programming and a Usability Quest.	db/conf/cp/cp2012.html#Michel12
2673558	Jean-Baptiste_Mairy,Pascal_Van_Hentenryck,Yves_Deville	2012	An Optimal Filtering Algorithm for Table Constraints.	db/conf/cp/cp2012.html#MairyHD12
2673575	Martin_C._Cooper,Stanislav_Zivny	2011	Hierarchically Nested Convex VCSP.	db/conf/cp/cp2011.html#CooperZ11
2673578	Ross_Willard	2010	Testing Expressibility Is Hard.	db/conf/cp/cp2010.html#Willard10
2673584	Kenil_C._K._Cheng,Wei_Xia,Roland_H._C._Yap	2012	Space-Time Tradeoffs for the Regular Constraint.	db/conf/cp/cp2012.html#ChengXY12
2673587	George_Katsirelos,Nina_Narodytska,Toby_Walsh	2010	On the Complexity and Completeness of Static Constraints for Breaking Row and Column Symmetry.	db/conf/cp/cp2010.html#KatsirelosNW10
2673589	Olivier_Ponsini,Claude_Michel,Michel_Rueher	2012	Refining Abstract Interpretation Based Value Analysis with Constraint Programming Techniques.	db/conf/cp/cp2012.html#PonsiniMR12
2673600	George_Katsirelos,Nina_Narodytska,Toby_Walsh	2012	The SeqBin Constraint Revisited.	db/conf/cp/cp2012.html#KatsirelosNW12
2673601	Christophe_Lecoutre,Nicolas_Paris,Olivier_Roussel,bastien_Tabary	2012	Propagating Soft Table Constraints.	db/conf/cp/cp2012.html#LecoutrePRT12
2673605	Andreas_Schutt,Peter_J._Stuckey,Andrew_R._Verden	2011	Optimal Carpet Cutting.	db/conf/cp/cp2011.html#SchuttSV11
2673615	Deepak_Mehta,Barry_O'Sullivan,Luis_Quesada	2011	Value Ordering for Finding All Solutions: Interactions with Adaptive Variable Ordering.	db/conf/cp/cp2011.html#MehtaOQ11
2673619	Gianluigi_Greco,Francesco_Scarcello	2011	Structural Tractability of Constraint Optimization.	db/conf/cp/cp2011.html#GrecoS11
2673635	phane_Caro,Damien_Chablat,Alexandre_Goldsztejn,Daisuke_Ishii,Christophe_Jermann	2012	A Branch and Prune Algorithm for the Computation of Generalized Aspects of Parallel Robots.	db/conf/cp/cp2012.html#CaroCGIJ12
2673643	eda_Lozano,Christian_Schulte,Lars_Wahlberg	2010	Testing Continuous Double Auctions with a Constraint-Based Oracle.	db/conf/cp/cp2010.html#LozanoSW10
2673647	Laurent_Perron	2011	Operations Research and Constraint Programming at Google.	db/conf/cp/cp2011.html#Perron11
2673664	Vincent_Armant,Laurent_Simon,Philippe_Dague	2012	Distributed Tree Decomposition with Privacy.	db/conf/cp/cp2012.html#ArmantSD12
2673668	Alessio_Bonfietti,Michele_Lombardi,Luca_Benini,Michela_Milano	2011	A Constraint Based Approach to Cyclic RCPSP.	db/conf/cp/cp2011.html#BonfiettiLBM11
2673673	Christopher_Jefferson,Karen_E._Petrie	2011	Automatic Generation of Constraints for Partial Symmetry Breaking.	db/conf/cp/cp2011.html#JeffersonP11
2673676	Andreas_Distler,Christopher_Jefferson,Tom_Kelsey,Lars_Kotthoff	2012	The Semigroups of Order 10.	db/conf/cp/cp2012.html#DistlerJKK12
2673686	Roger_Kameugne,Laure_Pauline_Fotso,Joseph_Scott,Youcheu_Ngo-Kateu	2011	A Quadratic Edge-Finding Filtering Algorithm for Cumulative Resource Constraints.	db/conf/cp/cp2011.html#KameugneFSN11
2673690	Christian_Bessiere,Patricia_Gutierrez,Pedro_Meseguer	2012	Including Soft Global Constraints in DCOPs.	db/conf/cp/cp2012.html#BessiereGM12
2673702	goire,Jean-Marie_Lagniez,Bertrand_Mazure	2011	A CSP Solver Focusing on fac Variables.	db/conf/cp/cp2011.html#GregoireLM11
2673705	Pascal_Germain,re,Jean-Francis_Roy,Brice_Zirakiza,ois_Laviolette,Claude-Guy_Quimper	2012	A Pseudo-Boolean Set Covering Machine.	db/conf/cp/cp2012.html#GermainGRZLQ12
2673706	Barry_O'Sullivan	2012	Where Are the Interesting Problems?	db/conf/cp/cp2012.html#OSullivan12
2673709	Michel_P._Lefebvre,ois_Puget,m	2011	Route Finder: Efficiently Finding k Shortest Paths Using Constraint Programming.	db/conf/cp/cp2011.html#LefebvrePV11
2673713	l_Soulignac,Michel_Rueher,Patrick_Taillibert	2010	A Safe and Flexible CP-Based Approach for Velocity Tuning Problems.	db/conf/cp/cp2010.html#SoulignacRT10
2673714	n,Pedro_Meseguer	2012	Feature Term Subsumption Using Constraint Programming with Basic Variable Symmetry.	db/conf/cp/cp2012.html#OntanonM12
2673736	Hadrien_Cambazard,Bernard_Penz	2012	A Constraint Programming Approach for the Traveling Purchaser Problem.	db/conf/cp/cp2012.html#CambazardP12
2673745	Oswaldo_Olivo,E._Allen_Emerson	2011	A More Efficient BDD-Based QBF Solver.	db/conf/cp/cp2011.html#OlivoE11
2673751	Bruno_Marre,Claude_Michel	2010	Improving the Floating Point Addition and Subtraction Constraints.	db/conf/cp/cp2010.html#MarreM10
2673753	Yves_Deville,Pascal_Van_Hentenryck	2010	Domain Consistency with Forbidden Values.	db/conf/cp/cp2010.html#DevilleH10
2673755	Tom_Schrijvers,Guido_Tack,Pieter_Wuille,Horst_Samulowitz,Peter_J._Stuckey	2011	Search Combinators.	db/conf/cp/cp2011.html#SchrijversTWSS11
2673768	Alon_Grubshtein,Amnon_Meisels	2012	Finding a Nash Equilibrium by Asynchronous Backtracking.	db/conf/cp/cp2012.html#GrubshteinM12
2673770	Yuri_Malitsky,Ashish_Sabharwal,Horst_Samulowitz,Meinolf_Sellmann	2012	Parallel SAT Solver Selection and Scheduling.	db/conf/cp/cp2012.html#MalitskySSS12
2673797	Justyna_Petke,Peter_Jeavons	2010	Local Consistency and SAT-Solvers.	db/conf/cp/cp2010.html#PetkeJ10
2673807	me_Lang,me_Mengin,Lirong_Xia	2012	Aggregating Conditionally Lexicographic Preferences on Multi-issue Domains.	db/conf/cp/cp2012.html#LangMX12
2673815	dric_Pralet,rard_Verfaillie	2012	Time-Dependent Simple Temporal Networks.	db/conf/cp/cp2012.html#PraletV12
2673825	s_Janota,o_P._Marques_Silva	2011	On Deciding MUS Membership with QBF.	db/conf/cp/cp2011.html#JanotaS11
2673828	Andreas_Bauer_0002,Viorica_Botea,Mark_Brown,Matt_Gray,Daniel_Harabor,John_K._Slaney	2010	An Integrated Modelling, Debugging, and Visualisation Environment for G12.	db/conf/cp/cp2010.html#0002BBGHS10
2673831	Fabien_Hermenier,Sophie_Demassey,Xavier_Lorca	2011	Bin Repacking Scheduling in Virtualized Datacenters.	db/conf/cp/cp2011.html#HermenierDL11
2673838	Thierry_Petit,gin,Nicolas_Beldiceanu	2011	(n) Bound-Consistency Algorithm for the Increasing Sum Constraint.	db/conf/cp/cp2011.html#PetitRB11
2673839	Siert_Wieringa	2012	Understanding, Improving and Parallelizing MUS Finding Using Model Rotation.	db/conf/cp/cp2012.html#Wieringa12
2673851	Federico_Campeotto,Ã¹,Agostino_Dovier,Ferdinando_Fioretto,Enrico_Pontelli	2012	A Filtering Technique for Fragment Assembly- Based Proteins Loop Modeling with Constraints.	db/conf/cp/cp2012.html#CampeottoPDFP12
2673861	Alexandre_Goldsztejn,Olivier_Mullier,Damien_Eveillard,Hiroshi_Hosobe	2010	Including Ordinary Differential Equations Based Constraints in the Standard CP Framework.	db/conf/cp/cp2010.html#GoldsztejnMEH10
2673862	Alexis_De_Clercq,Thierry_Petit,Nicolas_Beldiceanu,Narendra_Jussien	2011	Filtering Algorithms for Discrete Cumulative Problems with Overloads of Resource.	db/conf/cp/cp2011.html#ClercqPBJ11
2673864	Justin_Yip,Pascal_Van_Hentenryck	2011	Checking and Filtering Global Set Constraints.	db/conf/cp/cp2011.html#YipH11
2673874	Mehdi_Khiari,Patrice_Boizumault,milleux	2010	Constraint Programming for Mining n-ary Patterns.	db/conf/cp/cp2010.html#KhiariBC10
2673875	Christian_Bessiere,George_Katsirelos,Nina_Narodytska,Claude-Guy_Quimper,Toby_Walsh	2010	Decomposition of the NValue Constraint.	db/conf/cp/cp2010.html#BessiereKNQW10
2673887	Moshe_Y._Vardi	2010	Constraints, Graphs, Algebra, Logic, and Complexity.	db/conf/cp/cp2010.html#Vardi10
2673888	Ignacio_Araya,Gilles_Trombettoni,Bertrand_Neveu	2010	Making Adaptive an Interval Constraint Propagation Algorithm Exploiting Monotonicity.	db/conf/cp/cp2010.html#ArayaTN10
2673896	Alessio_Bonfietti,Michele_Lombardi	2012	The Weighted Average Constraint.	db/conf/cp/cp2012.html#BonfiettiL12
2673899	rvisalo,Arie_Matsliah,m,Stanislav_Zivny	2012	Relating Proof Complexity Measures and Practical Hardness of SAT.	db/conf/cp/cp2012.html#JarvisaloMNZ12
2673926	Anton_Belov,s_Janota,s_Lynce,o_Marques-Silva	2012	On Computing Minimal Equivalent Subformulas.	db/conf/cp/cp2012.html#BelovJLM12
2673934	o_Guerra,s_Lynce	2012	Reasoning over Biological Networks Using Maximum Satisfiability.	db/conf/cp/cp2012.html#GuerraL12
2674005	Tommi_A._Junttila,Petteri_Kaski	2010	Exact Cover via Satisfiability: An Empirical Study.	db/conf/cp/cp2010.html#JunttilaK10
2674006	Arnaud_Lallouet,Jimmy_Ho-Man_Lee,Terrence_W._K._Mak	2012	Consistencies for Ultra-Weak Solutions in Minimax Weighted CSPs Using the Duality Principle.	db/conf/cp/cp2012.html#LallouetLM12
2674008	Gilles_Trombettoni,Yves_Papegay,Gilles_Chabert,Odile_Pourtallier	2010	A Box-Consistency Contractor Based on Extremal Functions.	db/conf/cp/cp2010.html#TrombettoniPCP10
2674027	Christopher_Mears,Todd_Niven,Marcel_Jackson,Mark_Wallace	2011	Proving Symmetries by Model Transformation.	db/conf/cp/cp2011.html#MearsNJW11
2674047	Siddhartha_Jain,Pascal_Van_Hentenryck	2011	Large Neighborhood Search for Dial-a-Ride Problems.	db/conf/cp/cp2011.html#JainH11
2674049	Martin_C._Cooper,Guillaume_Escamocher,Stanislav_Zivny	2012	A Characterisation of the Complexity of Forbidding Subproblems in Binary Max-CSP.	db/conf/cp/cp2012.html#CooperEZ12
2674052	Allen_Van_Gelder	2011	Variable Independence and Resolution Paths for Quantified Boolean Formulas.	db/conf/cp/cp2011.html#Gelder11
2674059	Barnaby_Martin	2010	The Lattice Structure of Sets of Surjective Hyper-Operations.	db/conf/cp/cp2010.html#Martin10
2674066	Emma_Rollon,Javier_Larrosa	2011	On Mini-Buckets and the Min-fill Elimination Ordering.	db/conf/cp/cp2011.html#RollonL11
2674067	Xi_Yun,Susan_L._Epstein	2012	A Hybrid Paradigm for Adaptive Parallel Search.	db/conf/cp/cp2012.html#YunE12
2674079	Pierre_Schaus,gin,Rowan_Van_Schaeren,Wout_Dullaert,Birger_Raa	2012	Cardinality Reasoning for Bin-Packing Constraint: Application to a Tank Allocation Problem.	db/conf/cp/cp2012.html#SchausRSDR12
2674086	Runming_Lu,Sheng_Liu,Jian_Zhang	2011	Searching for Doubly Self-orthogonal Latin Squares.	db/conf/cp/cp2011.html#LuLZ11
2674098	Barnaby_Martin	2011	QCSP on Partially Reflexive Forests.	db/conf/cp/cp2011.html#Martin11
2674099	David_A._Cohen,Martin_C._Cooper,Martin_James_Green,niel_Marx	2011	On Guaranteeing Polynomially Bounded Search Tree Size.	db/conf/cp/cp2011.html#CohenCGM11
2674108	Peter_Jonsson,Fredrik_Kuivinen,Johan_Thapper	2011	Min CSP on Four Elements: Moving beyond Submodularity.	db/conf/cp/cp2011.html#JonssonKT11
2674117	levik,Tomas_Eric_Nordlander,Atle_Riise,yseth	2011	A Hybrid Approach for Solving Real-World Nurse Rostering Problems.	db/conf/cp/cp2011.html#StolevikNRF11
2674139	Nicolas_Beldiceanu,Helmut_Simonis	2012	A Model Seeker: Extracting Global Constraint Models from Positive Examples.	db/conf/cp/cp2012.html#BeldiceanuS12
2674154	Thibaut_Feydy,Zoltan_Somogyi,Peter_J._Stuckey	2011	Half Reification and Flattening.	db/conf/cp/cp2011.html#FeydySS11
2674158	Samid_Hoda,Willem_Jan_van_Hoeve,John_N._Hooker	2010	A Systematic Approach to MDD-Based Constraint Programming.	db/conf/cp/cp2010.html#HodaHH10
2674159	Tenda_Okimoto,Yongjoon_Joe,Atsushi_Iwasaki,Toshihiro_Matsui,Katsutoshi_Hirayama,Makoto_Yokoo	2012	Interactive Algorithm for Multi-Objective Constraint Optimization.	db/conf/cp/cp2012.html#OkimotoJIMHY12
2674163	Tero_Laitinen,Tommi_A._Junttila,Ã¤	2012	Classifying and Propagating Parity Constraints.	db/conf/cp/cp2012.html#LaitinenJN12
2674181	Toshihiro_Matsui,Marius_Silaghi,Katsutoshi_Hirayama,Makoto_Yokoo,Boi_Faltings,Hiroshi_Matsuo	2011	Reducing the Search Space of Resource Constrained DCOPs.	db/conf/cp/cp2011.html#MatsuiSHYFM11
2674185	Jimmy_Ho-Man_Lee,Jingying_Li	2012	Increasing Symmetry Breaking by Preserving Target Symmetries.	db/conf/cp/cp2012.html#LeeL12
2674200	Georgiana_Ifrim,Barry_O'Sullivan,Helmut_Simonis	2012	Properties of Energy-Price Forecasts for Scheduling.	db/conf/cp/cp2012.html#IfrimOS12
2674209	Gilles_Chabert,Nicolas_Beldiceanu	2010	Sweeping with Continuous Domains.	db/conf/cp/cp2010.html#ChabertB10
2674225	Lars_Kotthoff,Ian_Miguel,Peter_Nightingale	2010	Ensemble Classification for Constraint Solver Configuration.	db/conf/cp/cp2010.html#KotthoffMN10
2674240	Weiming_Liu,Sheng-sheng_Wang,Sanjiang_Li,Dayou_Liu	2011	Solving Qualitative Constraints Involving Landmarks.	db/conf/cp/cp2011.html#LiuWLL11
2674260	Robert_J._Woodward,Shant_Karakashian,Berthe_Y._Choueiry,Christian_Bessiere	2012	Revisiting Neighborhood Inverse Consistency on Binary CSPs.	db/conf/cp/cp2012.html#WoodwardKCB12
2674262	Nicolas_Beldiceanu,Helmut_Simonis	2011	A Constraint Seeker: Finding and Ranking Global Constraints from Examples.	db/conf/cp/cp2011.html#BeldiceanuS11
2674268	Andreas_Schutt,Armin_Wolf	2010	A New	db/conf/cp/cp2010.html#SchuttW10
2674281	Diarmuid_Grimes,Emmanuel_Hebrard	2011	Models and Strategies for Variants of the Job Shop Scheduling Problem.	db/conf/cp/cp2011.html#GrimesH11
2674284	Ã¹,hl,Sebastian_Will	2010	A Propagator for Maximum Weight String Alignment with Arbitrary Pairwise Dependencies.	db/conf/cp/cp2010.html#PaluMW10
2674286	Samir_A._Mohamed_Elsayed,Laurent_Michel	2011	Synthesis of Search Algorithms from High-Level CP Models.	db/conf/cp/cp2011.html#ElsayedM11
2674287	Florent_R._Madelaine,Barnaby_Martin	2012	Containment, Equivalence and Coreness from CSP to QCSP and Beyond.	db/conf/cp/cp2012.html#MadelaineM12
2674289	ment_de_Saint-Marcq,Yves_Deville,Christine_Solnon	2011	An Efficient Light Solver for Querying the Semantic Web.	db/conf/cp/cp2011.html#Saint-MarcqDS11
2674297	Jean-Guillaume_Fages,Xavier_Lorca	2011	Revisiting the tree Constraint.	db/conf/cp/cp2011.html#FagesL11
2674299	Creed,Stanislav_Zivny	2011	On Minimal Weighted Clones.	db/conf/cp/cp2011.html#CreedZ11
2674311	Venkatesh_Ramamoorthy,Marius-Calin_Silaghi,Toshihiro_Matsui,Katsutoshi_Hirayama,Makoto_Yokoo	2011	The Design of Cryptographic S-Boxes Using CSPs.	db/conf/cp/cp2011.html#RamamoorthySMHY11
2674315	Serdar_Kadioglu,Eoin_O'Mahony,Philippe_Refalo,Meinolf_Sellmann	2011	Incorporating Variance in Impact-Based Search.	db/conf/cp/cp2011.html#KadiogluORS11
2674328	Siddhartha_Jain,Eoin_O'Mahony,Meinolf_Sellmann	2010	A Complete Multi-valued SAT Solver.	db/conf/cp/cp2010.html#JainOS10
2674332	David_Allouche,Simon_de_Givry,Thomas_Schiex	2010	Towards Parallel Non Serial Dynamic Programming for Solving Hard Weighted CSP.	db/conf/cp/cp2010.html#AlloucheGS10
2674343	David_Lesaint,Deepak_Mehta,Barry_O'Sullivan,Luis_Quesada,Nic_Wilson	2010	Context-Sensitive Call Control Using Constraints and Rules.	db/conf/cp/cp2010.html#LesaintMOQW10
2674346	Miguel_F._Anjos	2012	Optimization Challenges in Smart Grid Operations.	db/conf/cp/cp2012.html#Anjos12
2674347	Samba_Ndojh_Ndiaye,Christine_Solnon	2011	CP Models for Maximum Common Subgraph Problems.	db/conf/cp/cp2011.html#NdiayeS11
2674356	Michael_Morin,Anika-Pascale_Papillon,ne_Abi-Zeid,ois_Laviolette,Claude-Guy_Quimper	2012	Constraint Programming for Path Planning with Uncertainty - Solving the Optimal Search Path Problem.	db/conf/cp/cp2012.html#MorinPALQ12
2674359	Ian_P._Gent,Christopher_Jefferson,Ian_Miguel,Peter_Nightingale	2010	Generating Special-Purpose Stateless Propagators for Arbitrary Constraints.	db/conf/cp/cp2010.html#GentJMN10
2674362	dric_Pralet,rard_Verfaillie	2011	Beyond QCSP for Solving Control Problems.	db/conf/cp/cp2011.html#PraletV11
2674363	Nic_Wilson,Walid_Trabelsi	2011	Pruning Rules for Constrained Optimisation for Conditional Preferences.	db/conf/cp/cp2011.html#WilsonT11
2674370	Robert_Nieuwenhuis	2010	SAT Modulo Theories: Getting the Best of SAT and Global Constraint Filtering.	db/conf/cp/cp2010.html#Nieuwenhuis10
2674381	Zhu_Zhu,Chu_Min_Li,Ã ,Josep_Argelich	2012	A New Encoding from MinSAT into MaxSAT.	db/conf/cp/cp2012.html#ZhuLMA12
2674391	Tenda_Okimoto,Yongjoon_Joe,Atsushi_Iwasaki,Makoto_Yokoo,Boi_Faltings	2011	Pseudo-Tree-Based Incomplete Algorithm for Distributed Constraint Optimization with Quality Bounds.	db/conf/cp/cp2011.html#OkimotoJIYF11
2674409	Kiyan_Ahmadizadeh,Bistra_N._Dilkina,Carla_P._Gomes,Ashish_Sabharwal	2010	An Empirical Study of Optimization for Maximizing Diffusion in Networks.	db/conf/cp/cp2010.html#AhmadizadehDGS10
2674413	Florent_R._Madelaine	2010	On the Containment of Forbidden Patterns Problems.	db/conf/cp/cp2010.html#Madelaine10
2681653	Jaeheon_Yi,Tim_Disney,Stephen_N._Freund,Cormac_Flanagan	2012	Cooperative types for controlling thread interference in Java.	db/conf/issta/issta2012.html#YiDFF12
2681654	Imran_Ashraf,S._Arash_Ostadzadeh,Roel_Meeuws,Koen_Bertels	2012	Communication-aware HW/SW co-design for heterogeneous multicore platforms.	db/conf/issta/woda2012.html#AshrafOMB12
2681658	Michael_Carbin,Martin_C._Rinard	2010	Automatically identifying critical input regions and code in applications.	db/conf/issta/issta2010.html#CarbinR10
2681659	Dominik_Hura,Michal_Dimmich	2011	A method facilitating integration testing of embedded software.	db/conf/issta/woda2011.html#HuraD11
2681668	Yulei_Sui,Ding_Ye,Jingling_Xue	2012	Static memory leak detection using full-sparse value-flow analysis.	db/conf/issta/issta2012.html#SuiYX12
2681670	Simon_Holm_Jensen,Peter_A._Jonsson,ller	2012	Remedying the eval that men do.	db/conf/issta/issta2012.html#JensenJM12
2681672	Sai_Zhang,David_Saff,Yingyi_Bu,Michael_D._Ernst	2011	Combined static and dynamic automated test generation.	db/conf/issta/issta2011.html#ZhangSBE11
2681677	Shin_Hong,Jaemin_Ahn,Sangmin_Park,Moonzoo_Kim,Mary_Jean_Harrold	2012	Testing concurrent programs to achieve high synchronization coverage.	db/conf/issta/issta2012.html#HongAPKH12
2681681	Matthew_J._McGill,Laura_K._Dillon,R._E._Kurt_Stirewalt	2011	Scalable analysis of conceptual data models.	db/conf/issta/issta2011.html#McGillDS11
2681682	Mohammad_Amin_Alipour,Alex_Groce	2012	Extended program invariants: applications in testing and fault localization.	db/conf/issta/woda2012.html#AlipourG12
2681685	Nadia_Alshahwan,Mark_Harman	2012	State aware test case regeneration for improving web application test suite coverage and fault detection.	db/conf/issta/issta2012.html#AlshahwanH12
2681690	Zhen_Ming_Jiang	2010	Automated analysis of load testing results.	db/conf/issta/issta2010.html#Jiang10
2681691	Jose_Romero-Mariona,Hadar_Ziv,Debra_J._Richardson	2010	ASSURE: automated support for secure and usable requirements engineering.	db/conf/issta/issta2010.html#Romero-MarionaZR10
2681697	Aaron_Tomb,Cormac_Flanagan	2012	Detecting inconsistencies via universal reachability analysis.	db/conf/issta/issta2012.html#TombF12
2681698	Tao_Bao,Yunhui_Zheng,Zhiqiang_Lin,Xiangyu_Zhang,Dongyan_Xu	2010	Strict control dependence and its effect on dynamic information flow analyses.	db/conf/issta/issta2010.html#BaoZLZX10
2681699	Salvatore_Guarnieri,Marco_Pistoia,Omer_Tripp,Julian_Dolby,Stephen_Teilhet,Ryan_Berg	2011	Saving the world wide web from vulnerable JavaScript.	db/conf/issta/issta2011.html#GuarnieriPTDTB11
2681702	Devin_Coughlin,Bor-Yuh_Evan_Chang,Amer_Diwan,Jeremy_G._Siek	2012	Measuring enforcement windows with symbolic trace interpretation: what well-behaved programs say.	db/conf/issta/issta2012.html#CoughlinCDS12
2681712	Emine_Dumlu,Cemal_Yilmaz,Myra_B._Cohen,Adam_A._Porter	2011	Feedback driven adaptive combinatorial testing.	db/conf/issta/issta2011.html#DumluYCP11
2681725	Ishtiaque_Hussain,Christoph_Csallner,Mark_Grechanik,Chen_Fu,Qing_Xie,Sangmin_Park,Kunal_Taneja,B._M._Mainul_Hossain	2012	Evaluating program analysis and testing tools with the RUGRAT random benchmark application generator.	db/conf/issta/woda2012.html#HussainCGFXPTH12
2681729	Nathaniel_Ayewah,William_Pugh	2010	The Google FindBugs fixit.	db/conf/issta/issta2010.html#AyewahP10
2681736	Muzammil_Shahbaz,K._C._Shashidhar,Robert_Eschbach	2011	Iterative refinement of specification for component based embedded systems.	db/conf/issta/issta2011.html#ShahbazSE11
2681751	Davide_Canali,Andrea_Lanzi,Davide_Balzarotti,Christopher_Kruegel,Mihai_Christodorescu,Engin_Kirda	2012	A quantitative study of accuracy in system call-based malware detection.	db/conf/issta/issta2012.html#CanaliLBKCK12
2681753	Jaco_Geldenhuys,Matthew_B._Dwyer,Willem_Visser	2012	Probabilistic symbolic execution.	db/conf/issta/issta2012.html#GeldenhuysDV12
2681760	Martin_Burger_0002,Andreas_Zeller	2011	Minimizing reproduction of software failures.	db/conf/issta/issta2011.html#BurgerZ11
2681763	Domagoj_Babic,Lorenzo_Martignoni,Stephen_McCamant,Dawn_Song	2011	Statically-directed dynamic automated test generation.	db/conf/issta/issta2011.html#BabicMMS11
2681764	Newres_Al_Haider,Paddy_Nixon,Benoit_Gaudin	2010	An approach for modeling dynamic analysis using ontologies.	db/conf/issta/woda2010.html#HaiderNG10
2681783	l_A._Santelices,Mary_Jean_Harrold	2010	Exploiting program dependencies for scalable multiple-path symbolic execution.	db/conf/issta/issta2010.html#SantelicesH10
2681787	Juan_P._Galeotti,s_Rosner,pez_Pombo,Marcelo_F._Frias	2010	Analysis of invariants for efficient bounded verification.	db/conf/issta/issta2010.html#GaleottiRPF10
2681798	Simone_do_Rocio_Senger_de_Souza,Maria_A._S._Brito,Rodolfo_A._Silva,Paulo_Sergio_Lopes_de_Souza,Ed_Zaluska	2011	Research in concurrent software testing: a systematic review.	db/conf/issta/padtad2011.html#SouzaBSSZ11
2681799	ler,Gordon_Fraser,Andreas_Zeller,Alessandro_Orso	2012	Isolating failure causes through test case generation.	db/conf/issta/issta2012.html#RobetalerFZO12
2681801	Michael_Pradel,Severin_Heiniger,Thomas_R._Gross	2012	Static detection of brittle parameter typing.	db/conf/issta/issta2012.html#PradelHG12
2681802	Bohuslav_Krena,Zdenek_Letko,s_Vojnar,Shmuel_Ur	2010	A platform for search-based testing of concurrent software.	db/conf/issta/padtad2010.html#KrenaLVU10
2681803	Danny_Weyns	2012	Towards an integrated approach for validating qualities of self-adaptive systems.	db/conf/issta/woda2012.html#Weyns12
2681805	Jan_Strejcek,k	2012	Abstracting path conditions.	db/conf/issta/issta2012.html#StrejcekT12
2681806	Tristan_Oliver_Richard_Allwood,Cristian_Cadar,Susan_Eisenbach	2011	High coverage testing of Haskell programs.	db/conf/issta/issta2011.html#AllwoodCE11
2681818	Dacong_Yan,Guoqing_(Harry)_Xu,Atanas_Rountev	2011	Demand-driven context-sensitive alias analysis for Java.	db/conf/issta/issta2011.html#YanXR11
2681821	Jeremy_S._Bradbury,Itai_Segall,Eitan_Farchi,Kevin_Jalbert,David_Kelk	2012	Using combinatorial benchmark construction to improve the assessment of concurrency bug detection tools.	db/conf/issta/padtad2012.html#BradburySFJK12
2681824	Eric_Bodden	2011	Continuation equivalence: a correctness criterion for static optimizations of dynamic analyses.	db/conf/issta/woda2011.html#Bodden11
2681839	Jacob_Burnim,Koushik_Sen,Christos_Stergiou	2011	Testing concurrent programs on relaxed memory models.	db/conf/issta/issta2011.html#BurnimSS11
2681840	Natalie_Gruska,Andrzej_Wasylkowski,Andreas_Zeller	2010	Learning from 6, 000 projects: lightweight cross-project anomaly detection.	db/conf/issta/issta2010.html#GruskaWZ10
2681843	Itai_Segall,Rachel_Tzoref-Brill,Eitan_Farchi	2011	Using binary decision diagrams for combinatorial test design.	db/conf/issta/issta2011.html#SegallTF11
2681847	Shengqian_Yang,Dacong_Yan,Guoqing_(Harry)_Xu,Atanas_Rountev	2012	Dynamic analysis of inefficiently-used containers.	db/conf/issta/woda2012.html#YangYXR12
2681849	Andreas_Thies,Eric_Bodden	2012	RefaFlex: safer refactorings for reflective Java programs.	db/conf/issta/issta2012.html#ThiesB12
2681873	Lorenzo_Martignoni,Roberto_Paleari,Giampaolo_Fresi_Roglia,Danilo_Bruschi	2010	Testing system virtual machines.	db/conf/issta/issta2010.html#MartignoniPRB10
2681886	Ishtiaque_Hussain,Christoph_Csallner	2010	DSDSR: a tool that uses dynamic symbolic execution for data structure repair.	db/conf/issta/woda2010.html#HussainC10
2681898	Mijung_Kim,Jake_Cobb,Mary_Jean_Harrold,Ã§,Alessandro_Orso,Joel_H._Saltz,Andrew_R._Post,Malhotra,Shamkant_B._Navathe	2012	Efficient regression testing of ontology-driven systems.	db/conf/issta/issta2012.html#KimCHKOSPMN12
2681901	Kaituo_Li,Christoph_Reichenbach,Christoph_Csallner,Yannis_Smaragdakis	2012	Residual investigation: predictive and precise bug detection.	db/conf/issta/issta2012.html#LiRCS12
2681912	Yasushi_Negishi,Hiroki_Murata,Guojing_Cong,Hui-Fang_Wen,I-Hsin_Chung	2012	A static analysis tool using a three-step approach for data races in HPC programs.	db/conf/issta/padtad2012.html#NegishiMCWC12
2681919	Daniel_Balasubramanian,Corina_S._Pasareanu,Michael_W._Whalen,Gabor_Karsai,Michael_R._Lowry	2011	Polyglot: modeling and analysis for multiple Statechart formalisms.	db/conf/issta/issta2011.html#BalasubramanianPWKL11
2681924	Fangfang_Zhang,Yoon-chan_Jhi,Dinghao_Wu,Peng_Liu_0005,Sencun_Zhu	2012	A first step towards algorithm plagiarism detection.	db/conf/issta/issta2012.html#ZhangJWLZ12
2681931	Jan_Fiedor,s_Vojnar	2012	Noise-based testing and analysis of multi-threaded C/C++ programs on the binary level.	db/conf/issta/padtad2012.html#FiedorV12
2681936	Wei_Le,Mary_Lou_Soffa	2011	Generating analyses for detecting faults in path segments.	db/conf/issta/issta2011.html#LeS11
2681939	Alex_Groce,Chaoqiang_Zhang,Eric_Eide,Yang_Chen,John_Regehr	2012	Swarm testing.	db/conf/issta/issta2012.html#GroceZECR12
2681942	Florian_Gross,Gordon_Fraser,Andreas_Zeller	2012	Search-based system testing: high coverage, no false alarms.	db/conf/issta/issta2012.html#GrossFZ12
2681950	Matt_Staats,Shin_Hong,Moonzoo_Kim,Gregg_Rothermel	2012	Understanding user understanding: determining correctness of generated program invariants.	db/conf/issta/issta2012.html#StaatsHKR12
2681959	Antinisca_Di_Marco,Antonia_Bertolino,Felicita_Di_Giandomenico,Paolo_Masci,Antonino_Sabetta	2010	Metrics for QoS analysis in dynamic, evolving and heterogeneous connected systems.	db/conf/issta/woda2010.html#MarcoBGMS10
2681967	lez,Ben_Liblit	2011	Defective error/pointer interactions in the Linux kernel.	db/conf/issta/issta2011.html#Rubio-GonzalezL11
2681979	Enyi_Tang,Earl_T._Barr,Xuandong_Li,Zhendong_Su	2010	Perturbing numerical calculations for statistical analysis of floating-point program (in)stability.	db/conf/issta/issta2010.html#TangBLS10
2681987	Kazuaki_Ishizaki,Shahrokh_Daijavad,Toshio_Nakatani	2011	Refactoring Java programs using concurrent libraries.	db/conf/issta/padtad2011.html#IshizakiDN11
2681989	Yi_Wei,Yu_Pei_0001,Carlo_A._Furia,Lucas_Serpa_Silva,Stefan_Buchholz,Bertrand_Meyer,Andreas_Zeller	2010	Automated fixing of programs with contracts.	db/conf/issta/issta2010.html#WeiPFSBMZ10
2681990	Hongtao_Yu,Zhiyuan_Li	2012	Multi-slicing: a compiler-supported parallel approach to data dependence profiling.	db/conf/issta/issta2012.html#YuL12
2682018	Tobias_Gutzmann,we	2011	Custom-made instrumentation based on static analysis.	db/conf/issta/woda2011.html#GutzmannL11
2682024	Ok-Kyoon_Ha,In-Bon_Kuh,Guy_Martin_Tchamgoue,Yong-Kee_Jun	2012	On-the-fly detection of data races in OpenMP programs.	db/conf/issta/padtad2012.html#HaKTJ12
2682031	Patrice_Godefroid,Daniel_Luchaup	2011	Automatic partial loop summarization in dynamic test generation.	db/conf/issta/issta2011.html#GodefroidL11
2682035	Hugo_Menino_Aguiar,o_Costa_Seco,o	2010	Profiling of real-world web applications.	db/conf/issta/padtad2010.html#AguiarSF10
2682037	Matt_Staats,Corina_S._Pasareanu	2010	Parallel symbolic execution for structural test generation.	db/conf/issta/issta2010.html#StaatsP10
2682039	Takaaki_Tateishi,Marco_Pistoia,Omer_Tripp	2011	Path- and index-sensitive string analysis based on monadic second-order logic.	db/conf/issta/issta2011.html#TateishiPT11
2682054	Raja_Tlili,Yahya_Slimani	2011	Executing association rule mining algorithms under a Grid computing environment.	db/conf/issta/padtad2011.html#TliliS11
2682057	Andrea_Arcuri,Muhammad_Zohaib_Z._Iqbal,Lionel_C._Briand	2010	Formal analysis of the effectiveness and predictability of random testing.	db/conf/issta/issta2010.html#ArcuriIB10
2682060	Vesa_Kettunen,Jussi_Kasurinen,Ossi_Taipale,Kari_Smolander	2010	A study on agility and testing processes in software organizations.	db/conf/issta/issta2010.html#KettunenKTS10
2682061	Hojun_Jaygarl,Sunghun_Kim_0001,Tao_Xie,Carl_K._Chang	2010	OCAT: object capture-based automated testing.	db/conf/issta/issta2010.html#JaygarlKXC10
2682062	Bruno_C._Teixeira,o,Eitan_Farchi,Ricardo_J._Dias,Diogo_Sousa	2010	Detection of Transactional Memory anomalies using static analysis.	db/conf/issta/padtad2010.html#TeixeiraLFDS10
2682064	Ayesha_Yasmeen,Elsa_L._Gunter	2011	Automated framework for formal operator task analysis.	db/conf/issta/issta2011.html#YasmeenG11
2682069	Muath_Alkhalaf,Shauvik_Roy_Choudhary,Mattia_Fazzini,Tevfik_Bultan,Alessandro_Orso,Christopher_Kruegel	2012	ViewPoints: differential string analysis for discovering client- and server-side input validation inconsistencies.	db/conf/issta/issta2012.html#AlkhalafCFBOK12
2682075	Akbar_Siami_Namin,Sahitya_Kakarla	2011	The use of mutation in testing experiments and its sensitivity to external threats.	db/conf/issta/issta2011.html#NaminK11
2682076	Jaideep_Nijjar,Tevfik_Bultan	2011	Bounded verification of Ruby on Rails data models.	db/conf/issta/issta2011.html#NijjarB11
2682077	Kevin_Buell,James_S._Collofello	2012	Dynamic cost verification for cloud applications.	db/conf/issta/woda2012.html#BuellC12
2682079	Ke_Zhai,Boni_Xu,W._K._Chan,T._H._Tse	2012	CARISMA: a context-sensitive approach to race-condition sample-instance selection for multithreaded applications.	db/conf/issta/issta2012.html#ZhaiXCT12
2682092	Gordon_Fraser,Andreas_Zeller	2011	Generating parameterized unit tests.	db/conf/issta/issta2011.html#FraserZ11
2682094	Dasarath_Weeratunge,Xiangyu_Zhang,William_N._Sumner,Suresh_Jagannathan	2010	Analyzing concurrency bugs using dual slicing.	db/conf/issta/issta2010.html#WeeratungeZSJ10
2682097	Taeho_Kwon,Zhendong_Su	2010	Automatic detection of unsafe component loadings.	db/conf/issta/issta2010.html#KwonS10
2682102	Guowei_Yang,Corina_S._Pasareanu,Sarfraz_Khurshid	2012	Memoized symbolic execution.	db/conf/issta/issta2012.html#YangPK12
2682105	Xiao_Xiao,Charles_Zhang	2011	Geometric encoding: forging the high performance context sensitive points-to analysis for Java.	db/conf/issta/issta2011.html#XiaoZ11
2682122	Eitan_Farchi,Itai_Segall,o,Diogo_Sousa	2012	Using program closures to make an application programming interface (API) implementation thread safe.	db/conf/issta/padtad2012.html#FarchiSLS12
2682126	Neil_Walkinshaw,Sheeva_Afshan,Phil_McMinn	2010	Using compression algorithms to support the comprehension of program traces.	db/conf/issta/woda2010.html#WalkinshawAM10
2682129	Yao_Qi,Yarden_Nir-Buchbinder,Eitan_Farchi,Raja_Das,Zhi_Da_Luo,Zhi_Gan	2010	Unit testing for concurrent business code.	db/conf/issta/padtad2010.html#QiNFDLG10
2682131	Gordon_Fraser,Andreas_Zeller	2010	Mutation-driven generation of unit tests and oracles.	db/conf/issta/issta2010.html#FraserZ10
2682141	Robin_Salkeld,Wenhao_Xu,Brendan_Cully,Geoffrey_Lefebvre,Andrew_Warfield,Gregor_Kiczales	2011	Retroactive aspects: programming in the past.	db/conf/issta/woda2011.html#SalkeldXCLWK11
2682150	Vasco_Pessanha,Ricardo_J._Dias,o,Eitan_Farchi,Diogo_Sousa	2011	Practical verification of high-level dataraces in transactional memory programs.	db/conf/issta/padtad2011.html#PessanhaDLFS11
2682158	Juan_Caballero,Gustavo_Grieco,Mark_Marron,Antonio_Nappa	2012	Undangle: early detection of dangling pointers in use-after-free and double-free vulnerabilities.	db/conf/issta/issta2012.html#CaballeroGMN12
2682172	Nicholas_DiGiuseppe,James_A._Jones	2011	On the influence of multiple faults on coverage-based fault localization.	db/conf/issta/issta2011.html#DiGiuseppeJ11
2682182	Jake_Cobb,James_A._Jones,Gregory_M._Kapfhammer,Mary_Jean_Harrold	2011	Dynamic invariant detection for relational databases.	db/conf/issta/woda2011.html#CobbJKH11
2682187	Corina_S._Pasareanu,Neha_Rungta,Willem_Visser	2011	Symbolic execution with mixed concrete-symbolic solving.	db/conf/issta/issta2011.html#PasareanuRV11
2682193	Muhammad_Zohaib_Z._Iqbal,Andrea_Arcuri,Lionel_C._Briand	2012	Empirical investigation of search algorithms for environment model-based testing of real-time embedded software.	db/conf/issta/issta2012.html#IqbalAB12
2682198	Pingyu_Zhang,Sebastian_G._Elbaum,Matthew_B._Dwyer	2012	Compositional load test generation for software pipelines.	db/conf/issta/issta2012.html#ZhangED12
2682199	Patrice_Godefroid,Johannes_Kinder	2010	Proving memory safety of floating-point computations by combining static and dynamic program analysis.	db/conf/issta/issta2010.html#GodefroidK10
2682200	Kunal_Taneja,Tao_Xie,Nikolai_Tillmann,Jonathan_de_Halleux	2011	eXpress: guided path exploration for efficient regression test generation.	db/conf/issta/issta2011.html#TanejaXTH11
2682210	Valentin_Dallmeier,Nikolai_Knopp,Christoph_Mallon,Sebastian_Hack,Andreas_Zeller	2010	Generating test cases for specification mining.	db/conf/issta/issta2010.html#DallmeierKMHZ10
2682226	Mohamed_Elwakil,Zijiang_Yang	2011	Deterministic replay for MCAPI programs.	db/conf/issta/padtad2011.html#ElwakilY11
2682229	Shay_Artzi,Julian_Dolby,Frank_Tip,Marco_Pistoia	2010	Directed test generation for effective fault localization.	db/conf/issta/issta2010.html#ArtziDTP10
2682244	Mohamed_Elwakil,Zijiang_Yang	2010	Debugging support tool for MCAPI applications.	db/conf/issta/padtad2010.html#ElwakilY10
2682247	hofer,Roland_Schatz,Christian_Wirth	2010	Detection of high-level execution patterns in reactive behavior of control programs.	db/conf/issta/woda2010.html#PrahoferSW10
2682249	Abdel_Aziz_Farrag	2011	Extending a distributed loop network to tolerate node failures.	db/conf/issta/padtad2011.html#Farrag11
2682256	Jeff_Huang_0001,Charles_Zhang	2011	Persuasive prediction of concurrency access anomalies.	db/conf/issta/issta2011.html#HuangZ11
2682264	William_N._Sumner,Tao_Bao,Xiangyu_Zhang	2011	Selecting peers for execution comparison.	db/conf/issta/issta2011.html#SumnerBZ11
2682269	Kenneth_Oksanen	2011	Detecting algorithms using dynamic analysis.	db/conf/issta/woda2011.html#Oksanen11
2682276	Kristen_Walcott-Justice,Jason_Mars,Mary_Lou_Soffa	2012	THeME: a system for testing by hardware monitoring events.	db/conf/issta/issta2012.html#Walcott-JusticeMS12
2682286	Philip_J._Guo,Dawson_R._Engler	2011	Using automatic persistent memoization to facilitate data analysis scripting.	db/conf/issta/issta2011.html#GuoE11
2682292	Zachary_P._Fry,Bryan_Landau,Westley_Weimer	2012	A human study of patch maintainability.	db/conf/issta/issta2012.html#FryLW12
2682296	Thomas_J._Ostrand,Elaine_J._Weyuker	2010	Software fault prediction tool.	db/conf/issta/issta2010.html#OstrandW10
2682305	Alex_Groce,Martin_Erwig	2012	Finding common ground: choose, assert, and assume.	db/conf/issta/woda2012.html#GroceE12
2682312	Lingming_Zhang,Darko_Marinov,Lu_Zhang_0023,Sarfraz_Khurshid	2012	Regression mutation testing.	db/conf/issta/issta2012.html#ZhangMZK12
2682322	Andrea_Arcuri,Lionel_C._Briand	2011	Adaptive random testing: an illusion of effectiveness?	db/conf/issta/issta2011.html#ArcuriB11
2682330	Cu_D._Nguyen,Alessandro_Marchetto,Paolo_Tonella	2012	Combining model-based and combinatorial testing for effective test case generation.	db/conf/issta/issta2012.html#NguyenMT12
2682337	Andrew_R._Bernat,Kevin_A._Roundy,Barton_P._Miller	2011	Efficient, sensitivity resistant binary instrumentation.	db/conf/issta/issta2011.html#BernatRM11
2682343	Kinga_Dobolyi,Westley_Weimer	2010	Modeling consumer-perceived web application fault severities for testing.	db/conf/issta/issta2010.html#DobolyiW10
2682344	Sai_Zhang,Ã¼,Michael_D._Ernst	2012	Finding errors in multithreaded GUI applications.	db/conf/issta/issta2012.html#ZhangLE12
2682354	Filippo_Gioachin,Gengbin_Zheng,Ã©	2010	Robust non-intrusive record-replay with processor extraction.	db/conf/issta/padtad2010.html#GioachinZK10
2682355	Vilas_Jagannath,Qingzhou_Luo,Darko_Marinov	2011	Change-aware preemption prioritization.	db/conf/issta/issta2011.html#JagannathLM11
2682357	Philip_J._Guo	2011	Sloppy Python: using dynamic analysis to automatically add error tolerance to ad-hoc data processing scripts.	db/conf/issta/woda2011.html#Guo11
2682359	Milos_Gligoric,Darko_Marinov,Sam_Kamin	2011	CoDeSe: fast deserialization via code generation.	db/conf/issta/issta2011.html#GligoricMK11
2682364	George_K._Baah,Andy_Podgurski,Mary_Jean_Harrold	2010	Causal inference for statistical fault localization.	db/conf/issta/issta2010.html#BaahPH10
2682369	nnberg,Mordechai_Ben-Ari,Lauri_Malmi	2011	Java replay for dependence-based debugging.	db/conf/issta/padtad2011.html#LonnbergBM11
2682370	Nathan_E._Rosenblum,Barton_P._Miller,Xiaojin_Zhu_0001	2011	Recovering the toolchain provenance of binary code.	db/conf/issta/issta2011.html#RosenblumMZ11
2682390	Roberto_Paleari,Lorenzo_Martignoni,Giampaolo_Fresi_Roglia,Danilo_Bruschi	2010	N-version disassembly: differential testing of x86 disassemblers.	db/conf/issta/issta2010.html#PaleariMRB10
2682393	Brett_Daniel,Tihomir_Gvero,Darko_Marinov	2010	On test repair using symbolic execution.	db/conf/issta/issta2010.html#DanielGM10
2682395	Chris_Parnin,Alessandro_Orso	2011	Are automated debugging techniques actually helping programmers?	db/conf/issta/issta2011.html#ParninO11
2682396	Mainul_Islam,Christoph_Csallner	2010	Dsc+Mock: a test case + mock class generator in support of coding against interfaces.	db/conf/issta/woda2010.html#IslamC10
2682397	Nuno_Duro,Rui_Santos,o,Paulino,Martins	2010	Open virtualization framework for testing ground systems.	db/conf/issta/padtad2010.html#DuroSLPM10
2682400	Zhiqiang_Zhang,Jian_Zhang_0001	2011	Characterizing failure-causing parameter interactions by adaptive testing.	db/conf/issta/issta2011.html#ZhangZ11
2682421	Michael_Pradel,Thomas_R._Gross	2011	Detecting anomalies in the order of equally-typed method arguments.	db/conf/issta/issta2011.html#PradelG11
2827491	Reinhard_Stoiber,Martin_Glinz	2010	Feature unweaving: Efficient variability extraction and specification for emerging software product lines.	db/conf/re/iwspm2010.html#StoiberG10
2827495	rn_Regnell	2011	Large-scale feature evolution: Problems and solutions from the mobile domain.	db/conf/re/re2011.html#Regnell11
2827506	Deepti_Savio,Girish_Suryanarayana	2012	How to avoid taking three lefts when you can go right: Making the architectural perspective count.	db/conf/re/twinpeaks2012.html#SavioS12
2827510	Klaas_Sikkel,Maya_Daneva	2010	Teaching consistency of UML specifications.	db/conf/re/reet2010.html#SikkelD10
2827515	Orlena_Gotel,Jane_Cleland-Huang,Jane_Huffman_Hayes,Andrea_Zisman,Alexander_Egyed,nbacher,Giuliano_Antoniol	2012	The quest for Ubiquity: A roadmap for software and systems traceability research.	db/conf/re/re2012.html#GotelCHZEGA12
2827519	Norbert_Seyff,Florian_Graf,Neil_A._M._Maiden	2010	Using Mobile RE Tools to Give End-Users Their Own Voice.	db/conf/re/re2010.html#SeyffGM10
2827521	Anne_Gross,rr	2012	What do software architects expect from requirements specifications? results of initial explorative studies.	db/conf/re/twinpeaks2012.html#GrossD12a
2827522	Krishna_Sapkota,Arantza_Aldea,Muhammad_Younas,David_A._Duce,ntara	2012	Extracting meaningful entities from regulatory text: Towards automating regulatory compliance.	db/conf/re/relaw2012.html#SapkotaAYDB12
2827525	Fatemeh_Shirazi,Stephan_Neumann,Ines_Ciolacu,Melanie_Volkamer	2011	Robust electronic voting: Introducing robustness in Civitas.	db/conf/re/revote2011.html#ShiraziNCV11
2827528	Norbert_Seyff,Florian_Graf,nbacher	2010	Using Contextual Information to Guide on-site Analysts.	db/conf/re/re2010.html#SeyffGG10
2827537	James_Naish,Liping_Zhao	2011	Towards a generalised framework for classifying and retrieving requirements patterns.	db/conf/re/repa2011.html#NaishZ11
2827541	Margot_Bittner,Mark-Oliver_Reiser,Helko_Glathe,Matthias_Weber	2010	Manufacturer-Supplier Requirements Synchronization Using Exchange Containers and Multi-Level Systems.	db/conf/re/re2010.html#BittnerRGW10
2827550	Sondoss_El_Sawah,Alan_McLucas,Mike_Ryan	2010	Using Cognitive Mapping to Elicit Modelling Requirements: An Overview.	db/conf/re/re2010.html#SawahMR10
2827553	Luciano_Baresi,Jane_Cleland-Huang,James_Lockerbie,Neil_A._M._Maiden,Liliana_Pasquale	2011	An introduction to the workshop on requirements for systems, services, and systems of systems.	db/conf/re/ress2011.html#BaresiCLMP11
2827566	Ricardo_Gacitua,Peter_Sawyer,Vincenzo_Gervasi	2010	On the Effectiveness of Abstraction Identification in Requirements Engineering.	db/conf/re/re2010.html#GacituaSG10
2827582	Alistair_Mavin,Philip_Wilkinson	2010	Big Ears (The Return of "Easy Approach to Requirements Engineering").	db/conf/re/re2010.html#MavinW10
2827584	Tomas_Salfischberger,Inge_van_de_Weerd,Sjaak_Brinkkemper	2011	The Functional Architecture Framework for organizing high volume requirements management.	db/conf/re/iwspm2011.html#SalfischbergerWB11
2827592	David_Callele,Krzysztof_Wnuk	2011	More than requirements: Applying requirements engineering techniques to the challenge of setting corporate intellectual policy, an experience report.	db/conf/re/relaw2011.html#CalleleW11
2827593	Aaron_K._Massey,Ben_Smith,Paul_N._Otto,n	2011	Assessing the accuracy of legal implementation readiness decisions.	db/conf/re/re2011.html#MasseySOA11
2827600	Jean-Pierre_Corriveau,Soheila_Bashardoust-Tajali,Vojislav_D._Radonjic	2011	Requirements verification in the presence of variability.	db/conf/re/modre2011.html#CorriveauBR11
2827604	Willem_Bekkers,Sjaak_Brinkkemper,Lucas_van_den_Bemd,Frederik_Mijnhardt,Christoph_Wagner,Inge_van_de_Weerd	2012	Evaluating the Software Product Management Maturity Matrix.	db/conf/re/re2012.html#BekkersBBMWW12
2827608	Andy_J._Nolan,o,Paul_C._Clements,Andy_Pickard	2011	Managing requirements uncertainty in engine control systems development.	db/conf/re/re2011.html#NolanACP11
2827610	Varsha_Veerappa,Emmanuel_Letier	2011	Understanding clusters of optimal solutions in multi-objective decision problems.	db/conf/re/re2011.html#VeerappaL11
2827621	rn_Regnell,Krzysztof_Kuchcinski	2011	Exploring Software Product Management decision problems with constraint solving - opportunities for prioritization and release planning.	db/conf/re/iwspm2011.html#RegnellK11
2827629	Orlena_Gotel,Stephen_J._Morris	2012	Case-based stories for traceability education and training.	db/conf/re/reet2012.html#GotelM12
2827632	Assia_Alexandrova	2012	Business requirements analysis and development for legacy system replacement projects in government organizations.	db/conf/re/re2012.html#Alexandrova12
2827634	Cristina_Palomares,Carme_Quer,Xavier_Franch	2011	PABRE-Man: Management of a requirement patterns catalogue.	db/conf/re/re2011.html#PalomaresQF11
2827637	Tony_Gorschek,Hans-Bernd_Kittlaus	2011	International Software Product Management Association.	db/conf/re/iwspm2011.html#GorschekK11
2827640	Steve_Schneider,Morgan_Llewellyn,Chris_Culnane,James_Heather,Sriramkrishnan_Srinivasan,Zhe_Xia	2011	Voter 1.0.	db/conf/re/revote2011.html#SchneiderLCHSX11
2827649	Michal_Smialek,Tomasz_Straszak	2012	Facilitating transition from requirements to code with the ReDSeeDS tool.	db/conf/re/re2012.html#SmialekS12
2827652	Arbi_Ghazarian	2012	Characterization of functional software requirements space: The law of requirements taxonomic growth.	db/conf/re/re2012.html#Ghazarian12
2827657	Mazeiar_Salehie,Liliana_Pasquale,Inah_Omoronyia,Raian_Ali,Bashar_Nuseibeh	2012	Requirements-driven adaptive security: Protecting variable assets at runtime.	db/conf/re/re2012.html#SalehiePOAN12
2827659	Sepideh_Ghanavati,Daniel_Amyot,Liam_Peyton	2011	A systematic review of goal-oriented requirements management frameworks for business process compliance.	db/conf/re/relaw2011.html#GhanavatiAP11
2827664	Eunsuk_Kang,Daniel_Jackson	2010	Dependability Arguments with Trusted Bases.	db/conf/re/re2010.html#KangJ10
2827665	Odorico_Machado_Mendizabal,Martin_Spier,Rodrigo_Saad	2012	Log-based approach for performance requirements elicitation and prioritization.	db/conf/re/re2012.html#MendizabalSS12
2827666	Martin_Mahaux,Patrick_Heymans,Neil_A._M._Maiden	2010	Making It all Up: Getting in on the Act to Improvise Creative Requirements.	db/conf/re/re2010.html#MahauxHM10
2827669	Peter_Bahrs,Tien_Nguyen	2011	Engineering: Game changer for requirements management: A position paper.	db/conf/re/ress2011.html#BahrsN11
2827680	hl,Ralf_Fahney	2011	How to assign cost to "avoidable requirements creep": A step towards the waterfall's agilization.	db/conf/re/re2011.html#PuhlF11
2827687	Erno_Vanhala,nen,Uolevi_Nikula,Kari_Smolander	2011	External influences and integration as requirements in online community development.	db/conf/re/resc2011.html#VanhalaKNS11
2827692	Elizabeth_Bjarnason,Krzysztof_Wnuk,rn_Regnell	2010	Overscoping: Reasons and consequences - A case study on decision making in software product management.	db/conf/re/iwspm2010.html#BjarnasonWR10
2827695	Birgit_Penzenstadler	2011	Exactly the information your subcontractor needs: DeSyRe - Decomposing system requirements.	db/conf/re/repa2011.html#Penzenstadler11
2827700	Klaas_Sikkel,Maya_Daneva	2011	Getting the client into the loop in information system modelling courses.	db/conf/re/reet2011.html#SikkelD11
2827706	Birgit_Penzenstadler,Jonas_Eckhardt	2012	A Requirements Engineering content model for Cyber-Physical Systems.	db/conf/re/ress2012.html#PenzenstadlerE12
[truncated: 2,263 more rows]
